# Supplementary material for: Dynein light chains 1 and 2 are auxiliary proteins of pH-sensitive Kir4.1 channels
Source: J Biol Chem. 2025 Mar 10;301(4):108393. doi: 10.1016/j.jbc.2025.108393 (PMC11999606; doi:10.1016/j.jbc.2025.108393)
Supplement: SupportingInformation_ST1 [file mmc3.xlsx]

## Sheet: Percent of Total Spectra
Scaffold: Version: Scaffold_5.0.1
	Modification Metadata Set: 0 modifications
	Source: None
	Comment:
	Protein Grouping Strategy: Experiment-wide grouping with binary peptide-protein weights
	Peptide Thresholds: 95.0% minimum
	Protein Thresholds: 95.0% minimum and 2 peptides minimum
	Peptide FDR: 0.0% (Decoy)
	Protein FDR: 0.1% (Decoy)
	GO Annotation Source(s):
	Pathway Annotation Source(s):
	Alternate ID Source(s):
	Identified Proteins (2623)	Accession Number	MW	Protein Grouping Ambiguity	Whole	Band 1	Band 2	Band 3
1	Dynein light chain 1, cytoplasmic OS=Homo sapiens OX=9606 GN=DYNLL1 PE=1 SV=1	sp|P63167|DYL1_HUMAN	10 kDa	TRUE	0.01	0.00011	0	0.014
2	ATP-sensitive inward rectifier potassium channel 10 OS=Homo sapiens OX=9606 GN=KCNJ10 PE=1 SV=1	sp|P78508|KCJ10_HUMAN	43 kDa		0.0046	0.0081	0.0065	0.00012
3	Tubulin beta chain OS=Homo sapiens OX=9606 GN=TUBB PE=1 SV=2	sp|P07437|TBB5_HUMAN	50 kDa	TRUE	0.0018	9e-05	9.1e-05	4.1e-05
4	Tubulin beta-4B chain OS=Homo sapiens OX=9606 GN=TUBB4B PE=1 SV=1	sp|P68371|TBB4B_HUMAN	50 kDa	TRUE	0.0088	0.0004	0.00057	0.00023
5	Tubulin beta-2B chain OS=Homo sapiens OX=9606 GN=TUBB2B PE=1 SV=1	sp|Q9BVA1|TBB2B_HUMAN	50 kDa	TRUE	0.00046	0	0	0
6	Tubulin alpha-1B chain OS=Homo sapiens OX=9606 GN=TUBA1B PE=1 SV=1	sp|P68363|TBA1B_HUMAN	50 kDa	TRUE	0.0068	0.00043	0.00043	0.00014
7	Tubulin alpha-1A chain OS=Homo sapiens OX=9606 GN=TUBA1A PE=1 SV=1	sp|Q71U36|TBA1A_HUMAN	50 kDa	TRUE	0.00013	0	0	0
8	Tubulin beta-2A chain OS=Homo sapiens OX=9606 GN=TUBB2A PE=1 SV=1	sp|Q13885|TBB2A_HUMAN	50 kDa	TRUE	6.5e-05	0	0	0
9	Tubulin beta-4A chain OS=Homo sapiens OX=9606 GN=TUBB4A PE=1 SV=2	sp|P04350|TBB4A_HUMAN	50 kDa	TRUE	0.00036	0	0	0
10	Tubulin alpha-4A chain OS=Homo sapiens OX=9606 GN=TUBA4A PE=1 SV=1	sp|P68366|TBA4A_HUMAN	50 kDa	TRUE	9.8e-05	0	0	0
11	Tubulin beta-3 chain OS=Homo sapiens OX=9606 GN=TUBB3 PE=1 SV=2	sp|Q13509|TBB3_HUMAN	50 kDa	TRUE	0.00044	0	0	0
12	Tubulin alpha-1C chain OS=Homo sapiens OX=9606 GN=TUBA1C PE=1 SV=1	sp|Q9BQE3|TBA1C_HUMAN	50 kDa	TRUE	0.00041	0	0	0
13	Dynein light chain 2, cytoplasmic OS=Homo sapiens OX=9606 GN=DYNLL2 PE=1 SV=1	sp|Q96FJ2|DYL2_HUMAN	10 kDa	TRUE	0.0032	0	0	0.0035
14	Keratin, type II cytoskeletal 1 OS=Homo sapiens OX=9606 GN=KRT1 PE=1 SV=6	sp|P04264|K2C1_HUMAN	66 kDa	TRUE	0.0021	0.0026	0.0027	0.0027
15	Heat shock cognate 71 kDa protein OS=Homo sapiens OX=9606 GN=HSPA8 PE=1 SV=1	sp|P11142|HSP7C_HUMAN	71 kDa	TRUE	0.0036	0	4.5e-05	0
16	Keratin, type I cytoskeletal 10 OS=Homo sapiens OX=9606 GN=KRT10 PE=1 SV=6	sp|P13645|K1C10_HUMAN	59 kDa	TRUE	0.0019	0.0013	0.0021	0.0019
17	Heat shock 70 kDa protein 1A OS=Homo sapiens OX=9606 GN=HSPA1A PE=1 SV=1	sp|P0DMV8|HS71A_HUMAN (+1)	70 kDa	TRUE	0.0037	4.5e-05	6.8e-05	0
18	Keratin, type I cytoskeletal 9 OS=Homo sapiens OX=9606 GN=KRT9 PE=1 SV=3	sp|P35527|K1C9_HUMAN	62 kDa	TRUE	0.0013	0.002	0.0018	0.0023
19	Tubulin beta-6 chain OS=Homo sapiens OX=9606 GN=TUBB6 PE=1 SV=1	sp|Q9BUF5|TBB6_HUMAN	50 kDa	TRUE	0.0005	0	0	0
20	Keratin, type II cytoskeletal 2 epidermal OS=Homo sapiens OX=9606 GN=KRT2 PE=1 SV=2	sp|P35908|K22E_HUMAN	65 kDa	TRUE	0.0015	0.00085	0.0017	0.0014
21	Endoplasmic reticulum chaperone BiP OS=Homo sapiens OX=9606 GN=HSPA5 PE=1 SV=2	sp|P11021|BIP_HUMAN	72 kDa	TRUE	0.0036	0	6.8e-05	0
22	T cell receptor alpha joining 56 (Fragment) OS=Homo sapiens OX=9606 GN=TRAJ56 PE=4 SV=1	tr|A0A075B6Z2|A0A075B6Z2_HUMAN	2 kDa		0	0	0	0
23	Stress-70 protein, mitochondrial OS=Homo sapiens OX=9606 GN=HSPA9 PE=1 SV=2	sp|P38646|GRP75_HUMAN	74 kDa	TRUE	0.0026	0	0	0
24	Cytoplasmic dynein 1 heavy chain 1 OS=Homo sapiens OX=9606 GN=DYNC1H1 PE=1 SV=5	sp|Q14204|DYHC1_HUMAN	532 kDa		0.0028	0.00025	0.00048	0
25	Heat shock protein HSP 90-beta OS=Homo sapiens OX=9606 GN=HSP90AB1 PE=1 SV=4	sp|P08238|HS90B_HUMAN	83 kDa	TRUE	0.0032	0.00022	0.00016	6.1e-05
26	Sodium/potassium-transporting ATPase subunit alpha-1 OS=Homo sapiens OX=9606 GN=ATP1A1 PE=1 SV=1	sp|P05023|AT1A1_HUMAN	113 kDa	TRUE	0.0024	9e-05	0.00034	0
27	Calnexin OS=Homo sapiens OX=9606 GN=CANX PE=1 SV=2	sp|P27824|CALX_HUMAN	68 kDa		0.0022	0	6.8e-05	0
28	Protein arginine N-methyltransferase 5 OS=Homo sapiens OX=9606 GN=PRMT5 PE=1 SV=4	sp|O14744|ANM5_HUMAN	73 kDa		0.0027	0	0	0
29	Keratin, type I cytoskeletal 14 OS=Homo sapiens OX=9606 GN=KRT14 PE=1 SV=4	sp|P02533|K1C14_HUMAN	52 kDa	TRUE	0.00065	0.00054	0.00079	0.00043
30	DNA-dependent protein kinase catalytic subunit OS=Homo sapiens OX=9606 GN=PRKDC PE=1 SV=3	sp|P78527|PRKDC_HUMAN	469 kDa		0.0022	0.00016	0.0011	0
31	Heat shock 70 kDa protein 1-like OS=Homo sapiens OX=9606 GN=HSPA1L PE=1 SV=2	sp|P34931|HS71L_HUMAN	70 kDa	TRUE	3.3e-05	0	0	0
32	GFP	GFP	29 kDa		0.0013	0.00011	4.5e-05	0.00018
33	Heat shock-related 70 kDa protein 2 OS=Homo sapiens OX=9606 GN=HSPA2 PE=1 SV=1	sp|P54652|HSP72_HUMAN	70 kDa	TRUE	0.00055	0	0	0
34	Keratin, type I cytoskeletal 16 OS=Homo sapiens OX=9606 GN=KRT16 PE=1 SV=4	sp|P08779|K1C16_HUMAN	51 kDa	TRUE	0.00034	0.0002	0.00032	6.1e-05
35	Heat shock protein HSP 90-alpha OS=Homo sapiens OX=9606 GN=HSP90AA1 PE=1 SV=5	sp|P07900|HS90A_HUMAN	85 kDa	TRUE	0.00099	0	0	0
36	Keratin, type II cytoskeletal 5 OS=Homo sapiens OX=9606 GN=KRT5 PE=1 SV=3	sp|P13647|K2C5_HUMAN	62 kDa	TRUE	0.00044	0.00034	0.00041	0.00035
37	Trypsin-1 OS=Homo sapiens OX=9606 GN=PRSS1 PE=1 SV=1	sp|P07477|TRY1_HUMAN	27 kDa		4.9e-05	0.00067	0.0007	0.0011
38	Filamin-A OS=Homo sapiens OX=9606 GN=FLNA PE=1 SV=4	sp|P21333|FLNA_HUMAN	281 kDa	TRUE	0.0013	0.00038	0.00057	0
39	Sarcoplasmic/endoplasmic reticulum calcium ATPase 2 OS=Homo sapiens OX=9606 GN=ATP2A2 PE=1 SV=1	sp|P16615|AT2A2_HUMAN	115 kDa	TRUE	0.0016	0.00016	0.00018	0
40	Reticulocalbin-2 OS=Homo sapiens OX=9606 GN=RCN2 PE=1 SV=1	sp|Q14257|RCN2_HUMAN	37 kDa		0.0014	0	0	0
41	Keratin, type II cytoskeletal 6A OS=Homo sapiens OX=9606 GN=KRT6A PE=1 SV=3	sp|P02538|K2C6A_HUMAN	60 kDa	TRUE	0	0	6.8e-05	0
42	Keratin, type II cytoskeletal 6C OS=Homo sapiens OX=9606 GN=KRT6C PE=1 SV=3	sp|P48668|K2C6C_HUMAN	60 kDa	TRUE	0.00023	0.00043	0.00052	0.00025
43	ADP/ATP translocase 2 OS=Homo sapiens OX=9606 GN=SLC25A5 PE=1 SV=7	sp|P05141|ADT2_HUMAN	33 kDa	TRUE	0.00094	4.5e-05	9.1e-05	0
44	Protein phosphatase 1G OS=Homo sapiens OX=9606 GN=PPM1G PE=1 SV=1	sp|O15355|PPM1G_HUMAN	59 kDa		0.0017	0	0	0
45	SCY1-like protein 2 OS=Homo sapiens OX=9606 GN=SCYL2 PE=1 SV=1	sp|Q6P3W7|SCYL2_HUMAN	104 kDa		0.002	6.7e-05	0	0
46	ATP-dependent RNA helicase A OS=Homo sapiens OX=9606 GN=DHX9 PE=1 SV=4	sp|Q08211|DHX9_HUMAN	141 kDa		0.00075	0	0.00084	0
47	Protein phosphatase 1B OS=Homo sapiens OX=9606 GN=PPM1B PE=1 SV=1	sp|O75688|PPM1B_HUMAN	53 kDa	TRUE	0.0019	0	0	0
48	Coatomer subunit alpha OS=Homo sapiens OX=9606 GN=COPA PE=1 SV=2	sp|P53621|COPA_HUMAN	138 kDa		0.0014	0	0.00077	0
49	Sodium/potassium-transporting ATPase subunit alpha-3 OS=Homo sapiens OX=9606 GN=ATP1A3 PE=1 SV=3	sp|P13637|AT1A3_HUMAN	112 kDa	TRUE	0.00041	0	0	0
50	Fatty acid synthase OS=Homo sapiens OX=9606 GN=FASN PE=1 SV=3	sp|P49327|FAS_HUMAN	273 kDa		0.0014	9e-05	0.00041	0
51	CAD protein OS=Homo sapiens OX=9606 GN=CAD PE=1 SV=3	sp|P27708|PYR1_HUMAN	243 kDa	TRUE	0.0013	0.00013	0.00027	0
52	60 kDa heat shock protein, mitochondrial OS=Homo sapiens OX=9606 GN=HSPD1 PE=1 SV=2	sp|P10809|CH60_HUMAN	61 kDa		0.0014	0	0	0
53	Heat shock 70 kDa protein 4 OS=Homo sapiens OX=9606 GN=HSPA4 PE=1 SV=4	sp|P34932|HSP74_HUMAN	94 kDa	TRUE	0.0013	0	4.5e-05	0
54	E3 ubiquitin-protein ligase HUWE1 OS=Homo sapiens OX=9606 GN=HUWE1 PE=1 SV=3	sp|Q7Z6Z7|HUWE1_HUMAN	482 kDa		0.0014	0.0002	6.8e-05	0
55	Actin, cytoplasmic 2 OS=Homo sapiens OX=9606 GN=ACTG1 PE=1 SV=1	sp|P63261|ACTG_HUMAN	42 kDa	TRUE	0.001	9e-05	0.00016	0.00016
56	Nucleosome assembly protein 1-like 1 OS=Homo sapiens OX=9606 GN=NAP1L1 PE=1 SV=1	sp|P55209|NP1L1_HUMAN	45 kDa	TRUE	0.00072	0	0	0
57	Methylosome protein 50 OS=Homo sapiens OX=9606 GN=WDR77 PE=1 SV=1	sp|Q9BQA1|MEP50_HUMAN	37 kDa		0.002	0	0	0
58	ADP/ATP translocase 3 OS=Homo sapiens OX=9606 GN=SLC25A6 PE=1 SV=4	sp|P12236|ADT3_HUMAN	33 kDa	TRUE	0.00015	0	0	0
59	DnaJ homolog subfamily A member 1 OS=Homo sapiens OX=9606 GN=DNAJA1 PE=1 SV=2	sp|P31689|DNJA1_HUMAN	45 kDa		0.0011	0	0	0
60	Keratin, type II cytoskeletal 1b OS=Homo sapiens OX=9606 GN=KRT77 PE=2 SV=3	sp|Q7Z794|K2C1B_HUMAN	62 kDa	TRUE	0.00018	0	0	0
61	RuvB-like 1 OS=Homo sapiens OX=9606 GN=RUVBL1 PE=1 SV=1	sp|Q9Y265|RUVB1_HUMAN	50 kDa		0.00085	0	0	0
62	Keratin, type I cytoskeletal 27 OS=Homo sapiens OX=9606 GN=KRT27 PE=1 SV=2	sp|Q7Z3Y8|K1C27_HUMAN	50 kDa	TRUE	0	6.7e-05	6.8e-05	0
63	Plasma membrane calcium-transporting ATPase 1 OS=Homo sapiens OX=9606 GN=ATP2B1 PE=1 SV=4	sp|P20020|AT2B1_HUMAN	135 kDa	TRUE	0.0006	6.7e-05	0.00073	0
64	Hypoxia up-regulated protein 1 OS=Homo sapiens OX=9606 GN=HYOU1 PE=1 SV=1	sp|Q9Y4L1|HYOU1_HUMAN	111 kDa		0.00073	0	0.001	0
65	ADP/ATP translocase 1 OS=Homo sapiens OX=9606 GN=SLC25A4 PE=1 SV=4	sp|P12235|ADT1_HUMAN	33 kDa	TRUE	8.1e-05	0	0	0
66	U5 small nuclear ribonucleoprotein 200 kDa helicase OS=Homo sapiens OX=9606 GN=SNRNP200 PE=1 SV=2	sp|O75643|U520_HUMAN	245 kDa		0.00089	0	0	0
67	Dehydrogenase/reductase SDR family member 7 OS=Homo sapiens OX=9606 GN=DHRS7 PE=1 SV=1	sp|Q9Y394|DHRS7_HUMAN	38 kDa		0.00052	0	0	0
68	DnaJ homolog subfamily A member 2 OS=Homo sapiens OX=9606 GN=DNAJA2 PE=1 SV=1	sp|O60884|DNJA2_HUMAN	46 kDa		0.00085	0	0	0
69	Plectin OS=Homo sapiens OX=9606 GN=PLEC PE=1 SV=3	sp|Q15149|PLEC_HUMAN	532 kDa	TRUE	0.0011	0.00011	9.1e-05	0
70	Nardilysin OS=Homo sapiens OX=9606 GN=NRDC PE=1 SV=3	sp|O43847|NRDC_HUMAN	132 kDa		0.00065	0	0.00075	0
71	Beta-2-syntrophin OS=Homo sapiens OX=9606 GN=SNTB2 PE=1 SV=1	sp|Q13425|SNTB2_HUMAN	58 kDa	TRUE	0.0011	0	0	0
72	Dolichyl-diphosphooligosaccharide--protein glycosyltransferase subunit 1 OS=Homo sapiens OX=9606 GN=RPN1 PE=1 SV=1	sp|P04843|RPN1_HUMAN	69 kDa		0.00083	0	0	0
73	Nucleosome assembly protein 1-like 4 OS=Homo sapiens OX=9606 GN=NAP1L4 PE=1 SV=1	sp|Q99733|NP1L4_HUMAN	43 kDa	TRUE	0.00099	0	0	0
74	Heat shock protein 105 kDa OS=Homo sapiens OX=9606 GN=HSPH1 PE=1 SV=1	sp|Q92598|HS105_HUMAN	97 kDa	TRUE	0.00083	0	0	0
75	Keratin, type I cytoskeletal 17 OS=Homo sapiens OX=9606 GN=KRT17 PE=1 SV=2	sp|Q04695|K1C17_HUMAN	48 kDa	TRUE	8.1e-05	4.5e-05	4.5e-05	0
76	Heat shock protein 75 kDa, mitochondrial OS=Homo sapiens OX=9606 GN=TRAP1 PE=1 SV=3	sp|Q12931|TRAP1_HUMAN	80 kDa		0.0011	0	0	0
77	26S proteasome non-ATPase regulatory subunit 2 OS=Homo sapiens OX=9606 GN=PSMD2 PE=1 SV=3	sp|Q13200|PSMD2_HUMAN	100 kDa		0.00063	0	0	0
78	Coatomer subunit beta' OS=Homo sapiens OX=9606 GN=COPB2 PE=1 SV=2	sp|P35606|COPB2_HUMAN	102 kDa		0.0011	0	0	0
79	Keratin, type I cytoskeletal 13 OS=Homo sapiens OX=9606 GN=KRT13 PE=1 SV=4	sp|P13646|K1C13_HUMAN	50 kDa	TRUE	0	0	0	0
80	C-1-tetrahydrofolate synthase, cytoplasmic OS=Homo sapiens OX=9606 GN=MTHFD1 PE=1 SV=3	sp|P11586|C1TC_HUMAN	102 kDa	TRUE	0.0011	0	0	0
81	Coatomer subunit beta OS=Homo sapiens OX=9606 GN=COPB1 PE=1 SV=3	sp|P53618|COPB_HUMAN	107 kDa		0.00096	0	0	0
82	E3 ubiquitin-protein ligase ARIH1 OS=Homo sapiens OX=9606 GN=ARIH1 PE=1 SV=2	sp|Q9Y4X5|ARI1_HUMAN	64 kDa		0.00091	0	0	0
83	E3 ubiquitin-protein ligase UBR4 OS=Homo sapiens OX=9606 GN=UBR4 PE=1 SV=1	sp|Q5T4S7|UBR4_HUMAN	574 kDa		0.00083	0	0	0
84	Vimentin OS=Homo sapiens OX=9606 GN=VIM PE=1 SV=4	sp|P08670|VIME_HUMAN	54 kDa	TRUE	0.00049	0	0	0
85	Trifunctional enzyme subunit alpha, mitochondrial OS=Homo sapiens OX=9606 GN=HADHA PE=1 SV=2	sp|P40939|ECHA_HUMAN	83 kDa		0.0012	0	0	0
86	Keratin, type II cytoskeletal 8 OS=Homo sapiens OX=9606 GN=KRT8 PE=1 SV=7	sp|P05787|K2C8_HUMAN	54 kDa	TRUE	0	0	0	0
87	Elongation factor Tu, mitochondrial OS=Homo sapiens OX=9606 GN=TUFM PE=1 SV=2	sp|P49411|EFTU_HUMAN	50 kDa		0.0016	0	0	8.2e-05
88	DNA damage-binding protein 1 OS=Homo sapiens OX=9606 GN=DDB1 PE=1 SV=1	sp|Q16531|DDB1_HUMAN	127 kDa		0.00063	0	0	0
89	Actin, alpha skeletal muscle OS=Homo sapiens OX=9606 GN=ACTA1 PE=1 SV=1	sp|P68133|ACTS_HUMAN	42 kDa	TRUE	0	0	0	0
90	Isoleucine--tRNA ligase, cytoplasmic OS=Homo sapiens OX=9606 GN=IARS PE=1 SV=2	sp|P41252|SYIC_HUMAN	145 kDa		0.00049	0	0.00093	0
91	Elongation factor 2 OS=Homo sapiens OX=9606 GN=EEF2 PE=1 SV=4	sp|P13639|EF2_HUMAN	95 kDa	TRUE	0.00086	0	0	0
92	RuvB-like 2 OS=Homo sapiens OX=9606 GN=RUVBL2 PE=1 SV=3	sp|Q9Y230|RUVB2_HUMAN	51 kDa		0.0008	0	0	0
93	Nuclear pore complex protein Nup205 OS=Homo sapiens OX=9606 GN=NUP205 PE=1 SV=3	sp|Q92621|NU205_HUMAN	228 kDa		0.00055	0.00047	0.00023	0
94	40S ribosomal protein S3 OS=Homo sapiens OX=9606 GN=RPS3 PE=1 SV=2	sp|P23396|RS3_HUMAN	27 kDa		0.0011	0	0	0
95	T-complex protein 1 subunit epsilon OS=Homo sapiens OX=9606 GN=CCT5 PE=1 SV=1	sp|P48643|TCPE_HUMAN	60 kDa		0.0011	0	0	0
96	Clathrin heavy chain 1 OS=Homo sapiens OX=9606 GN=CLTC PE=1 SV=5	sp|Q00610|CLH1_HUMAN	192 kDa		0.00083	0.00034	4.5e-05	0
97	Nuclear pore complex protein Nup93 OS=Homo sapiens OX=9606 GN=NUP93 PE=1 SV=2	sp|Q8N1F7|NUP93_HUMAN	93 kDa		0.00086	0	0	0
98	(E3-independent) E2 ubiquitin-conjugating enzyme OS=Homo sapiens OX=9606 GN=UBE2O PE=1 SV=3	sp|Q9C0C9|UBE2O_HUMAN	141 kDa		0.00059	0	4.5e-05	0
99	T-complex protein 1 subunit alpha OS=Homo sapiens OX=9606 GN=TCP1 PE=1 SV=1	sp|P17987|TCPA_HUMAN	60 kDa		0.00098	0	4.5e-05	0
100	Thyroid hormone receptor-associated protein 3 OS=Homo sapiens OX=9606 GN=THRAP3 PE=1 SV=2	sp|Q9Y2W1|TR150_HUMAN	109 kDa	TRUE	0.0013	0	0	0
101	ATP-binding cassette sub-family D member 3 OS=Homo sapiens OX=9606 GN=ABCD3 PE=1 SV=1	sp|P28288|ABCD3_HUMAN	75 kDa		0.00086	0	0	0
102	Transitional endoplasmic reticulum ATPase OS=Homo sapiens OX=9606 GN=VCP PE=1 SV=4	sp|P55072|TERA_HUMAN	89 kDa		0.00063	0	0	0
103	Heat shock 70 kDa protein 4L OS=Homo sapiens OX=9606 GN=HSPA4L PE=1 SV=3	sp|O95757|HS74L_HUMAN	95 kDa	TRUE	0.00083	0	0	0
104	ATP synthase subunit beta, mitochondrial OS=Homo sapiens OX=9606 GN=ATP5F1B PE=1 SV=3	sp|P06576|ATPB_HUMAN	57 kDa		0.00094	0	0	0
105	Coatomer subunit gamma-1 OS=Homo sapiens OX=9606 GN=COPG1 PE=1 SV=1	sp|Q9Y678|COPG1_HUMAN	98 kDa	TRUE	0.00098	0	0	0
106	Interleukin enhancer-binding factor 3 OS=Homo sapiens OX=9606 GN=ILF3 PE=1 SV=3	sp|Q12906|ILF3_HUMAN	95 kDa	TRUE	0.00037	0	0	0
107	Endoplasmin OS=Homo sapiens OX=9606 GN=HSP90B1 PE=1 SV=1	sp|P14625|ENPL_HUMAN	92 kDa	TRUE	0.00088	0	0	0
108	ATP synthase subunit alpha, mitochondrial OS=Homo sapiens OX=9606 GN=ATP5F1A PE=1 SV=1	sp|P25705|ATPA_HUMAN	60 kDa		0.00093	0	0	0
109	Acidic leucine-rich nuclear phosphoprotein 32 family member A OS=Homo sapiens OX=9606 GN=ANP32A PE=1 SV=1	sp|P39687|AN32A_HUMAN	29 kDa	TRUE	0.0005	0	0	0
110	Ran GTPase-activating protein 1 OS=Homo sapiens OX=9606 GN=RANGAP1 PE=1 SV=1	sp|P46060|RAGP1_HUMAN	64 kDa		0.00081	0	0	0
111	Serine/threonine-protein phosphatase 6 regulatory subunit 3 OS=Homo sapiens OX=9606 GN=PPP6R3 PE=1 SV=2	sp|Q5H9R7|PP6R3_HUMAN	98 kDa		0.00052	0	0	0
112	Elongation factor 1-alpha 1 OS=Homo sapiens OX=9606 GN=EEF1A1 PE=1 SV=1	sp|P68104|EF1A1_HUMAN	50 kDa		0.00049	6.7e-05	6.8e-05	0
113	Sterol regulatory element-binding protein cleavage-activating protein OS=Homo sapiens OX=9606 GN=SCAP PE=1 SV=4	sp|Q12770|SCAP_HUMAN	140 kDa		0.0005	0	4.5e-05	0
114	Acidic leucine-rich nuclear phosphoprotein 32 family member B OS=Homo sapiens OX=9606 GN=ANP32B PE=1 SV=1	sp|Q92688|AN32B_HUMAN	29 kDa	TRUE	0.00026	0	0	0
115	Translocation protein SEC63 homolog OS=Homo sapiens OX=9606 GN=SEC63 PE=1 SV=2	sp|Q9UGP8|SEC63_HUMAN	88 kDa		0.00062	0	0	0
116	Ubiquitin-40S ribosomal protein S27a OS=Homo sapiens OX=9606 GN=RPS27A PE=1 SV=2	sp|P62979|RS27A_HUMAN	18 kDa		0.00047	0.0002	6.8e-05	6.1e-05
117	Cullin-1 OS=Homo sapiens OX=9606 GN=CUL1 PE=1 SV=2	sp|Q13616|CUL1_HUMAN	90 kDa		0.00021	0	0	0
118	T-complex protein 1 subunit gamma OS=Homo sapiens OX=9606 GN=CCT3 PE=1 SV=4	sp|P49368|TCPG_HUMAN	61 kDa		0.00099	0	0	0
119	Leucine-rich PPR motif-containing protein, mitochondrial OS=Homo sapiens OX=9606 GN=LRPPRC PE=1 SV=3	sp|P42704|LPPRC_HUMAN	158 kDa		0.00057	4.5e-05	0.00039	0
120	Structural maintenance of chromosomes protein 3 OS=Homo sapiens OX=9606 GN=SMC3 PE=1 SV=2	sp|Q9UQE7|SMC3_HUMAN	142 kDa		0.00055	0	0.00043	0
121	Extended synaptotagmin-1 OS=Homo sapiens OX=9606 GN=ESYT1 PE=1 SV=1	sp|Q9BSJ8|ESYT1_HUMAN	123 kDa		0.00054	0	0	0
122	Fanconi anemia group I protein OS=Homo sapiens OX=9606 GN=FANCI PE=1 SV=4	sp|Q9NVI1|FANCI_HUMAN	149 kDa		0.00036	0	0.00034	0
123	Nuclear pore complex protein Nup155 OS=Homo sapiens OX=9606 GN=NUP155 PE=1 SV=1	sp|O75694|NU155_HUMAN	155 kDa		0.00054	0	0.00052	0
124	DnaJ homolog subfamily B member 11 OS=Homo sapiens OX=9606 GN=DNAJB11 PE=1 SV=1	sp|Q9UBS4|DJB11_HUMAN	41 kDa		0.00054	0	0	0
125	Inward rectifier potassium channel 2 OS=Homo sapiens OX=9606 GN=KCNJ2 PE=1 SV=1	sp|P63252|KCNJ2_HUMAN	48 kDa	TRUE	0.00054	0.00016	0	0
126	Tyrosine-protein kinase JAK1 OS=Homo sapiens OX=9606 GN=JAK1 PE=1 SV=2	sp|P23458|JAK1_HUMAN	133 kDa	TRUE	0.0011	0	0	0
127	Calmegin OS=Homo sapiens OX=9606 GN=CLGN PE=1 SV=1	sp|O14967|CLGN_HUMAN	70 kDa		0.00057	0	0	0
128	Calumenin OS=Homo sapiens OX=9606 GN=CALU PE=1 SV=2	sp|O43852|CALU_HUMAN	37 kDa		0.0005	0	0	0
129	4F2 cell-surface antigen heavy chain OS=Homo sapiens OX=9606 GN=SLC3A2 PE=1 SV=3	sp|P08195|4F2_HUMAN	68 kDa		0.00062	0	0	0
130	Phosphate carrier protein, mitochondrial OS=Homo sapiens OX=9606 GN=SLC25A3 PE=1 SV=2	sp|Q00325|MPCP_HUMAN	40 kDa		0.00044	0	0	0
131	Plasma membrane calcium-transporting ATPase 4 OS=Homo sapiens OX=9606 GN=ATP2B4 PE=1 SV=2	sp|P23634|AT2B4_HUMAN	138 kDa	TRUE	0.00021	0	0	0
132	T-complex protein 1 subunit theta OS=Homo sapiens OX=9606 GN=CCT8 PE=1 SV=4	sp|P50990|TCPQ_HUMAN	60 kDa		0.00093	0	0	0
133	DnaJ homolog subfamily B member 6 OS=Homo sapiens OX=9606 GN=DNAJB6 PE=1 SV=2	sp|O75190|DNJB6_HUMAN	36 kDa	TRUE	0.0005	0	0	0
134	Hornerin OS=Homo sapiens OX=9606 GN=HRNR PE=1 SV=2	sp|Q86YZ3|HORN_HUMAN	282 kDa		0.00055	4.5e-05	9.1e-05	0.00012
135	FACT complex subunit SPT16 OS=Homo sapiens OX=9606 GN=SUPT16H PE=1 SV=1	sp|Q9Y5B9|SP16H_HUMAN	120 kDa		0.00073	0	0.00011	0
136	Dolichyl-diphosphooligosaccharide--protein glycosyltransferase subunit 2 OS=Homo sapiens OX=9606 GN=RPN2 PE=1 SV=3	sp|P04844|RPN2_HUMAN	69 kDa		0.0005	0	0	0
137	Pre-mRNA-splicing factor CWC22 homolog OS=Homo sapiens OX=9606 GN=CWC22 PE=1 SV=3	sp|Q9HCG8|CWC22_HUMAN	105 kDa		0.00067	0	0	0
138	AFG3-like protein 2 OS=Homo sapiens OX=9606 GN=AFG3L2 PE=1 SV=2	sp|Q9Y4W6|AFG32_HUMAN	89 kDa		0.00068	0	0	0
139	Heterogeneous nuclear ribonucleoprotein U OS=Homo sapiens OX=9606 GN=HNRNPU PE=1 SV=6	sp|Q00839|HNRPU_HUMAN	91 kDa		0.00072	0	0	0
140	AP-3 complex subunit beta-1 OS=Homo sapiens OX=9606 GN=AP3B1 PE=1 SV=3	sp|O00203|AP3B1_HUMAN	121 kDa	TRUE	0.00072	0	0	0
141	Bifunctional glutamate/proline--tRNA ligase OS=Homo sapiens OX=9606 GN=EPRS PE=1 SV=5	sp|P07814|SYEP_HUMAN	171 kDa	TRUE	0.00059	0.00025	4.5e-05	0
142	T-complex protein 1 subunit delta OS=Homo sapiens OX=9606 GN=CCT4 PE=1 SV=4	sp|P50991|TCPD_HUMAN	58 kDa		0.00068	0	0	0
143	Deoxynucleoside triphosphate triphosphohydrolase SAMHD1 OS=Homo sapiens OX=9606 GN=SAMHD1 PE=1 SV=2	sp|Q9Y3Z3|SAMH1_HUMAN	72 kDa		0.00055	0	0	0
144	Long-chain-fatty-acid--CoA ligase 3 OS=Homo sapiens OX=9606 GN=ACSL3 PE=1 SV=3	sp|O95573|ACSL3_HUMAN	80 kDa	TRUE	0.00072	0	0	0
145	26S proteasome non-ATPase regulatory subunit 1 OS=Homo sapiens OX=9606 GN=PSMD1 PE=1 SV=2	sp|Q99460|PSMD1_HUMAN	106 kDa		0.0005	0	0	0
146	Beta-actin-like protein 2 OS=Homo sapiens OX=9606 GN=ACTBL2 PE=1 SV=2	sp|Q562R1|ACTBL_HUMAN	42 kDa	TRUE	4.9e-05	0	0	0
147	Pre-mRNA-processing-splicing factor 8 OS=Homo sapiens OX=9606 GN=PRPF8 PE=1 SV=2	sp|Q6P2Q9|PRP8_HUMAN	274 kDa		0.00067	0	0	0
148	Transcription intermediary factor 1-beta OS=Homo sapiens OX=9606 GN=TRIM28 PE=1 SV=5	sp|Q13263|TIF1B_HUMAN	89 kDa		0.00076	0	0	0
149	Nucleophosmin OS=Homo sapiens OX=9606 GN=NPM1 PE=1 SV=2	sp|P06748|NPM_HUMAN	33 kDa		0.00031	0.00011	0.00014	0
150	Methylosome subunit pICln OS=Homo sapiens OX=9606 GN=CLNS1A PE=1 SV=1	sp|P54105|ICLN_HUMAN	26 kDa		0.0007	0	0	0
151	UDP-glucose:glycoprotein glucosyltransferase 1 OS=Homo sapiens OX=9606 GN=UGGT1 PE=1 SV=3	sp|Q9NYU2|UGGG1_HUMAN	177 kDa	TRUE	0.00047	0.00025	0	0
152	Leucine--tRNA ligase, cytoplasmic OS=Homo sapiens OX=9606 GN=LARS PE=1 SV=2	sp|Q9P2J5|SYLC_HUMAN	134 kDa		0.00055	0	0	0
153	Alpha-actinin-4 OS=Homo sapiens OX=9606 GN=ACTN4 PE=1 SV=2	sp|O43707|ACTN4_HUMAN	105 kDa	TRUE	0.00065	0	0	8.2e-05
154	Exosome complex exonuclease RRP44 OS=Homo sapiens OX=9606 GN=DIS3 PE=1 SV=2	sp|Q9Y2L1|RRP44_HUMAN	109 kDa		0.00075	0	0	0
155	Filamin-B OS=Homo sapiens OX=9606 GN=FLNB PE=1 SV=2	sp|O75369|FLNB_HUMAN	278 kDa	TRUE	0.00046	0.00013	0	0
156	Coatomer subunit gamma-2 OS=Homo sapiens OX=9606 GN=COPG2 PE=1 SV=1	sp|Q9UBF2|COPG2_HUMAN	98 kDa	TRUE	0.00063	0	0	0
157	26S proteasome regulatory subunit 7 OS=Homo sapiens OX=9606 GN=PSMC2 PE=1 SV=3	sp|P35998|PRS7_HUMAN	49 kDa		0.00063	0	0	0
158	Lamin-B1 OS=Homo sapiens OX=9606 GN=LMNB1 PE=1 SV=2	sp|P20700|LMNB1_HUMAN	66 kDa	TRUE	0.00046	0	0	0
159	Large proline-rich protein BAG6 OS=Homo sapiens OX=9606 GN=BAG6 PE=1 SV=2	sp|P46379|BAG6_HUMAN	119 kDa		0.00065	0	0	0
160	Extended synaptotagmin-2 OS=Homo sapiens OX=9606 GN=ESYT2 PE=1 SV=1	sp|A0FGR8|ESYT2_HUMAN	102 kDa		0.00065	0	0	0
161	Nucleolin OS=Homo sapiens OX=9606 GN=NCL PE=1 SV=3	sp|P19338|NUCL_HUMAN	77 kDa		0.00042	0	4.5e-05	0
162	Dystrophin OS=Homo sapiens OX=9606 GN=DMD PE=1 SV=3	sp|P11532|DMD_HUMAN	427 kDa	TRUE	0.00052	0	0	0
163	Transferrin receptor protein 1 OS=Homo sapiens OX=9606 GN=TFRC PE=1 SV=2	sp|P02786|TFR1_HUMAN	85 kDa		0.00054	0	0	0
164	Emerin OS=Homo sapiens OX=9606 GN=EMD PE=1 SV=1	sp|P50402|EMD_HUMAN	29 kDa		0.00054	0	0	0
165	60S acidic ribosomal protein P0 OS=Homo sapiens OX=9606 GN=RPLP0 PE=1 SV=1	sp|P05388|RLA0_HUMAN	34 kDa		0.00044	0	0	0
166	Protein scribble homolog OS=Homo sapiens OX=9606 GN=SCRIB PE=1 SV=4	sp|Q14160|SCRIB_HUMAN	175 kDa	TRUE	0.00029	0	0	0
167	Structural maintenance of chromosomes protein 1A OS=Homo sapiens OX=9606 GN=SMC1A PE=1 SV=2	sp|Q14683|SMC1A_HUMAN	143 kDa	TRUE	0.00042	0	0.00023	0
168	116 kDa U5 small nuclear ribonucleoprotein component OS=Homo sapiens OX=9606 GN=EFTUD2 PE=1 SV=1	sp|Q15029|U5S1_HUMAN	109 kDa	TRUE	0.00052	0	0	0
169	HCLS1-associated protein X-1 OS=Homo sapiens OX=9606 GN=HAX1 PE=1 SV=2	sp|O00165|HAX1_HUMAN	32 kDa		0.00059	0	0	0
170	Voltage-dependent anion-selective channel protein 1 OS=Homo sapiens OX=9606 GN=VDAC1 PE=1 SV=2	sp|P21796|VDAC1_HUMAN	31 kDa		0.00041	0	0	0
171	Protein OS-9 OS=Homo sapiens OX=9606 GN=OS9 PE=1 SV=1	sp|Q13438|OS9_HUMAN	76 kDa		0.00055	0	0	0
172	DNA mismatch repair protein Msh6 OS=Homo sapiens OX=9606 GN=MSH6 PE=1 SV=2	sp|P52701|MSH6_HUMAN	153 kDa		0.00055	0	0	0
173	DNA replication licensing factor MCM7 OS=Homo sapiens OX=9606 GN=MCM7 PE=1 SV=4	sp|P33993|MCM7_HUMAN	81 kDa		0.00055	0	0	0
174	DNA topoisomerase 2-alpha OS=Homo sapiens OX=9606 GN=TOP2A PE=1 SV=3	sp|P11388|TOP2A_HUMAN	174 kDa	TRUE	0.00067	0	0	0
175	Kinesin-like protein KIF11 OS=Homo sapiens OX=9606 GN=KIF11 PE=1 SV=2	sp|P52732|KIF11_HUMAN	119 kDa		0.00049	0	0	0
176	Multiple PDZ domain protein OS=Homo sapiens OX=9606 GN=MPDZ PE=1 SV=2	sp|O75970|MPDZ_HUMAN	222 kDa	TRUE	0.00068	0	4.5e-05	0
177	Exportin-2 OS=Homo sapiens OX=9606 GN=CSE1L PE=1 SV=3	sp|P55060|XPO2_HUMAN	110 kDa		0.00041	0	0	0
178	Protein sel-1 homolog 1 OS=Homo sapiens OX=9606 GN=SEL1L PE=1 SV=3	sp|Q9UBV2|SE1L1_HUMAN	89 kDa		0.0006	0	0	0
179	Voltage-dependent anion-selective channel protein 2 OS=Homo sapiens OX=9606 GN=VDAC2 PE=1 SV=2	sp|P45880|VDAC2_HUMAN	32 kDa		0.00039	0	0	0
180	60S acidic ribosomal protein P2 OS=Homo sapiens OX=9606 GN=RPLP2 PE=1 SV=1	sp|P05387|RLA2_HUMAN	12 kDa	TRUE	0.00047	0	0	0
181	Galactokinase OS=Homo sapiens OX=9606 GN=GALK1 PE=1 SV=1	sp|P51570|GALK1_HUMAN	42 kDa		0.0005	0	0	0
182	Calcium-binding mitochondrial carrier protein Aralar2 OS=Homo sapiens OX=9606 GN=SLC25A13 PE=1 SV=2	sp|Q9UJS0|CMC2_HUMAN	74 kDa	TRUE	0.00039	0	0	0
183	Serum albumin OS=Homo sapiens OX=9606 GN=ALB PE=1 SV=2	sp|P02768|ALBU_HUMAN	69 kDa		4.9e-05	0.00013	4.5e-05	4.1e-05
184	Beta-1-syntrophin OS=Homo sapiens OX=9606 GN=SNTB1 PE=1 SV=3	sp|Q13884|SNTB1_HUMAN	58 kDa	TRUE	0.00062	0	0	0
185	Dynactin subunit 1 OS=Homo sapiens OX=9606 GN=DCTN1 PE=1 SV=3	sp|Q14203|DCTN1_HUMAN	142 kDa		0.00036	0	0	0
186	DNA mismatch repair protein Msh2 OS=Homo sapiens OX=9606 GN=MSH2 PE=1 SV=1	sp|P43246|MSH2_HUMAN	105 kDa		0.00044	0	0	0
187	Melanoma-associated antigen D2 OS=Homo sapiens OX=9606 GN=MAGED2 PE=1 SV=2	sp|Q9UNF1|MAGD2_HUMAN	65 kDa	TRUE	0.00054	0	0	0
188	Myosin-9 OS=Homo sapiens OX=9606 GN=MYH9 PE=1 SV=4	sp|P35579|MYH9_HUMAN	227 kDa	TRUE	0.00046	0	0	0
189	Interleukin enhancer-binding factor 2 OS=Homo sapiens OX=9606 GN=ILF2 PE=1 SV=2	sp|Q12905|ILF2_HUMAN	43 kDa		0.0002	0	0	0
190	Pyrroline-5-carboxylate reductase 1, mitochondrial OS=Homo sapiens OX=9606 GN=PYCR1 PE=1 SV=2	sp|P32322|P5CR1_HUMAN	33 kDa	TRUE	0.00059	0	0	0
191	Dystrobrevin beta OS=Homo sapiens OX=9606 GN=DTNB PE=1 SV=1	sp|O60941|DTNB_HUMAN	71 kDa	TRUE	0.00067	0	0	0
192	Apoptosis-inducing factor 1, mitochondrial OS=Homo sapiens OX=9606 GN=AIFM1 PE=1 SV=1	sp|O95831|AIFM1_HUMAN	67 kDa		0.00049	0	0	0
193	Tetratricopeptide repeat protein 37 OS=Homo sapiens OX=9606 GN=TTC37 PE=1 SV=1	sp|Q6PGP7|TTC37_HUMAN	175 kDa		0.00026	9e-05	9.1e-05	0
194	Splicing factor 3B subunit 3 OS=Homo sapiens OX=9606 GN=SF3B3 PE=1 SV=4	sp|Q15393|SF3B3_HUMAN	136 kDa		0.00034	0	4.5e-05	0
195	Desmoplakin OS=Homo sapiens OX=9606 GN=DSP PE=1 SV=3	sp|P15924|DESP_HUMAN	332 kDa		0.00024	0.00011	9.1e-05	8.2e-05
196	Reticulocalbin-1 OS=Homo sapiens OX=9606 GN=RCN1 PE=1 SV=1	sp|Q15293|RCN1_HUMAN	39 kDa		0.00021	0	0	8.2e-05
197	Reticulon-4 OS=Homo sapiens OX=9606 GN=RTN4 PE=1 SV=2	sp|Q9NQC3|RTN4_HUMAN	130 kDa		0.00046	0	0	0
198	Protein pelota homolog OS=Homo sapiens OX=9606 GN=PELO PE=1 SV=2	sp|Q9BRX2|PELO_HUMAN	43 kDa		0.00031	0	0	0
199	Serine palmitoyltransferase 1 OS=Homo sapiens OX=9606 GN=SPTLC1 PE=1 SV=1	sp|O15269|SPTC1_HUMAN	53 kDa		0.0005	0	0	0
200	ATP-dependent translocase ABCB1 OS=Homo sapiens OX=9606 GN=ABCB1 PE=1 SV=3	sp|P08183|MDR1_HUMAN	141 kDa	TRUE	0.00023	0	0.00036	0
201	Myosin-10 OS=Homo sapiens OX=9606 GN=MYH10 PE=1 SV=3	sp|P35580|MYH10_HUMAN	229 kDa	TRUE	0.00034	0	0	0
202	E3 ubiquitin-protein ligase CHIP OS=Homo sapiens OX=9606 GN=STUB1 PE=1 SV=2	sp|Q9UNE7|CHIP_HUMAN	35 kDa		0.00049	0	0	0
203	D-3-phosphoglycerate dehydrogenase OS=Homo sapiens OX=9606 GN=PHGDH PE=1 SV=4	sp|O43175|SERA_HUMAN	57 kDa		0.00046	0	0	0
204	T-complex protein 1 subunit eta OS=Homo sapiens OX=9606 GN=CCT7 PE=1 SV=2	sp|Q99832|TCPH_HUMAN	59 kDa		0.00055	0	0	0
205	Alanine--tRNA ligase, cytoplasmic OS=Homo sapiens OX=9606 GN=AARS PE=1 SV=2	sp|P49588|SYAC_HUMAN	107 kDa		0.0005	0	0	0
206	Peroxiredoxin-6 OS=Homo sapiens OX=9606 GN=PRDX6 PE=1 SV=3	sp|P30041|PRDX6_HUMAN	25 kDa		0.00029	0	0	0
207	Trifunctional purine biosynthetic protein adenosine-3 OS=Homo sapiens OX=9606 GN=GART PE=1 SV=1	sp|P22102|PUR2_HUMAN	108 kDa		0.00063	0	0	0
208	T-complex protein 1 subunit zeta OS=Homo sapiens OX=9606 GN=CCT6A PE=1 SV=3	sp|P40227|TCPZ_HUMAN	58 kDa		0.00047	0	0	0
209	Ribose-phosphate pyrophosphokinase 1 OS=Homo sapiens OX=9606 GN=PRPS1 PE=1 SV=2	sp|P60891|PRPS1_HUMAN	35 kDa	TRUE	0.00031	0	0	0
210	Elongation factor 1-gamma OS=Homo sapiens OX=9606 GN=EEF1G PE=1 SV=3	sp|P26641|EF1G_HUMAN	50 kDa		0.00033	0	0	0
211	Cleavage and polyadenylation specificity factor subunit 1 OS=Homo sapiens OX=9606 GN=CPSF1 PE=1 SV=2	sp|Q10570|CPSF1_HUMAN	161 kDa		0.00036	0.00016	0	0
212	Pre-mRNA-processing factor 6 OS=Homo sapiens OX=9606 GN=PRPF6 PE=1 SV=1	sp|O94906|PRP6_HUMAN	107 kDa		0.00057	0	0	0
213	DnaJ homolog subfamily A member 3, mitochondrial OS=Homo sapiens OX=9606 GN=DNAJA3 PE=1 SV=2	sp|Q96EY1|DNJA3_HUMAN	52 kDa		0.00033	0	0	0
214	ATP-dependent RNA helicase DDX39A OS=Homo sapiens OX=9606 GN=DDX39A PE=1 SV=2	sp|O00148|DX39A_HUMAN	49 kDa	TRUE	0.0006	0	0	0
215	Eukaryotic translation initiation factor 5B OS=Homo sapiens OX=9606 GN=EIF5B PE=1 SV=4	sp|O60841|IF2P_HUMAN	139 kDa		0.00031	0	0	0
216	Cullin-4B OS=Homo sapiens OX=9606 GN=CUL4B PE=1 SV=4	sp|Q13620|CUL4B_HUMAN	104 kDa	TRUE	0.00044	0	0	0
217	Vesicle-fusing ATPase OS=Homo sapiens OX=9606 GN=NSF PE=1 SV=3	sp|P46459|NSF_HUMAN	83 kDa		0.00039	0	0	0
218	Galectin-3 OS=Homo sapiens OX=9606 GN=LGALS3 PE=1 SV=5	sp|P17931|LEG3_HUMAN	26 kDa		0.00028	0	0	0
219	Dystrobrevin alpha OS=Homo sapiens OX=9606 GN=DTNA PE=1 SV=2	sp|Q9Y4J8|DTNA_HUMAN	84 kDa	TRUE	0.00029	0	0	0
220	Dolichyl-diphosphooligosaccharide--protein glycosyltransferase subunit STT3B OS=Homo sapiens OX=9606 GN=STT3B PE=1 SV=1	sp|Q8TCJ2|STT3B_HUMAN	94 kDa	TRUE	0.00026	0	0	0
221	Copper-transporting ATPase 2 OS=Homo sapiens OX=9606 GN=ATP7B PE=1 SV=4	sp|P35670|ATP7B_HUMAN	157 kDa	TRUE	8.1e-05	0	0	0
222	ATP-dependent 6-phosphofructokinase, muscle type OS=Homo sapiens OX=9606 GN=PFKM PE=1 SV=2	sp|P08237|PFKAM_HUMAN	85 kDa	TRUE	0.00046	0	0	0
223	Matrin-3 OS=Homo sapiens OX=9606 GN=MATR3 PE=1 SV=2	sp|P43243|MATR3_HUMAN	95 kDa		0.00033	0	0	0
224	Complement component 1 Q subcomponent-binding protein, mitochondrial OS=Homo sapiens OX=9606 GN=C1QBP PE=1 SV=1	sp|Q07021|C1QBP_HUMAN	31 kDa		0.00028	0	0	0
225	Importin-9 OS=Homo sapiens OX=9606 GN=IPO9 PE=1 SV=3	sp|Q96P70|IPO9_HUMAN	116 kDa		0.00042	0	0	0
226	Pachytene checkpoint protein 2 homolog OS=Homo sapiens OX=9606 GN=TRIP13 PE=1 SV=2	sp|Q15645|PCH2_HUMAN	49 kDa		0.00036	0	0	0
227	Probable ubiquitin carboxyl-terminal hydrolase FAF-X OS=Homo sapiens OX=9606 GN=USP9X PE=1 SV=3	sp|Q93008|USP9X_HUMAN	292 kDa		0.00041	4.5e-05	0	0
228	Eukaryotic translation initiation factor 3 subunit C OS=Homo sapiens OX=9606 GN=EIF3C PE=1 SV=1	sp|Q99613|EIF3C_HUMAN	105 kDa		0.00033	0	0	0
229	Golgi apparatus protein 1 OS=Homo sapiens OX=9606 GN=GLG1 PE=1 SV=2	sp|Q92896|GSLG1_HUMAN	135 kDa		0.00054	0	6.8e-05	0
230	Protein phosphatase 1F OS=Homo sapiens OX=9606 GN=PPM1F PE=1 SV=3	sp|P49593|PPM1F_HUMAN	50 kDa		0.00044	0	0	0
231	ATP-dependent RNA helicase DHX30 OS=Homo sapiens OX=9606 GN=DHX30 PE=1 SV=1	sp|Q7L2E3|DHX30_HUMAN	134 kDa		0.00026	0	0	0
232	Neutral alpha-glucosidase AB OS=Homo sapiens OX=9606 GN=GANAB PE=1 SV=3	sp|Q14697|GANAB_HUMAN	107 kDa		0.00039	0	0	4.1e-05
233	E3 SUMO-protein ligase RanBP2 OS=Homo sapiens OX=9606 GN=RANBP2 PE=1 SV=2	sp|P49792|RBP2_HUMAN	358 kDa	TRUE	0.00042	0	0	0
234	Apolipoprotein A-I OS=Homo sapiens OX=9606 GN=APOA1 PE=1 SV=1	sp|P02647|APOA1_HUMAN	31 kDa		8.1e-05	4.5e-05	0	0
235	Multifunctional protein ADE2 OS=Homo sapiens OX=9606 GN=PAICS PE=1 SV=3	sp|P22234|PUR6_HUMAN	47 kDa		0.00013	0	0	0
236	Dolichyl-diphosphooligosaccharide--protein glycosyltransferase 48 kDa subunit OS=Homo sapiens OX=9606 GN=DDOST PE=1 SV=4	sp|P39656|OST48_HUMAN	51 kDa		0.00028	0	0	0
237	ATP-dependent 6-phosphofructokinase, platelet type OS=Homo sapiens OX=9606 GN=PFKP PE=1 SV=2	sp|Q01813|PFKAP_HUMAN	86 kDa	TRUE	0.00041	0	0	0
238	Utrophin OS=Homo sapiens OX=9606 GN=UTRN PE=1 SV=2	sp|P46939|UTRO_HUMAN	394 kDa	TRUE	0.00052	0	0	0
239	Splicing factor 3B subunit 1 OS=Homo sapiens OX=9606 GN=SF3B1 PE=1 SV=3	sp|O75533|SF3B1_HUMAN	146 kDa		0.00042	0	0	0
240	14-3-3 protein epsilon OS=Homo sapiens OX=9606 GN=YWHAE PE=1 SV=1	sp|P62258|1433E_HUMAN	29 kDa	TRUE	0.00028	0	0	0
241	Exportin-1 OS=Homo sapiens OX=9606 GN=XPO1 PE=1 SV=1	sp|O14980|XPO1_HUMAN	123 kDa		0.00031	0	0	0
242	DnaJ homolog subfamily B member 1 OS=Homo sapiens OX=9606 GN=DNAJB1 PE=1 SV=4	sp|P25685|DNJB1_HUMAN	38 kDa	TRUE	0.00046	0	0	0
243	NAD-dependent protein deacetylase sirtuin-1 OS=Homo sapiens OX=9606 GN=SIRT1 PE=1 SV=2	sp|Q96EB6|SIR1_HUMAN	82 kDa		0.00021	0	0	0
244	Golgi resident protein GCP60 OS=Homo sapiens OX=9606 GN=ACBD3 PE=1 SV=4	sp|Q9H3P7|GCP60_HUMAN	61 kDa		0.00054	0	0	0
245	Junction plakoglobin OS=Homo sapiens OX=9606 GN=JUP PE=1 SV=3	sp|P14923|PLAK_HUMAN	82 kDa	TRUE	0.00021	6.7e-05	0	4.1e-05
246	Keratin, type I cytoskeletal 18 OS=Homo sapiens OX=9606 GN=KRT18 PE=1 SV=2	sp|P05783|K1C18_HUMAN	48 kDa	TRUE	3.3e-05	0	0	0
247	Trifunctional enzyme subunit beta, mitochondrial OS=Homo sapiens OX=9606 GN=HADHB PE=1 SV=3	sp|P55084|ECHB_HUMAN	51 kDa		0.00054	0	0	0
248	COP9 signalosome complex subunit 4 OS=Homo sapiens OX=9606 GN=COPS4 PE=1 SV=1	sp|Q9BT78|CSN4_HUMAN	46 kDa		4.9e-05	0	0	0
249	Catenin beta-1 OS=Homo sapiens OX=9606 GN=CTNNB1 PE=1 SV=1	sp|P35222|CTNB1_HUMAN	85 kDa	TRUE	0.00047	0	0	0
250	Mitochondrial 2-oxoglutarate/malate carrier protein OS=Homo sapiens OX=9606 GN=SLC25A11 PE=1 SV=3	sp|Q02978|M2OM_HUMAN	34 kDa		0.00024	0	0	0
251	Cleavage and polyadenylation specificity factor subunit 2 OS=Homo sapiens OX=9606 GN=CPSF2 PE=1 SV=2	sp|Q9P2I0|CPSF2_HUMAN	88 kDa		0.00039	0	0	0
252	Epiplakin OS=Homo sapiens OX=9606 GN=EPPK1 PE=1 SV=3	sp|P58107|EPIPL_HUMAN	556 kDa	TRUE	0.00033	0	4.5e-05	0
253	Poly(rC)-binding protein 2 OS=Homo sapiens OX=9606 GN=PCBP2 PE=1 SV=1	sp|Q15366|PCBP2_HUMAN	39 kDa	TRUE	0.00018	0	0	0
254	Coatomer subunit delta OS=Homo sapiens OX=9606 GN=ARCN1 PE=1 SV=1	sp|P48444|COPD_HUMAN	57 kDa		0.00039	0	0	0
255	Lon protease homolog, mitochondrial OS=Homo sapiens OX=9606 GN=LONP1 PE=1 SV=2	sp|P36776|LONM_HUMAN	106 kDa		0.00042	0	0	0
256	40S ribosomal protein S3a OS=Homo sapiens OX=9606 GN=RPS3A PE=1 SV=2	sp|P61247|RS3A_HUMAN	30 kDa		0.00044	0	0	0
257	Arginine--tRNA ligase, cytoplasmic OS=Homo sapiens OX=9606 GN=RARS PE=1 SV=2	sp|P54136|SYRC_HUMAN	75 kDa		0.00039	0	0	0
258	26S proteasome regulatory subunit 4 OS=Homo sapiens OX=9606 GN=PSMC1 PE=1 SV=1	sp|P62191|PRS4_HUMAN	49 kDa		0.00036	0	0	0
259	WD repeat-containing protein 43 OS=Homo sapiens OX=9606 GN=WDR43 PE=1 SV=3	sp|Q15061|WDR43_HUMAN	75 kDa		0.00036	0	0	0
260	Cyclin-dependent kinase 15 OS=Homo sapiens OX=9606 GN=CDK15 PE=1 SV=2	sp|Q96Q40|CDK15_HUMAN	49 kDa	TRUE	0	0	0	0.00047
261	Importin-7 OS=Homo sapiens OX=9606 GN=IPO7 PE=1 SV=1	sp|O95373|IPO7_HUMAN	120 kDa	TRUE	0.00033	0	0	0
262	Catenin alpha-1 OS=Homo sapiens OX=9606 GN=CTNNA1 PE=1 SV=1	sp|P35221|CTNA1_HUMAN	100 kDa		0.00041	0	0	0
263	DNA polymerase delta catalytic subunit OS=Homo sapiens OX=9606 GN=POLD1 PE=1 SV=2	sp|P28340|DPOD1_HUMAN	124 kDa		0.00039	0	0	0
264	MICOS complex subunit MIC60 OS=Homo sapiens OX=9606 GN=IMMT PE=1 SV=1	sp|Q16891|MIC60_HUMAN	84 kDa		0.00023	0	0	0
265	Aldehyde dehydrogenase family 3 member A2 OS=Homo sapiens OX=9606 GN=ALDH3A2 PE=1 SV=1	sp|P51648|AL3A2_HUMAN	55 kDa		0.00023	0	0	0
266	Calcium-binding mitochondrial carrier protein Aralar1 OS=Homo sapiens OX=9606 GN=SLC25A12 PE=1 SV=2	sp|O75746|CMC1_HUMAN	75 kDa	TRUE	0.00013	0	0	0
267	Dynamin-2 OS=Homo sapiens OX=9606 GN=DNM2 PE=1 SV=2	sp|P50570|DYN2_HUMAN	98 kDa	TRUE	0.00055	0	0	0
268	Nuclear pore complex protein Nup160 OS=Homo sapiens OX=9606 GN=NUP160 PE=1 SV=3	sp|Q12769|NU160_HUMAN	162 kDa		0.00026	0	0.0002	0
269	Multidrug resistance-associated protein 4 OS=Homo sapiens OX=9606 GN=ABCC4 PE=1 SV=3	sp|O15439|MRP4_HUMAN	150 kDa	TRUE	0.00021	0.00031	0	0
270	Mitochondrial Rho GTPase 2 OS=Homo sapiens OX=9606 GN=RHOT2 PE=1 SV=2	sp|Q8IXI1|MIRO2_HUMAN	68 kDa	TRUE	0.00067	0	0	0
271	Neurabin-2 OS=Homo sapiens OX=9606 GN=PPP1R9B PE=1 SV=3	sp|Q96SB3|NEB2_HUMAN	89 kDa		0.00059	0	0	0
272	Leucine-rich repeat-containing protein 40 OS=Homo sapiens OX=9606 GN=LRRC40 PE=1 SV=1	sp|Q9H9A6|LRC40_HUMAN	68 kDa		0.00034	0	0	0
273	Proliferating cell nuclear antigen OS=Homo sapiens OX=9606 GN=PCNA PE=1 SV=1	sp|P12004|PCNA_HUMAN	29 kDa		0.00029	0	0	0
274	T-complex protein 1 subunit beta OS=Homo sapiens OX=9606 GN=CCT2 PE=1 SV=4	sp|P78371|TCPB_HUMAN	57 kDa		0.00042	0	0	0
275	DnaJ homolog subfamily B member 2 OS=Homo sapiens OX=9606 GN=DNAJB2 PE=1 SV=3	sp|P25686|DNJB2_HUMAN	36 kDa	TRUE	0.00034	0	0	0
276	Cytosolic 10-formyltetrahydrofolate dehydrogenase OS=Homo sapiens OX=9606 GN=ALDH1L1 PE=1 SV=2	sp|O75891|AL1L1_HUMAN	99 kDa	TRUE	4.9e-05	0	0	0
277	Double-stranded RNA-specific adenosine deaminase OS=Homo sapiens OX=9606 GN=ADAR PE=1 SV=4	sp|P55265|DSRAD_HUMAN	136 kDa		0.00034	0	0	0
278	Eukaryotic translation initiation factor 3 subunit A OS=Homo sapiens OX=9606 GN=EIF3A PE=1 SV=1	sp|Q14152|EIF3A_HUMAN	167 kDa		8.1e-05	0	0	4.1e-05
279	Protein SET OS=Homo sapiens OX=9606 GN=SET PE=1 SV=3	sp|Q01105|SET_HUMAN	33 kDa		0.00029	0	0	0
280	DNA-directed RNA polymerase II subunit RPB2 OS=Homo sapiens OX=9606 GN=POLR2B PE=1 SV=1	sp|P30876|RPB2_HUMAN	134 kDa		0.00036	0	0	0
281	60S ribosomal protein L5 OS=Homo sapiens OX=9606 GN=RPL5 PE=1 SV=3	sp|P46777|RL5_HUMAN	34 kDa		0.00018	0	0	0
282	Acyl-CoA dehydrogenase family member 9, mitochondrial OS=Homo sapiens OX=9606 GN=ACAD9 PE=1 SV=1	sp|Q9H845|ACAD9_HUMAN	69 kDa		0.00026	0	0	0
283	ATP-dependent RNA helicase DDX1 OS=Homo sapiens OX=9606 GN=DDX1 PE=1 SV=2	sp|Q92499|DDX1_HUMAN	82 kDa		0.00054	0	0	0
284	Pyruvate kinase PKM OS=Homo sapiens OX=9606 GN=PKM PE=1 SV=4	sp|P14618|KPYM_HUMAN	58 kDa		0.00016	0	0	0
285	Multidrug resistance-associated protein 1 OS=Homo sapiens OX=9606 GN=ABCC1 PE=1 SV=3	sp|P33527|MRP1_HUMAN	172 kDa		0.00036	9e-05	0	0
286	Phosphoinositide 3-kinase regulatory subunit 4 OS=Homo sapiens OX=9606 GN=PIK3R4 PE=1 SV=3	sp|Q99570|PI3R4_HUMAN	153 kDa		0.00031	0	6.8e-05	0
287	Importin-4 OS=Homo sapiens OX=9606 GN=IPO4 PE=1 SV=2	sp|Q8TEX9|IPO4_HUMAN	119 kDa		0.00031	0	0	0
288	COP9 signalosome complex subunit 3 OS=Homo sapiens OX=9606 GN=COPS3 PE=1 SV=3	sp|Q9UNS2|CSN3_HUMAN	48 kDa		9.8e-05	0	0	0
289	FAS-associated factor 2 OS=Homo sapiens OX=9606 GN=FAF2 PE=1 SV=2	sp|Q96CS3|FAF2_HUMAN	53 kDa		0.00041	0	0	0
290	Beta-1,4-glucuronyltransferase 1 OS=Homo sapiens OX=9606 GN=B4GAT1 PE=1 SV=1	sp|O43505|B4GA1_HUMAN	47 kDa		0.00028	0	0	0
291	Nucleolar protein 58 OS=Homo sapiens OX=9606 GN=NOP58 PE=1 SV=1	sp|Q9Y2X3|NOP58_HUMAN	60 kDa		0.0005	0	0	0
292	60S ribosomal protein L38 OS=Homo sapiens OX=9606 GN=RPL38 PE=1 SV=2	sp|P63173|RL38_HUMAN	8 kDa		0	0	0	0.00043
293	26S proteasome non-ATPase regulatory subunit 3 OS=Homo sapiens OX=9606 GN=PSMD3 PE=1 SV=2	sp|O43242|PSMD3_HUMAN	61 kDa		0.00029	0	0	0
294	Mitochondrial import inner membrane translocase subunit TIM44 OS=Homo sapiens OX=9606 GN=TIMM44 PE=1 SV=2	sp|O43615|TIM44_HUMAN	51 kDa		0.00029	0	0	0
295	E3 ubiquitin-protein ligase TRIM21 OS=Homo sapiens OX=9606 GN=TRIM21 PE=1 SV=1	sp|P19474|RO52_HUMAN	54 kDa		9.8e-05	0	0	0
296	tRNA-splicing ligase RtcB homolog OS=Homo sapiens OX=9606 GN=RTCB PE=1 SV=1	sp|Q9Y3I0|RTCB_HUMAN	55 kDa		0.00049	0	0	0
297	Staphylococcal nuclease domain-containing protein 1 OS=Homo sapiens OX=9606 GN=SND1 PE=1 SV=1	sp|Q7KZF4|SND1_HUMAN	102 kDa		0.00057	0	0	0
298	Acidic leucine-rich nuclear phosphoprotein 32 family member E OS=Homo sapiens OX=9606 GN=ANP32E PE=1 SV=1	sp|Q9BTT0|AN32E_HUMAN	31 kDa		0.00015	0	0	0
299	Peroxiredoxin-4 OS=Homo sapiens OX=9606 GN=PRDX4 PE=1 SV=1	sp|Q13162|PRDX4_HUMAN	31 kDa	TRUE	0.00015	0.00031	0.00025	0
300	COP9 signalosome complex subunit 2 OS=Homo sapiens OX=9606 GN=COPS2 PE=1 SV=1	sp|P61201|CSN2_HUMAN	52 kDa		0.00023	0	0	0
301	Cullin-associated NEDD8-dissociated protein 1 OS=Homo sapiens OX=9606 GN=CAND1 PE=1 SV=2	sp|Q86VP6|CAND1_HUMAN	136 kDa	TRUE	0.00026	0	0	0
302	Serine/threonine-protein phosphatase PP1-gamma catalytic subunit OS=Homo sapiens OX=9606 GN=PPP1CC PE=1 SV=1	sp|P36873|PP1G_HUMAN	37 kDa	TRUE	6.5e-05	0	0	0
303	Microtubule-associated protein 1B OS=Homo sapiens OX=9606 GN=MAP1B PE=1 SV=2	sp|P46821|MAP1B_HUMAN	271 kDa	TRUE	0.00018	0	0	0
304	Endoplasmic reticulum lectin 1 OS=Homo sapiens OX=9606 GN=ERLEC1 PE=1 SV=1	sp|Q96DZ1|ERLEC_HUMAN	55 kDa		0.00042	0	0	0
305	Bcl-2-associated transcription factor 1 OS=Homo sapiens OX=9606 GN=BCLAF1 PE=1 SV=2	sp|Q9NYF8|BCLF1_HUMAN	106 kDa	TRUE	0.0005	0	0	0
306	Zinc finger Ran-binding domain-containing protein 2 OS=Homo sapiens OX=9606 GN=ZRANB2 PE=1 SV=2	sp|O95218|ZRAB2_HUMAN	37 kDa		0.00036	0	0	0
307	sp|Q8NF91|SYNE1_HUMAN-DECOY	sp|Q8NF91|SYNE1_HUMAN-DECOY	?		0	0	0	0
308	Heterogeneous nuclear ribonucleoprotein M OS=Homo sapiens OX=9606 GN=HNRNPM PE=1 SV=3	sp|P52272|HNRPM_HUMAN	78 kDa		0.00042	0	0	0
309	Pre-mRNA-processing factor 19 OS=Homo sapiens OX=9606 GN=PRPF19 PE=1 SV=1	sp|Q9UMS4|PRP19_HUMAN	55 kDa		0.00026	0	0	0
310	Alpha-1-syntrophin OS=Homo sapiens OX=9606 GN=SNTA1 PE=1 SV=1	sp|Q13424|SNTA1_HUMAN	54 kDa	TRUE	0.00041	0	0	0
311	Protein TMED8 OS=Homo sapiens OX=9606 GN=TMED8 PE=1 SV=1	sp|Q6PL24|TMED8_HUMAN	36 kDa		0.00034	0	0	0
312	Importin subunit alpha-7 OS=Homo sapiens OX=9606 GN=KPNA6 PE=1 SV=1	sp|O60684|IMA7_HUMAN	60 kDa	TRUE	0.00034	0	0	0
313	60S ribosomal protein L23 OS=Homo sapiens OX=9606 GN=RPL23 PE=1 SV=1	sp|P62829|RL23_HUMAN	15 kDa		0.00029	0	0	0
314	Stromal cell-derived factor 2-like protein 1 OS=Homo sapiens OX=9606 GN=SDF2L1 PE=1 SV=2	sp|Q9HCN8|SDF2L_HUMAN	24 kDa		0.00036	0	0	0
315	Poly(rC)-binding protein 1 OS=Homo sapiens OX=9606 GN=PCBP1 PE=1 SV=2	sp|Q15365|PCBP1_HUMAN	37 kDa	TRUE	0.00026	0	0	8.2e-05
316	Cytochrome b-c1 complex subunit 2, mitochondrial OS=Homo sapiens OX=9606 GN=UQCRC2 PE=1 SV=3	sp|P22695|QCR2_HUMAN	48 kDa		0.00033	0	0	0
317	Serine palmitoyltransferase 2 OS=Homo sapiens OX=9606 GN=SPTLC2 PE=1 SV=1	sp|O15270|SPTC2_HUMAN	63 kDa		0.00031	0	0	0
318	Sodium/potassium-transporting ATPase subunit beta-1 OS=Homo sapiens OX=9606 GN=ATP1B1 PE=1 SV=1	sp|P05026|AT1B1_HUMAN	35 kDa		0.00028	0	0	0
319	Activator of 90 kDa heat shock protein ATPase homolog 1 OS=Homo sapiens OX=9606 GN=AHSA1 PE=1 SV=1	sp|O95433|AHSA1_HUMAN	38 kDa		0.00036	0	0	0
320	CTP synthase 1 OS=Homo sapiens OX=9606 GN=CTPS1 PE=1 SV=2	sp|P17812|PYRG1_HUMAN	67 kDa	TRUE	0.00033	0	0	0
321	Serine/threonine-protein phosphatase PGAM5, mitochondrial OS=Homo sapiens OX=9606 GN=PGAM5 PE=1 SV=2	sp|Q96HS1|PGAM5_HUMAN	32 kDa		0.00021	0	0	0
322	COBW domain-containing protein 1 OS=Homo sapiens OX=9606 GN=CBWD1 PE=2 SV=1	sp|Q9BRT8|CBWD1_HUMAN	44 kDa	TRUE	0.00034	0	0	0
323	Spectrin beta chain, non-erythrocytic 1 OS=Homo sapiens OX=9606 GN=SPTBN1 PE=1 SV=2	sp|Q01082|SPTB2_HUMAN	275 kDa	TRUE	0	0	0	0
324	Mitochondrial 10-formyltetrahydrofolate dehydrogenase OS=Homo sapiens OX=9606 GN=ALDH1L2 PE=1 SV=2	sp|Q3SY69|AL1L2_HUMAN	102 kDa	TRUE	0.00024	0	0	0
325	Methionine--tRNA ligase, cytoplasmic OS=Homo sapiens OX=9606 GN=MARS PE=1 SV=2	sp|P56192|SYMC_HUMAN	101 kDa		0.00037	0	0	0
326	Elongation factor 1-delta OS=Homo sapiens OX=9606 GN=EEF1D PE=1 SV=5	sp|P29692|EF1D_HUMAN	31 kDa	TRUE	0.00041	0	0	0
327	Eukaryotic translation initiation factor 3 subunit B OS=Homo sapiens OX=9606 GN=EIF3B PE=1 SV=3	sp|P55884|EIF3B_HUMAN	92 kDa		0.00033	0	0	0
328	40S ribosomal protein S2 OS=Homo sapiens OX=9606 GN=RPS2 PE=1 SV=2	sp|P15880|RS2_HUMAN	31 kDa		0.00031	0	0	0
329	Serine/threonine-protein phosphatase PP1-alpha catalytic subunit OS=Homo sapiens OX=9606 GN=PPP1CA PE=1 SV=1	sp|P62136|PP1A_HUMAN	38 kDa	TRUE	0.00042	0	0	0
330	FACT complex subunit SSRP1 OS=Homo sapiens OX=9606 GN=SSRP1 PE=1 SV=1	sp|Q08945|SSRP1_HUMAN	81 kDa		0.00029	0	0	0
331	Nucleoporin NUP188 homolog OS=Homo sapiens OX=9606 GN=NUP188 PE=1 SV=1	sp|Q5SRE5|NU188_HUMAN	196 kDa		0.00013	0.00016	0	0
332	F-box only protein 31 OS=Homo sapiens OX=9606 GN=FBXO31 PE=1 SV=2	sp|Q5XUX0|FBX31_HUMAN	61 kDa		0.00011	0	0	0
333	ADP-ribosylation factor 4 OS=Homo sapiens OX=9606 GN=ARF4 PE=1 SV=3	sp|P18085|ARF4_HUMAN	21 kDa	TRUE	0.00028	0	0	0
334	DNA replication licensing factor MCM3 OS=Homo sapiens OX=9606 GN=MCM3 PE=1 SV=3	sp|P25205|MCM3_HUMAN	91 kDa		0.00042	0	0	0
335	Heterogeneous nuclear ribonucleoprotein H OS=Homo sapiens OX=9606 GN=HNRNPH1 PE=1 SV=4	sp|P31943|HNRH1_HUMAN	49 kDa	TRUE	0.00039	0	0	0
336	Basigin OS=Homo sapiens OX=9606 GN=BSG PE=1 SV=2	sp|P35613|BASI_HUMAN	42 kDa		0.00021	0	0	0
337	Sodium/potassium-transporting ATPase subunit beta-3 OS=Homo sapiens OX=9606 GN=ATP1B3 PE=1 SV=1	sp|P54709|AT1B3_HUMAN	32 kDa		0.00034	0	0	0
338	Transmembrane protein 33 OS=Homo sapiens OX=9606 GN=TMEM33 PE=1 SV=2	sp|P57088|TMM33_HUMAN	28 kDa		0.00024	0	0	0
339	Protein disulfide-isomerase TMX3 OS=Homo sapiens OX=9606 GN=TMX3 PE=1 SV=2	sp|Q96JJ7|TMX3_HUMAN	52 kDa		0.00026	0	0	0
340	Putative heat shock protein HSP 90-beta 4 OS=Homo sapiens OX=9606 GN=HSP90AB4P PE=5 SV=1	sp|Q58FF6|H90B4_HUMAN	58 kDa	TRUE	4.9e-05	0	0	0
341	Spermatid perinuclear RNA-binding protein OS=Homo sapiens OX=9606 GN=STRBP PE=1 SV=1	sp|Q96SI9|STRBP_HUMAN	74 kDa	TRUE	0	0	0	0
342	Acetyl-CoA carboxylase 1 OS=Homo sapiens OX=9606 GN=ACACA PE=1 SV=2	sp|Q13085|ACACA_HUMAN	266 kDa		0.00042	0	0	0
343	Volume-regulated anion channel subunit LRRC8A OS=Homo sapiens OX=9606 GN=LRRC8A PE=1 SV=1	sp|Q8IWT6|LRC8A_HUMAN	94 kDa	TRUE	0.00034	0	0	0
344	Acetolactate synthase-like protein OS=Homo sapiens OX=9606 GN=ILVBL PE=1 SV=2	sp|A1L0T0|ILVBL_HUMAN	68 kDa		0.00033	0	0	0
345	Torsin-1A-interacting protein 2 OS=Homo sapiens OX=9606 GN=TOR1AIP2 PE=1 SV=1	sp|Q8NFQ8|TOIP2_HUMAN	51 kDa	TRUE	0.00031	0	0	0
346	Ribose-phosphate pyrophosphokinase 2 OS=Homo sapiens OX=9606 GN=PRPS2 PE=1 SV=2	sp|P11908|PRPS2_HUMAN	35 kDa	TRUE	0	0	0	0
347	40S ribosomal protein S4, X isoform OS=Homo sapiens OX=9606 GN=RPS4X PE=1 SV=2	sp|P62701|RS4X_HUMAN	30 kDa		0.00021	0	0	0
348	Tripeptidyl-peptidase 2 OS=Homo sapiens OX=9606 GN=TPP2 PE=1 SV=4	sp|P29144|TPP2_HUMAN	138 kDa		4.9e-05	0	0.00018	0
349	Signal recognition particle receptor subunit alpha OS=Homo sapiens OX=9606 GN=SRPRA PE=1 SV=2	sp|P08240|SRPRA_HUMAN	70 kDa		0.00034	0	0	0
350	Cell division control protein 45 homolog OS=Homo sapiens OX=9606 GN=CDC45 PE=1 SV=1	sp|O75419|CDC45_HUMAN	66 kDa		0.0002	0	0	0
351	Coiled-coil domain-containing protein 47 OS=Homo sapiens OX=9606 GN=CCDC47 PE=1 SV=1	sp|Q96A33|CCD47_HUMAN	56 kDa		0.00024	0	0	0
352	26S proteasome regulatory subunit 8 OS=Homo sapiens OX=9606 GN=PSMC5 PE=1 SV=1	sp|P62195|PRS8_HUMAN	46 kDa	TRUE	0.00029	0	0	0
353	Pyrroline-5-carboxylate reductase 2 OS=Homo sapiens OX=9606 GN=PYCR2 PE=1 SV=1	sp|Q96C36|P5CR2_HUMAN	34 kDa	TRUE	0.00021	0	0	0
354	Eukaryotic translation initiation factor 3 subunit F OS=Homo sapiens OX=9606 GN=EIF3F PE=1 SV=1	sp|O00303|EIF3F_HUMAN	38 kDa		0.0002	0	0	0
355	14-3-3 protein zeta/delta OS=Homo sapiens OX=9606 GN=YWHAZ PE=1 SV=1	sp|P63104|1433Z_HUMAN	28 kDa	TRUE	0.0002	0	0	0
356	Condensin complex subunit 2 OS=Homo sapiens OX=9606 GN=NCAPH PE=1 SV=3	sp|Q15003|CND2_HUMAN	83 kDa		0.00026	0	0	0
357	Adipocyte plasma membrane-associated protein OS=Homo sapiens OX=9606 GN=APMAP PE=1 SV=2	sp|Q9HDC9|APMAP_HUMAN	46 kDa		0.00021	0	0	0
358	Importin subunit alpha-5 OS=Homo sapiens OX=9606 GN=KPNA1 PE=1 SV=3	sp|P52294|IMA5_HUMAN	60 kDa	TRUE	0.00011	0	0	0
359	Neurofilament medium polypeptide OS=Homo sapiens OX=9606 GN=NEFM PE=1 SV=3	sp|P07197|NFM_HUMAN	102 kDa	TRUE	0.00011	0	0	0
360	DNA topoisomerase 2-beta OS=Homo sapiens OX=9606 GN=TOP2B PE=1 SV=3	sp|Q02880|TOP2B_HUMAN	183 kDa	TRUE	0.00023	0	0	0
361	Glutamine--tRNA ligase OS=Homo sapiens OX=9606 GN=QARS PE=1 SV=1	sp|P47897|SYQ_HUMAN	88 kDa	TRUE	0.00018	0	0	0
362	Ubiquitin carboxyl-terminal hydrolase 7 OS=Homo sapiens OX=9606 GN=USP7 PE=1 SV=2	sp|Q93009|UBP7_HUMAN	128 kDa		0.00018	0	9.1e-05	0
363	V-type proton ATPase 116 kDa subunit a isoform 1 OS=Homo sapiens OX=9606 GN=ATP6V0A1 PE=1 SV=3	sp|Q93050|VPP1_HUMAN	96 kDa	TRUE	0.00016	0	0	0
364	ATP-dependent 6-phosphofructokinase, liver type OS=Homo sapiens OX=9606 GN=PFKL PE=1 SV=6	sp|P17858|PFKAL_HUMAN	85 kDa	TRUE	0.00023	0	0	0
365	Glutaminyl-peptide cyclotransferase-like protein OS=Homo sapiens OX=9606 GN=QPCTL PE=1 SV=2	sp|Q9NXS2|QPCTL_HUMAN	43 kDa		0.00023	0	0	0
366	Heat shock protein beta-1 OS=Homo sapiens OX=9606 GN=HSPB1 PE=1 SV=2	sp|P04792|HSPB1_HUMAN	23 kDa		0.00023	0	0	0
367	14-3-3 protein beta/alpha OS=Homo sapiens OX=9606 GN=YWHAB PE=1 SV=3	sp|P31946|1433B_HUMAN	28 kDa	TRUE	0.00011	0	0	0
368	Pyridoxal-dependent decarboxylase domain-containing protein 1 OS=Homo sapiens OX=9606 GN=PDXDC1 PE=1 SV=2	sp|Q6P996|PDXD1_HUMAN	87 kDa		0.00029	0	0	0
369	RNA-binding protein 10 OS=Homo sapiens OX=9606 GN=RBM10 PE=1 SV=3	sp|P98175|RBM10_HUMAN	104 kDa	TRUE	0.00023	0	0	0
370	Spliceosome RNA helicase DDX39B OS=Homo sapiens OX=9606 GN=DDX39B PE=1 SV=1	sp|Q13838|DX39B_HUMAN	49 kDa	TRUE	4.9e-05	0	0	0
371	Glyceraldehyde-3-phosphate dehydrogenase OS=Homo sapiens OX=9606 GN=GAPDH PE=1 SV=3	sp|P04406|G3P_HUMAN	36 kDa		0.00011	4.5e-05	0.00016	6.1e-05
372	Unconventional myosin-VI OS=Homo sapiens OX=9606 GN=MYO6 PE=1 SV=4	sp|Q9UM54|MYO6_HUMAN	150 kDa		0.00026	0	6.8e-05	0
373	Valine--tRNA ligase OS=Homo sapiens OX=9606 GN=VARS PE=1 SV=4	sp|P26640|SYVC_HUMAN	140 kDa		0.00013	0	0.00025	0
374	DNA-directed RNA polymerase II subunit RPB1 OS=Homo sapiens OX=9606 GN=POLR2A PE=1 SV=2	sp|P24928|RPB1_HUMAN	217 kDa		0.00036	0	6.8e-05	0
375	Bromodomain-containing protein 2 OS=Homo sapiens OX=9606 GN=BRD2 PE=1 SV=2	sp|P25440|BRD2_HUMAN	88 kDa	TRUE	0.00031	0	0	0
376	Chromodomain-helicase-DNA-binding protein 4 OS=Homo sapiens OX=9606 GN=CHD4 PE=1 SV=2	sp|Q14839|CHD4_HUMAN	218 kDa	TRUE	0.00028	0	0	0
377	AP-3 complex subunit mu-1 OS=Homo sapiens OX=9606 GN=AP3M1 PE=1 SV=1	sp|Q9Y2T2|AP3M1_HUMAN	47 kDa		0.00036	0	0	0
378	Threonylcarbamoyladenosine tRNA methylthiotransferase OS=Homo sapiens OX=9606 GN=CDKAL1 PE=1 SV=1	sp|Q5VV42|CDKAL_HUMAN	65 kDa		0.00036	0	0	0
379	FAST kinase domain-containing protein 5, mitochondrial OS=Homo sapiens OX=9606 GN=FASTKD5 PE=1 SV=1	sp|Q7L8L6|FAKD5_HUMAN	87 kDa		0.00023	0	0	0
380	Protein ecdysoneless homolog OS=Homo sapiens OX=9606 GN=ECD PE=1 SV=1	sp|O95905|ECD_HUMAN	73 kDa		0.00028	0	0	0
381	ATP-citrate synthase OS=Homo sapiens OX=9606 GN=ACLY PE=1 SV=3	sp|P53396|ACLY_HUMAN	121 kDa		0.0002	0	0	0
382	ATP-dependent zinc metalloprotease YME1L1 OS=Homo sapiens OX=9606 GN=YME1L1 PE=1 SV=2	sp|Q96TA2|YMEL1_HUMAN	86 kDa		0.00036	0	0	0
383	von Willebrand factor A domain-containing protein 8 OS=Homo sapiens OX=9606 GN=VWA8 PE=1 SV=2	sp|A3KMH1|VWA8_HUMAN	215 kDa		0.00036	0	0	0
384	Serine/threonine-protein phosphatase 2A 65 kDa regulatory subunit A alpha isoform OS=Homo sapiens OX=9606 GN=PPP2R1A PE=1 SV=4	sp|P30153|2AAA_HUMAN	65 kDa		0.00021	0	0	0
385	Cation-independent mannose-6-phosphate receptor OS=Homo sapiens OX=9606 GN=IGF2R PE=1 SV=3	sp|P11717|MPRI_HUMAN	274 kDa		0.00018	0	0	0
386	Probable bifunctional dTTP/UTP pyrophosphatase/methyltransferase protein OS=Homo sapiens OX=9606 GN=ASMTL PE=1 SV=3	sp|O95671|ASML_HUMAN	69 kDa		0.00034	0	0	0
387	Lysine--tRNA ligase OS=Homo sapiens OX=9606 GN=KARS PE=1 SV=3	sp|Q15046|SYK_HUMAN	68 kDa		0.0002	0	0	0
388	Metal transporter CNNM4 OS=Homo sapiens OX=9606 GN=CNNM4 PE=1 SV=3	sp|Q6P4Q7|CNNM4_HUMAN	87 kDa	TRUE	0.00021	0	0	0
389	Dolichyl-diphosphooligosaccharide--protein glycosyltransferase subunit STT3A OS=Homo sapiens OX=9606 GN=STT3A PE=1 SV=2	sp|P46977|STT3A_HUMAN	81 kDa	TRUE	9.8e-05	0	0	0
390	Glycine--tRNA ligase OS=Homo sapiens OX=9606 GN=GARS PE=1 SV=3	sp|P41250|GARS_HUMAN	83 kDa		0	0	0	0
391	Cystathionine beta-synthase-like protein OS=Homo sapiens OX=9606 GN=CBSL PE=1 SV=1	sp|P0DN79|CBSL_HUMAN (+1)	61 kDa		0.00031	0	0	0
392	Cytoplasmic dynein 1 intermediate chain 2 OS=Homo sapiens OX=9606 GN=DYNC1I2 PE=1 SV=3	sp|Q13409|DC1I2_HUMAN	71 kDa		0.00031	0	0	0
393	Glutaryl-CoA dehydrogenase, mitochondrial OS=Homo sapiens OX=9606 GN=GCDH PE=1 SV=1	sp|Q92947|GCDH_HUMAN	48 kDa		0.00029	0	0	0
394	Eukaryotic translation initiation factor 4 gamma 1 OS=Homo sapiens OX=9606 GN=EIF4G1 PE=1 SV=4	sp|Q04637|IF4G1_HUMAN	175 kDa		0.00031	0	0	0
395	Nuclear autoantigenic sperm protein OS=Homo sapiens OX=9606 GN=NASP PE=1 SV=2	sp|P49321|NASP_HUMAN	85 kDa		0.00013	0.00011	6.8e-05	0
396	40S ribosomal protein S11 OS=Homo sapiens OX=9606 GN=RPS11 PE=1 SV=3	sp|P62280|RS11_HUMAN	18 kDa		0.00016	0	0	0
397	Calreticulin OS=Homo sapiens OX=9606 GN=CALR PE=1 SV=1	sp|P27797|CALR_HUMAN	48 kDa		0	0	0	0
398	MAP kinase-activating death domain protein OS=Homo sapiens OX=9606 GN=MADD PE=1 SV=2	sp|Q8WXG6|MADD_HUMAN	183 kDa		0.00039	0	0	0
399	S-phase kinase-associated protein 1 OS=Homo sapiens OX=9606 GN=SKP1 PE=1 SV=2	sp|P63208|SKP1_HUMAN	19 kDa		9.8e-05	0	0	0
400	Inward rectifier potassium channel 4 OS=Homo sapiens OX=9606 GN=KCNJ4 PE=1 SV=1	sp|P48050|KCNJ4_HUMAN	50 kDa	TRUE	0.00015	0	0	0
401	14-3-3 protein gamma OS=Homo sapiens OX=9606 GN=YWHAG PE=1 SV=2	sp|P61981|1433G_HUMAN	28 kDa	TRUE	0.00013	0	0	0
402	40S ribosomal protein S18 OS=Homo sapiens OX=9606 GN=RPS18 PE=1 SV=3	sp|P62269|RS18_HUMAN	18 kDa		0.00028	0	0	0
403	ATP-sensitive inward rectifier potassium channel 12 OS=Homo sapiens OX=9606 GN=KCNJ12 PE=1 SV=2	sp|Q14500|KCJ12_HUMAN	49 kDa	TRUE	3.3e-05	0	0	0
404	Protein transport protein Sec23B OS=Homo sapiens OX=9606 GN=SEC23B PE=1 SV=2	sp|Q15437|SC23B_HUMAN	86 kDa	TRUE	0.00034	0	0	0
405	Mitochondrial import inner membrane translocase subunit TIM50 OS=Homo sapiens OX=9606 GN=TIMM50 PE=1 SV=2	sp|Q3ZCQ8|TIM50_HUMAN	40 kDa		0.00021	0	0	0
406	Protein transport protein Sec23A OS=Homo sapiens OX=9606 GN=SEC23A PE=1 SV=2	sp|Q15436|SC23A_HUMAN	86 kDa	TRUE	0.00016	0	0	0
407	ATP-dependent RNA helicase DDX19B OS=Homo sapiens OX=9606 GN=DDX19B PE=1 SV=1	sp|Q9UMR2|DD19B_HUMAN	54 kDa		0.00034	0	0	0
408	EH domain-containing protein 4 OS=Homo sapiens OX=9606 GN=EHD4 PE=1 SV=1	sp|Q9H223|EHD4_HUMAN	61 kDa	TRUE	0.00034	0	0	0
409	Alpha-actinin-1 OS=Homo sapiens OX=9606 GN=ACTN1 PE=1 SV=2	sp|P12814|ACTN1_HUMAN	103 kDa	TRUE	3.3e-05	0	0	0
410	14-3-3 protein eta OS=Homo sapiens OX=9606 GN=YWHAH PE=1 SV=4	sp|Q04917|1433F_HUMAN	28 kDa	TRUE	8.1e-05	0	0	0
411	Dolichol-phosphate mannosyltransferase subunit 1 OS=Homo sapiens OX=9606 GN=DPM1 PE=1 SV=1	sp|O60762|DPM1_HUMAN	30 kDa		0.00023	0	0	0
412	ATP synthase subunit gamma, mitochondrial OS=Homo sapiens OX=9606 GN=ATP5F1C PE=1 SV=1	sp|P36542|ATPG_HUMAN	33 kDa		0.0002	0	0	0
413	Peroxisomal biogenesis factor 3 OS=Homo sapiens OX=9606 GN=PEX3 PE=1 SV=1	sp|P56589|PEX3_HUMAN	42 kDa		0.00024	0	0	0
414	ADP-ribosylation factor 3 OS=Homo sapiens OX=9606 GN=ARF3 PE=1 SV=2	sp|P61204|ARF3_HUMAN (+1)	21 kDa	TRUE	0.00015	0	0	0
415	Probable ATP-dependent RNA helicase DDX20 OS=Homo sapiens OX=9606 GN=DDX20 PE=1 SV=2	sp|Q9UHI6|DDX20_HUMAN	92 kDa		0.00024	0	0	0
416	Mitochondrial ribonuclease P catalytic subunit OS=Homo sapiens OX=9606 GN=PRORP PE=1 SV=2	sp|O15091|MRPP3_HUMAN	67 kDa		0.00041	0	0	0
417	Keratin, type II cytoskeletal 71 OS=Homo sapiens OX=9606 GN=KRT71 PE=1 SV=3	sp|Q3SY84|K2C71_HUMAN	57 kDa	TRUE	0	6.7e-05	0.00016	0
418	RRP12-like protein OS=Homo sapiens OX=9606 GN=RRP12 PE=1 SV=2	sp|Q5JTH9|RRP12_HUMAN	144 kDa	TRUE	9.8e-05	0	0	0
419	Heterogeneous nuclear ribonucleoproteins A2/B1 OS=Homo sapiens OX=9606 GN=HNRNPA2B1 PE=1 SV=2	sp|P22626|ROA2_HUMAN	37 kDa		6.5e-05	0	0	0
420	Helicase SKI2W OS=Homo sapiens OX=9606 GN=SKIV2L PE=1 SV=3	sp|Q15477|SKIV2_HUMAN	138 kDa		0.00033	0	0	0
421	DDB1- and CUL4-associated factor 8 OS=Homo sapiens OX=9606 GN=DCAF8 PE=1 SV=1	sp|Q5TAQ9|DCAF8_HUMAN	67 kDa	TRUE	0.00026	0	0	0
422	Mitochondrial glutamate carrier 1 OS=Homo sapiens OX=9606 GN=SLC25A22 PE=1 SV=1	sp|Q9H936|GHC1_HUMAN	34 kDa		0.00024	0	0	0
423	Serine/threonine-protein phosphatase 6 catalytic subunit OS=Homo sapiens OX=9606 GN=PPP6C PE=1 SV=1	sp|O00743|PPP6_HUMAN	35 kDa		0.00015	0	0	0
424	NF-kappa-B-repressing factor OS=Homo sapiens OX=9606 GN=NKRF PE=1 SV=2	sp|O15226|NKRF_HUMAN	78 kDa		0.00015	0	0	0
425	ATP-binding cassette sub-family B member 7, mitochondrial OS=Homo sapiens OX=9606 GN=ABCB7 PE=1 SV=2	sp|O75027|ABCB7_HUMAN	83 kDa		0.00015	0	0	0
426	RNA-binding protein 39 OS=Homo sapiens OX=9606 GN=RBM39 PE=1 SV=2	sp|Q14498|RBM39_HUMAN	59 kDa		0.00031	0	0	0
427	Synembryn-A OS=Homo sapiens OX=9606 GN=RIC8A PE=1 SV=3	sp|Q9NPQ8|RIC8A_HUMAN	60 kDa		0.00028	0	0	0
428	26S proteasome non-ATPase regulatory subunit 11 OS=Homo sapiens OX=9606 GN=PSMD11 PE=1 SV=3	sp|O00231|PSD11_HUMAN	47 kDa		0.00036	0	0	0
429	Keratin, type II cytoskeletal 78 OS=Homo sapiens OX=9606 GN=KRT78 PE=1 SV=2	sp|Q8N1N4|K2C78_HUMAN	57 kDa	TRUE	8.1e-05	0	6.8e-05	0
430	Histone H4 OS=Homo sapiens OX=9606 GN=HIST4H4 PE=1 SV=2	sp|P62805|H4_HUMAN	11 kDa		0.00015	0	0.00014	0.00012
431	Prelamin-A/C OS=Homo sapiens OX=9606 GN=LMNA PE=1 SV=1	sp|P02545|LMNA_HUMAN	74 kDa		0.0002	0	0	0
432	X-ray repair cross-complementing protein 5 OS=Homo sapiens OX=9606 GN=XRCC5 PE=1 SV=3	sp|P13010|XRCC5_HUMAN	83 kDa		0.00039	0	0	0
433	Phenylalanine--tRNA ligase alpha subunit OS=Homo sapiens OX=9606 GN=FARSA PE=1 SV=3	sp|Q9Y285|SYFA_HUMAN	58 kDa		0.00042	0	0	0
434	Eukaryotic translation initiation factor 3 subunit E OS=Homo sapiens OX=9606 GN=EIF3E PE=1 SV=1	sp|P60228|EIF3E_HUMAN	52 kDa		4.9e-05	0	0	0
435	Sulfhydryl oxidase 2 OS=Homo sapiens OX=9606 GN=QSOX2 PE=1 SV=3	sp|Q6ZRP7|QSOX2_HUMAN	78 kDa		0.00015	0	0	0
436	26S proteasome regulatory subunit 6B OS=Homo sapiens OX=9606 GN=PSMC4 PE=1 SV=2	sp|P43686|PRS6B_HUMAN	47 kDa		0.00026	0	0	0
437	Caseinolytic peptidase B protein homolog OS=Homo sapiens OX=9606 GN=CLPB PE=1 SV=1	sp|Q9H078|CLPB_HUMAN	79 kDa		0.00028	0	0	0
438	InaD-like protein OS=Homo sapiens OX=9606 GN=PATJ PE=1 SV=3	sp|Q8NI35|INADL_HUMAN	196 kDa	TRUE	0.00016	0	0	0
439	Lupus La protein OS=Homo sapiens OX=9606 GN=SSB PE=1 SV=2	sp|P05455|LA_HUMAN	47 kDa		0	0	0	0
440	Golgi-specific brefeldin A-resistance guanine nucleotide exchange factor 1 OS=Homo sapiens OX=9606 GN=GBF1 PE=1 SV=2	sp|Q92538|GBF1_HUMAN	206 kDa		0.00039	0	0	0
441	Histone H2B type 1-J OS=Homo sapiens OX=9606 GN=HIST1H2BJ PE=1 SV=3	sp|P06899|H2B1J_HUMAN (+3)	14 kDa	TRUE	0.00015	0	0	0
442	Copper-transporting ATPase 1 OS=Homo sapiens OX=9606 GN=ATP7A PE=1 SV=4	sp|Q04656|ATP7A_HUMAN	163 kDa	TRUE	4.9e-05	0	0	0
443	Guanine nucleotide-binding protein G(I)/G(S)/G(T) subunit beta-2 OS=Homo sapiens OX=9606 GN=GNB2 PE=1 SV=3	sp|P62879|GBB2_HUMAN	37 kDa	TRUE	0.00026	0	0	0
444	Nucleolar protein 56 OS=Homo sapiens OX=9606 GN=NOP56 PE=1 SV=4	sp|O00567|NOP56_HUMAN	66 kDa		0.00028	0	0	0
445	Coatomer subunit epsilon OS=Homo sapiens OX=9606 GN=COPE PE=1 SV=3	sp|O14579|COPE_HUMAN	34 kDa		0.00026	0	0	0
446	AP-3 complex subunit delta-1 OS=Homo sapiens OX=9606 GN=AP3D1 PE=1 SV=1	sp|O14617|AP3D1_HUMAN	130 kDa		0.00029	0	0	0
447	60S ribosomal protein L3 OS=Homo sapiens OX=9606 GN=RPL3 PE=1 SV=2	sp|P39023|RL3_HUMAN	46 kDa		0.00026	0	0	0
448	Tricarboxylate transport protein, mitochondrial OS=Homo sapiens OX=9606 GN=SLC25A1 PE=1 SV=2	sp|P53007|TXTP_HUMAN	34 kDa		0.00024	0	0	0
449	Alpha-1,6-mannosylglycoprotein 6-beta-N-acetylglucosaminyltransferase A OS=Homo sapiens OX=9606 GN=MGAT5 PE=1 SV=1	sp|Q09328|MGT5A_HUMAN	85 kDa		0.00015	0	0	0
450	14-3-3 protein theta OS=Homo sapiens OX=9606 GN=YWHAQ PE=1 SV=1	sp|P27348|1433T_HUMAN	28 kDa	TRUE	0.00011	0	0	0
451	WD repeat-containing protein 70 OS=Homo sapiens OX=9606 GN=WDR70 PE=1 SV=1	sp|Q9NW82|WDR70_HUMAN	73 kDa		6.5e-05	0	0	0
452	Signal transducer and activator of transcription 1-alpha/beta OS=Homo sapiens OX=9606 GN=STAT1 PE=1 SV=2	sp|P42224|STAT1_HUMAN	87 kDa		0.00024	0	0	0
453	Serine/threonine-protein kinase N2 OS=Homo sapiens OX=9606 GN=PKN2 PE=1 SV=1	sp|Q16513|PKN2_HUMAN	112 kDa	TRUE	0.00028	0	0	0
454	Keratin, type I cuticular Ha1 OS=Homo sapiens OX=9606 GN=KRT31 PE=1 SV=3	sp|Q15323|K1H1_HUMAN	47 kDa	TRUE	0	0	6.8e-05	0
455	Keratin, type I cuticular Ha3-II OS=Homo sapiens OX=9606 GN=KRT33B PE=1 SV=3	sp|Q14525|KT33B_HUMAN	46 kDa	TRUE	0	0	4.5e-05	0
456	Insulin receptor substrate 4 OS=Homo sapiens OX=9606 GN=IRS4 PE=1 SV=1	sp|O14654|IRS4_HUMAN	134 kDa		0.00033	0	0	0
457	Protein disulfide-isomerase OS=Homo sapiens OX=9606 GN=P4HB PE=1 SV=3	sp|P07237|PDIA1_HUMAN	57 kDa		0.00029	0	0	0
458	rRNA 2'-O-methyltransferase fibrillarin OS=Homo sapiens OX=9606 GN=FBL PE=1 SV=2	sp|P22087|FBRL_HUMAN	34 kDa		0.00028	0	0	0
459	Heterogeneous nuclear ribonucleoprotein U-like protein 2 OS=Homo sapiens OX=9606 GN=HNRNPUL2 PE=1 SV=1	sp|Q1KMD3|HNRL2_HUMAN	85 kDa		0.00026	0	0	0
460	Eukaryotic translation initiation factor 3 subunit I OS=Homo sapiens OX=9606 GN=EIF3I PE=1 SV=1	sp|Q13347|EIF3I_HUMAN	37 kDa		0.00026	0	0	0
461	Endoribonuclease Dicer OS=Homo sapiens OX=9606 GN=DICER1 PE=1 SV=3	sp|Q9UPY3|DICER_HUMAN	219 kDa		0.00011	0	0	0
462	COP9 signalosome complex subunit 1 OS=Homo sapiens OX=9606 GN=GPS1 PE=1 SV=4	sp|Q13098|CSN1_HUMAN	56 kDa		8.1e-05	0	0	0
463	Ras-related protein Rab-10 OS=Homo sapiens OX=9606 GN=RAB10 PE=1 SV=1	sp|P61026|RAB10_HUMAN	23 kDa	TRUE	9.8e-05	0	0	0
464	Ras-related protein Rab-1A OS=Homo sapiens OX=9606 GN=RAB1A PE=1 SV=3	sp|P62820|RAB1A_HUMAN	23 kDa	TRUE	0.0002	0	0	0
465	Histone-binding protein RBBP7 OS=Homo sapiens OX=9606 GN=RBBP7 PE=1 SV=1	sp|Q16576|RBBP7_HUMAN	48 kDa	TRUE	0.0002	0	0	0
466	Thioredoxin-related transmembrane protein 1 OS=Homo sapiens OX=9606 GN=TMX1 PE=1 SV=1	sp|Q9H3N1|TMX1_HUMAN	32 kDa		0.00021	0	0	0
467	E3 ubiquitin-protein ligase RNF5 OS=Homo sapiens OX=9606 GN=RNF5 PE=1 SV=1	sp|Q99942|RNF5_HUMAN	20 kDa		0.00021	0	0	0
468	Ras-related protein Rab-14 OS=Homo sapiens OX=9606 GN=RAB14 PE=1 SV=4	sp|P61106|RAB14_HUMAN	24 kDa	TRUE	0.00023	0	0	0
469	Nuclear pore complex protein Nup133 OS=Homo sapiens OX=9606 GN=NUP133 PE=1 SV=2	sp|Q8WUM0|NU133_HUMAN	129 kDa		0.00024	0	0	0
470	Keratin, type II cytoskeletal 72 OS=Homo sapiens OX=9606 GN=KRT72 PE=1 SV=2	sp|Q14CN4|K2C72_HUMAN	56 kDa	TRUE	0	4.5e-05	0	0
471	Neural cell adhesion molecule 1 OS=Homo sapiens OX=9606 GN=NCAM1 PE=1 SV=3	sp|P13591|NCAM1_HUMAN	95 kDa		0.00015	4.5e-05	4.5e-05	0
472	Calcium homeostasis endoplasmic reticulum protein OS=Homo sapiens OX=9606 GN=CHERP PE=1 SV=3	sp|Q8IWX8|CHERP_HUMAN	104 kDa		9.8e-05	0	0	0
473	Inactive tyrosine-protein kinase 7 OS=Homo sapiens OX=9606 GN=PTK7 PE=1 SV=2	sp|Q13308|PTK7_HUMAN	118 kDa		0.00015	0	0	0
474	Splicing factor 3B subunit 2 OS=Homo sapiens OX=9606 GN=SF3B2 PE=1 SV=2	sp|Q13435|SF3B2_HUMAN	100 kDa		0.00026	0	0	0
475	Ectonucleotide pyrophosphatase/phosphodiesterase family member 1 OS=Homo sapiens OX=9606 GN=ENPP1 PE=1 SV=2	sp|P22413|ENPP1_HUMAN	105 kDa		0.00023	0	0	0
476	Synaptosomal-associated protein 47 OS=Homo sapiens OX=9606 GN=SNAP47 PE=1 SV=3	sp|Q5SQN1|SNP47_HUMAN	53 kDa		0.00028	0	0	0
477	NADH dehydrogenase [ubiquinone] iron-sulfur protein 2, mitochondrial OS=Homo sapiens OX=9606 GN=NDUFS2 PE=1 SV=2	sp|O75306|NDUS2_HUMAN	53 kDa		0.00011	0	0	0
478	Synaptojanin-2-binding protein OS=Homo sapiens OX=9606 GN=SYNJ2BP PE=1 SV=2	sp|P57105|SYJ2B_HUMAN	16 kDa		0.0002	0	0	0
479	Eukaryotic initiation factor 4A-I OS=Homo sapiens OX=9606 GN=EIF4A1 PE=1 SV=1	sp|P60842|IF4A1_HUMAN	46 kDa	TRUE	0.00026	0	0	0
480	COP9 signalosome complex subunit 6 OS=Homo sapiens OX=9606 GN=COPS6 PE=1 SV=1	sp|Q7L5N1|CSN6_HUMAN	36 kDa		4.9e-05	0	0	0
481	1-acyl-sn-glycerol-3-phosphate acyltransferase delta OS=Homo sapiens OX=9606 GN=AGPAT4 PE=1 SV=1	sp|Q9NRZ5|PLCD_HUMAN	44 kDa		0.0002	0	0	0
482	Puromycin-sensitive aminopeptidase OS=Homo sapiens OX=9606 GN=NPEPPS PE=1 SV=2	sp|P55786|PSA_HUMAN	103 kDa		0.00029	0	0	0
483	WD repeat-containing protein 6 OS=Homo sapiens OX=9606 GN=WDR6 PE=1 SV=1	sp|Q9NNW5|WDR6_HUMAN	122 kDa		0.00013	0	0	0
484	Dolichyl-diphosphooligosaccharide--protein glycosyltransferase subunit DAD1 OS=Homo sapiens OX=9606 GN=DAD1 PE=1 SV=3	sp|P61803|DAD1_HUMAN	12 kDa		0.00011	0	0	0.0002
485	Malectin OS=Homo sapiens OX=9606 GN=MLEC PE=1 SV=1	sp|Q14165|MLEC_HUMAN	32 kDa		0.00015	0	0	0
486	Band 4.1-like protein 2 OS=Homo sapiens OX=9606 GN=EPB41L2 PE=1 SV=1	sp|O43491|E41L2_HUMAN	113 kDa	TRUE	0.00024	0	0	0
487	Apoptosis inhibitor 5 OS=Homo sapiens OX=9606 GN=API5 PE=1 SV=3	sp|Q9BZZ5|API5_HUMAN	59 kDa		0.00024	0	0	0
488	Hexokinase-1 OS=Homo sapiens OX=9606 GN=HK1 PE=1 SV=3	sp|P19367|HXK1_HUMAN	102 kDa	TRUE	0.00016	0	0	0
489	3-ketodihydrosphingosine reductase OS=Homo sapiens OX=9606 GN=KDSR PE=1 SV=1	sp|Q06136|KDSR_HUMAN	36 kDa		0.00016	0	0	0
490	NADPH--cytochrome P450 reductase OS=Homo sapiens OX=9606 GN=POR PE=1 SV=2	sp|P16435|NCPR_HUMAN	77 kDa		0.00018	0	0	0
491	60S ribosomal protein L10a OS=Homo sapiens OX=9606 GN=RPL10A PE=1 SV=2	sp|P62906|RL10A_HUMAN	25 kDa		0.00024	0	0	0
492	Sortilin OS=Homo sapiens OX=9606 GN=SORT1 PE=1 SV=3	sp|Q99523|SORT_HUMAN	92 kDa		0.0002	0	0	0
493	26S proteasome non-ATPase regulatory subunit 13 OS=Homo sapiens OX=9606 GN=PSMD13 PE=1 SV=2	sp|Q9UNM6|PSD13_HUMAN	43 kDa		0.00029	0	0	0
494	Nicotinamide phosphoribosyltransferase OS=Homo sapiens OX=9606 GN=NAMPT PE=1 SV=1	sp|P43490|NAMPT_HUMAN	56 kDa		0.0002	0	0	0
495	Fibronectin type-III domain-containing protein 3A OS=Homo sapiens OX=9606 GN=FNDC3A PE=1 SV=4	sp|Q9Y2H6|FND3A_HUMAN	132 kDa		0	0	0	0
496	Phospholipid transfer protein C2CD2L OS=Homo sapiens OX=9606 GN=C2CD2L PE=1 SV=3	sp|O14523|C2C2L_HUMAN	76 kDa		0.00015	0	0	0
497	Protocadherin-9 OS=Homo sapiens OX=9606 GN=PCDH9 PE=1 SV=2	sp|Q9HC56|PCDH9_HUMAN	136 kDa		0.00024	0	0	0
498	THO complex subunit 2 OS=Homo sapiens OX=9606 GN=THOC2 PE=1 SV=2	sp|Q8NI27|THOC2_HUMAN	183 kDa		0.00021	0	0	0
499	E3 ubiquitin-protein ligase AMFR OS=Homo sapiens OX=9606 GN=AMFR PE=1 SV=2	sp|Q9UKV5|AMFR_HUMAN	73 kDa		0.00011	0	0	0
500	40S ribosomal protein S15a OS=Homo sapiens OX=9606 GN=RPS15A PE=1 SV=2	sp|P62244|RS15A_HUMAN	15 kDa		0.00018	0	0	0
501	Major centromere autoantigen B OS=Homo sapiens OX=9606 GN=CENPB PE=1 SV=2	sp|P07199|CENPB_HUMAN	65 kDa		0.00029	0	0	0
502	Vesicle-trafficking protein SEC22b OS=Homo sapiens OX=9606 GN=SEC22B PE=1 SV=4	sp|O75396|SC22B_HUMAN	25 kDa		0.00024	0	0	0
503	Transcription termination factor 2 OS=Homo sapiens OX=9606 GN=TTF2 PE=1 SV=2	sp|Q9UNY4|TTF2_HUMAN	130 kDa		0.00028	0	0	0
504	Protein unc-45 homolog A OS=Homo sapiens OX=9606 GN=UNC45A PE=1 SV=1	sp|Q9H3U1|UN45A_HUMAN	103 kDa		0.00023	0	0	0
505	TRAF-type zinc finger domain-containing protein 1 OS=Homo sapiens OX=9606 GN=TRAFD1 PE=1 SV=1	sp|O14545|TRAD1_HUMAN	65 kDa		0.00028	0	0	0
506	Guanine nucleotide-binding protein G(I)/G(S)/G(T) subunit beta-1 OS=Homo sapiens OX=9606 GN=GNB1 PE=1 SV=3	sp|P62873|GBB1_HUMAN	37 kDa	TRUE	9.8e-05	0	0	0
507	Dihydrolipoyl dehydrogenase, mitochondrial OS=Homo sapiens OX=9606 GN=DLD PE=1 SV=2	sp|P09622|DLDH_HUMAN	54 kDa		0.00023	0	0	0
508	60S ribosomal protein L4 OS=Homo sapiens OX=9606 GN=RPL4 PE=1 SV=5	sp|P36578|RL4_HUMAN	48 kDa		0.00026	0	0	0
509	Serpin H1 OS=Homo sapiens OX=9606 GN=SERPINH1 PE=1 SV=2	sp|P50454|SERPH_HUMAN	46 kDa		0.00028	0	0	0
510	Importin subunit beta-1 OS=Homo sapiens OX=9606 GN=KPNB1 PE=1 SV=2	sp|Q14974|IMB1_HUMAN	97 kDa		0.00024	0	0	0
511	Phospholipase D3 OS=Homo sapiens OX=9606 GN=PLD3 PE=1 SV=1	sp|Q8IV08|PLD3_HUMAN	55 kDa		0.00016	0	0	0
512	Prolactin regulatory element-binding protein OS=Homo sapiens OX=9606 GN=PREB PE=1 SV=2	sp|Q9HCU5|PREB_HUMAN	45 kDa		0.00029	0	0	0
513	V-type proton ATPase subunit H OS=Homo sapiens OX=9606 GN=ATP6V1H PE=1 SV=1	sp|Q9UI12|VATH_HUMAN	56 kDa		0.00023	0	0	0
514	Spermatogenesis-associated protein 5-like protein 1 OS=Homo sapiens OX=9606 GN=SPATA5L1 PE=1 SV=2	sp|Q9BVQ7|SPA5L_HUMAN	81 kDa		0.00023	0	0	0
515	Large subunit GTPase 1 homolog OS=Homo sapiens OX=9606 GN=LSG1 PE=1 SV=2	sp|Q9H089|LSG1_HUMAN	75 kDa		0	0	0	0
516	Catenin delta-1 OS=Homo sapiens OX=9606 GN=CTNND1 PE=1 SV=1	sp|O60716|CTND1_HUMAN	108 kDa		0.00031	0	0	0
517	Peroxiredoxin-1 OS=Homo sapiens OX=9606 GN=PRDX1 PE=1 SV=1	sp|Q06830|PRDX1_HUMAN	22 kDa	TRUE	6.5e-05	0	0	4.1e-05
518	Midasin OS=Homo sapiens OX=9606 GN=MDN1 PE=1 SV=2	sp|Q9NU22|MDN1_HUMAN	633 kDa		0.00036	0	0	0
519	Putative phospholipase B-like 2 OS=Homo sapiens OX=9606 GN=PLBD2 PE=1 SV=2	sp|Q8NHP8|PLBL2_HUMAN	65 kDa		0.00016	0	0	0
520	Heterogeneous nuclear ribonucleoproteins C1/C2 OS=Homo sapiens OX=9606 GN=HNRNPC PE=1 SV=4	sp|P07910|HNRPC_HUMAN	34 kDa		0.0002	0	0	0
521	Monofunctional C1-tetrahydrofolate synthase, mitochondrial OS=Homo sapiens OX=9606 GN=MTHFD1L PE=1 SV=1	sp|Q6UB35|C1TM_HUMAN	106 kDa	TRUE	0.00029	0	0	0
522	NADH-ubiquinone oxidoreductase 75 kDa subunit, mitochondrial OS=Homo sapiens OX=9606 GN=NDUFS1 PE=1 SV=3	sp|P28331|NDUS1_HUMAN	79 kDa		0.00021	0	0	0
523	Transmembrane 9 superfamily member 1 OS=Homo sapiens OX=9606 GN=TM9SF1 PE=2 SV=2	sp|O15321|TM9S1_HUMAN	69 kDa		8.1e-05	0	0	0
524	Condensin complex subunit 3 OS=Homo sapiens OX=9606 GN=NCAPG PE=1 SV=1	sp|Q9BPX3|CND3_HUMAN	114 kDa		0.00016	0	0	0
525	Casein kinase II subunit alpha OS=Homo sapiens OX=9606 GN=CSNK2A1 PE=1 SV=1	sp|P68400|CSK21_HUMAN	45 kDa		0.0002	0	0	0
526	Breast cancer metastasis-suppressor 1-like protein OS=Homo sapiens OX=9606 GN=BRMS1L PE=1 SV=2	sp|Q5PSV4|BRM1L_HUMAN	38 kDa		0.00021	0	0	0
527	Protein arginine N-methyltransferase 1 OS=Homo sapiens OX=9606 GN=PRMT1 PE=1 SV=3	sp|Q99873|ANM1_HUMAN	42 kDa		6.5e-05	0	0	0
528	40S ribosomal protein S16 OS=Homo sapiens OX=9606 GN=RPS16 PE=1 SV=2	sp|P62249|RS16_HUMAN	16 kDa		0.00026	0	0	0
529	Guanine nucleotide-binding protein subunit alpha-13 OS=Homo sapiens OX=9606 GN=GNA13 PE=1 SV=2	sp|Q14344|GNA13_HUMAN	44 kDa	TRUE	4.9e-05	0	0	0
530	Insulin-like growth factor 2 mRNA-binding protein 3 OS=Homo sapiens OX=9606 GN=IGF2BP3 PE=1 SV=2	sp|O00425|IF2B3_HUMAN	64 kDa	TRUE	0.00033	0	0	0
531	Acylglycerol kinase, mitochondrial OS=Homo sapiens OX=9606 GN=AGK PE=1 SV=2	sp|Q53H12|AGK_HUMAN	47 kDa		0.00016	0	0	0
532	Replication factor C subunit 3 OS=Homo sapiens OX=9606 GN=RFC3 PE=1 SV=2	sp|P40938|RFC3_HUMAN	41 kDa		0.00026	0	0	0
533	Protein transport protein Sec24B OS=Homo sapiens OX=9606 GN=SEC24B PE=1 SV=2	sp|O95487|SC24B_HUMAN	137 kDa		0.00016	0	0	0
534	EH domain-containing protein 1 OS=Homo sapiens OX=9606 GN=EHD1 PE=1 SV=2	sp|Q9H4M9|EHD1_HUMAN	61 kDa	TRUE	0.00023	0	0	0
535	Heterogeneous nuclear ribonucleoprotein H2 OS=Homo sapiens OX=9606 GN=HNRNPH2 PE=1 SV=1	sp|P55795|HNRH2_HUMAN	49 kDa	TRUE	4.9e-05	0	0	0
536	5-methylcytosine rRNA methyltransferase NSUN4 OS=Homo sapiens OX=9606 GN=NSUN4 PE=1 SV=2	sp|Q96CB9|NSUN4_HUMAN	43 kDa		0	0	0	0
537	Lysosome-associated membrane glycoprotein 2 OS=Homo sapiens OX=9606 GN=LAMP2 PE=1 SV=2	sp|P13473|LAMP2_HUMAN	45 kDa		0.00011	0	4.5e-05	0
538	40S ribosomal protein S27 OS=Homo sapiens OX=9606 GN=RPS27 PE=1 SV=3	sp|P42677|RS27_HUMAN	9 kDa	TRUE	0.00013	0	0	0.00018
539	Condensin-2 complex subunit G2 OS=Homo sapiens OX=9606 GN=NCAPG2 PE=1 SV=1	sp|Q86XI2|CNDG2_HUMAN	131 kDa		0.00018	0	0	0
540	60S ribosomal protein L12 OS=Homo sapiens OX=9606 GN=RPL12 PE=1 SV=1	sp|P30050|RL12_HUMAN	18 kDa		0.00029	0	0	0
541	Bromodomain-containing protein 4 OS=Homo sapiens OX=9606 GN=BRD4 PE=1 SV=2	sp|O60885|BRD4_HUMAN	152 kDa	TRUE	0.00016	0	0	0
542	RNA polymerase II-associated factor 1 homolog OS=Homo sapiens OX=9606 GN=PAF1 PE=1 SV=2	sp|Q8N7H5|PAF1_HUMAN	60 kDa		0.00033	0	0	0
543	Guanine nucleotide-binding protein subunit alpha-11 OS=Homo sapiens OX=9606 GN=GNA11 PE=1 SV=2	sp|P29992|GNA11_HUMAN	42 kDa	TRUE	9.8e-05	0	0	0
544	Cytoskeleton-associated protein 5 OS=Homo sapiens OX=9606 GN=CKAP5 PE=1 SV=3	sp|Q14008|CKAP5_HUMAN	226 kDa		0.0002	0	0	0
545	Structural maintenance of chromosomes flexible hinge domain-containing protein 1 OS=Homo sapiens OX=9606 GN=SMCHD1 PE=1 SV=2	sp|A6NHR9|SMHD1_HUMAN	226 kDa		0.00024	0	0	0
546	Bromodomain-containing protein 3 OS=Homo sapiens OX=9606 GN=BRD3 PE=1 SV=1	sp|Q15059|BRD3_HUMAN	80 kDa	TRUE	0.00011	0	0	0
547	Lysophosphatidylcholine acyltransferase 2 OS=Homo sapiens OX=9606 GN=LPCAT2 PE=1 SV=1	sp|Q7L5N7|PCAT2_HUMAN	60 kDa		0.00021	0	0	0
548	Dual specificity mitogen-activated protein kinase kinase 2 OS=Homo sapiens OX=9606 GN=MAP2K2 PE=1 SV=1	sp|P36507|MP2K2_HUMAN	44 kDa	TRUE	0.00023	0	0	0
549	eEF1A lysine and N-terminal methyltransferase OS=Homo sapiens OX=9606 GN=EEF1AKNMT PE=1 SV=1	sp|Q8N6R0|EFNMT_HUMAN	79 kDa		0.00021	0	0	0
550	Ataxin-10 OS=Homo sapiens OX=9606 GN=ATXN10 PE=1 SV=1	sp|Q9UBB4|ATX10_HUMAN	53 kDa		0.00018	0	0	0
551	Very-long-chain 3-oxoacyl-CoA reductase OS=Homo sapiens OX=9606 GN=HSD17B12 PE=1 SV=2	sp|Q53GQ0|DHB12_HUMAN	34 kDa		0.00023	0	0	0
552	Estradiol 17-beta-dehydrogenase 11 OS=Homo sapiens OX=9606 GN=HSD17B11 PE=1 SV=3	sp|Q8NBQ5|DHB11_HUMAN	33 kDa		0.0002	0	0	0
553	Conserved oligomeric Golgi complex subunit 1 OS=Homo sapiens OX=9606 GN=COG1 PE=1 SV=1	sp|Q8WTW3|COG1_HUMAN	109 kDa		0.00023	0	0	0
554	60S acidic ribosomal protein P1 OS=Homo sapiens OX=9606 GN=RPLP1 PE=1 SV=1	sp|P05386|RLA1_HUMAN	12 kDa	TRUE	9.8e-05	0	0	0
555	Ras-related protein Rab-1B OS=Homo sapiens OX=9606 GN=RAB1B PE=1 SV=1	sp|Q9H0U4|RAB1B_HUMAN	22 kDa	TRUE	4.9e-05	0	0	0
556	ATP-dependent Clp protease ATP-binding subunit clpX-like, mitochondrial OS=Homo sapiens OX=9606 GN=CLPX PE=1 SV=2	sp|O76031|CLPX_HUMAN	69 kDa		0.00026	0	0	0
557	RNA cytidine acetyltransferase OS=Homo sapiens OX=9606 GN=NAT10 PE=1 SV=2	sp|Q9H0A0|NAT10_HUMAN	116 kDa		0.00013	0	0	0
558	HLA class I histocompatibility antigen, B-73 alpha chain OS=Homo sapiens OX=9606 GN=HLA-B PE=1 SV=1	sp|Q31612|1B73_HUMAN	40 kDa	TRUE	0.0002	0	0	0
559	Alpha-enolase OS=Homo sapiens OX=9606 GN=ENO1 PE=1 SV=2	sp|P06733|ENOA_HUMAN	47 kDa		0.00026	0	4.5e-05	4.1e-05
560	C-Jun-amino-terminal kinase-interacting protein 4 OS=Homo sapiens OX=9606 GN=SPAG9 PE=1 SV=4	sp|O60271|JIP4_HUMAN	146 kDa	TRUE	0.00023	0	0	0
561	60S ribosomal protein L24 OS=Homo sapiens OX=9606 GN=RPL24 PE=1 SV=1	sp|P83731|RL24_HUMAN	18 kDa		0.00021	0	0	0
562	Cleavage and polyadenylation specificity factor subunit 3 OS=Homo sapiens OX=9606 GN=CPSF3 PE=1 SV=1	sp|Q9UKF6|CPSF3_HUMAN	77 kDa		0.00024	0	0	0
563	Membrane-associated progesterone receptor component 1 OS=Homo sapiens OX=9606 GN=PGRMC1 PE=1 SV=3	sp|O00264|PGRC1_HUMAN	22 kDa	TRUE	0.00021	0	0	0
564	Sphingomyelin phosphodiesterase 4 OS=Homo sapiens OX=9606 GN=SMPD4 PE=1 SV=3	sp|Q9NXE4|NSMA3_HUMAN	98 kDa		0.00021	0	0	0
565	Transcription elongation factor SPT5 OS=Homo sapiens OX=9606 GN=SUPT5H PE=1 SV=1	sp|O00267|SPT5H_HUMAN	121 kDa		3.3e-05	0	0	0
566	ATPase family AAA domain-containing protein 3A OS=Homo sapiens OX=9606 GN=ATAD3A PE=1 SV=2	sp|Q9NVI7|ATD3A_HUMAN	71 kDa	TRUE	0.00024	0	0	0
567	NADH dehydrogenase [ubiquinone] iron-sulfur protein 3, mitochondrial OS=Homo sapiens OX=9606 GN=NDUFS3 PE=1 SV=1	sp|O75489|NDUS3_HUMAN	30 kDa		0.00013	0	0	0
568	2',3'-cyclic-nucleotide 3'-phosphodiesterase OS=Homo sapiens OX=9606 GN=CNP PE=1 SV=2	sp|P09543|CN37_HUMAN	48 kDa		0.00016	0	0	0
569	tRNA (uracil-5-)-methyltransferase homolog A OS=Homo sapiens OX=9606 GN=TRMT2A PE=1 SV=2	sp|Q8IZ69|TRM2A_HUMAN	69 kDa		0.00026	0	0	0
570	DnaJ homolog subfamily C member 7 OS=Homo sapiens OX=9606 GN=DNAJC7 PE=1 SV=2	sp|Q99615|DNJC7_HUMAN	56 kDa		0.00026	0	0	0
571	Protein AAR2 homolog OS=Homo sapiens OX=9606 GN=AAR2 PE=1 SV=2	sp|Q9Y312|AAR2_HUMAN	43 kDa		0.0002	0	0	0
572	Mitochondrial Rho GTPase 1 OS=Homo sapiens OX=9606 GN=RHOT1 PE=1 SV=2	sp|Q8IXI2|MIRO1_HUMAN	71 kDa	TRUE	0.00029	0	0	0
573	2-amino-3-ketobutyrate coenzyme A ligase, mitochondrial OS=Homo sapiens OX=9606 GN=GCAT PE=1 SV=1	sp|O75600|KBL_HUMAN	45 kDa		0.00026	0	0	0
574	ATPase family protein 2 homolog OS=Homo sapiens OX=9606 GN=SPATA5 PE=1 SV=3	sp|Q8NB90|AFG2H_HUMAN	98 kDa	TRUE	0.0002	0	0	0
575	Girdin OS=Homo sapiens OX=9606 GN=CCDC88A PE=1 SV=2	sp|Q3V6T2|GRDN_HUMAN	216 kDa		0.00015	0	0	0
576	Myb-binding protein 1A OS=Homo sapiens OX=9606 GN=MYBBP1A PE=1 SV=2	sp|Q9BQG0|MBB1A_HUMAN	149 kDa		0.00016	0	4.5e-05	0
577	Microtubule-actin cross-linking factor 1, isoforms 1/2/3/5 OS=Homo sapiens OX=9606 GN=MACF1 PE=1 SV=4	sp|Q9UPN3|MACF1_HUMAN	838 kDa	TRUE	4.9e-05	0	0	0
578	ATP-binding cassette sub-family F member 2 OS=Homo sapiens OX=9606 GN=ABCF2 PE=1 SV=2	sp|Q9UG63|ABCF2_HUMAN	71 kDa		0.00016	0	0	0
579	Threonine--tRNA ligase, cytoplasmic OS=Homo sapiens OX=9606 GN=TARS PE=1 SV=3	sp|P26639|SYTC_HUMAN	83 kDa		0.00013	0	0	0
580	Poly [ADP-ribose] polymerase 1 OS=Homo sapiens OX=9606 GN=PARP1 PE=1 SV=4	sp|P09874|PARP1_HUMAN	113 kDa		0.00024	0	0	0
581	Enhancer of mRNA-decapping protein 4 OS=Homo sapiens OX=9606 GN=EDC4 PE=1 SV=1	sp|Q6P2E9|EDC4_HUMAN	152 kDa		0.0002	0	0	0
582	Cysteine--tRNA ligase, cytoplasmic OS=Homo sapiens OX=9606 GN=CARS PE=1 SV=3	sp|P49589|SYCC_HUMAN	85 kDa		0	0	0	0
583	60 kDa SS-A/Ro ribonucleoprotein OS=Homo sapiens OX=9606 GN=RO60 PE=1 SV=2	sp|P10155|RO60_HUMAN	61 kDa		0.00015	0	0	0
584	Ribosomal biogenesis protein LAS1L OS=Homo sapiens OX=9606 GN=LAS1L PE=1 SV=2	sp|Q9Y4W2|LAS1L_HUMAN	83 kDa		0.00018	0	0	0
585	40S ribosomal protein S9 OS=Homo sapiens OX=9606 GN=RPS9 PE=1 SV=3	sp|P46781|RS9_HUMAN	23 kDa		0.00013	0	0	0
586	Neuroplastin OS=Homo sapiens OX=9606 GN=NPTN PE=1 SV=2	sp|Q9Y639|NPTN_HUMAN	44 kDa		8.1e-05	0	0	0
587	Lysophosphatidylcholine acyltransferase 1 OS=Homo sapiens OX=9606 GN=LPCAT1 PE=1 SV=2	sp|Q8NF37|PCAT1_HUMAN	59 kDa		0.0002	0	0	0
588	U2 small nuclear ribonucleoprotein A' OS=Homo sapiens OX=9606 GN=SNRPA1 PE=1 SV=2	sp|P09661|RU2A_HUMAN	28 kDa		9.8e-05	0	0	0
589	40S ribosomal protein S12 OS=Homo sapiens OX=9606 GN=RPS12 PE=1 SV=3	sp|P25398|RS12_HUMAN	15 kDa		0.0002	0	0	0
590	ADP-ribosylation factor-like protein 1 OS=Homo sapiens OX=9606 GN=ARL1 PE=1 SV=1	sp|P40616|ARL1_HUMAN	20 kDa		0.00024	0	0	0
591	Ras-related protein Rab-6A OS=Homo sapiens OX=9606 GN=RAB6A PE=1 SV=3	sp|P20340|RAB6A_HUMAN	24 kDa	TRUE	0.0002	0	0	0
592	Gem-associated protein 4 OS=Homo sapiens OX=9606 GN=GEMIN4 PE=1 SV=2	sp|P57678|GEMI4_HUMAN	120 kDa		0.00016	0	0	0
593	Exocyst complex component 4 OS=Homo sapiens OX=9606 GN=EXOC4 PE=1 SV=1	sp|Q96A65|EXOC4_HUMAN	111 kDa		0.00033	0	0	0
594	Uncharacterized protein FAM241B OS=Homo sapiens OX=9606 GN=FAM241B PE=1 SV=1	sp|Q96D05|F241B_HUMAN	13 kDa		0.00015	0	0	0
595	Enhancer of rudimentary homolog OS=Homo sapiens OX=9606 GN=ERH PE=1 SV=1	sp|P84090|ERH_HUMAN	12 kDa		0.00036	0	0	0
596	Pre-mRNA-splicing factor ATP-dependent RNA helicase DHX15 OS=Homo sapiens OX=9606 GN=DHX15 PE=1 SV=2	sp|O43143|DHX15_HUMAN	91 kDa		0.00024	0	0	0
597	Vacuolar protein sorting-associated protein 35 OS=Homo sapiens OX=9606 GN=VPS35 PE=1 SV=2	sp|Q96QK1|VPS35_HUMAN	92 kDa		0.00018	0	0	0
598	Ankyrin repeat and KH domain-containing protein 1 OS=Homo sapiens OX=9606 GN=ANKHD1 PE=1 SV=1	sp|Q8IWZ3|ANKH1_HUMAN	269 kDa	TRUE	0.00015	0	0	0
599	V-type proton ATPase subunit B, brain isoform OS=Homo sapiens OX=9606 GN=ATP6V1B2 PE=1 SV=3	sp|P21281|VATB2_HUMAN	57 kDa		9.8e-05	0	0	0
600	WD repeat-containing protein 26 OS=Homo sapiens OX=9606 GN=WDR26 PE=1 SV=3	sp|Q9H7D7|WDR26_HUMAN	72 kDa		0.00016	0	0	0
601	Succinate--CoA ligase [ADP-forming] subunit beta, mitochondrial OS=Homo sapiens OX=9606 GN=SUCLA2 PE=1 SV=3	sp|Q9P2R7|SUCB1_HUMAN	50 kDa		0.00018	0	0	0
602	Proteasome subunit alpha type-4 OS=Homo sapiens OX=9606 GN=PSMA4 PE=1 SV=1	sp|P25789|PSA4_HUMAN	29 kDa		0.00023	0	0	0
603	Peroxisome biogenesis factor 1 OS=Homo sapiens OX=9606 GN=PEX1 PE=1 SV=1	sp|O43933|PEX1_HUMAN	143 kDa		0.00015	0	0	0
604	Volume-regulated anion channel subunit LRRC8E OS=Homo sapiens OX=9606 GN=LRRC8E PE=1 SV=2	sp|Q6NSJ5|LRC8E_HUMAN	90 kDa	TRUE	0.00018	0	0	0
605	Small nuclear ribonucleoprotein Sm D3 OS=Homo sapiens OX=9606 GN=SNRPD3 PE=1 SV=1	sp|P62318|SMD3_HUMAN	14 kDa		0.00013	0	0	0
606	Protein/nucleic acid deglycase DJ-1 OS=Homo sapiens OX=9606 GN=PARK7 PE=1 SV=2	sp|Q99497|PARK7_HUMAN	20 kDa		0.00018	0	0	0
607	SUMO-activating enzyme subunit 1 OS=Homo sapiens OX=9606 GN=SAE1 PE=1 SV=1	sp|Q9UBE0|SAE1_HUMAN	38 kDa		0.00015	0	0	0
608	Serine/threonine-protein kinase 38-like OS=Homo sapiens OX=9606 GN=STK38L PE=1 SV=3	sp|Q9Y2H1|ST38L_HUMAN	54 kDa	TRUE	0.00015	0	0	0
609	Serum paraoxonase/arylesterase 2 OS=Homo sapiens OX=9606 GN=PON2 PE=1 SV=4	sp|Q15165|PON2_HUMAN	39 kDa		0.00021	0	0	0
610	Cancer-related nucleoside-triphosphatase OS=Homo sapiens OX=9606 GN=NTPCR PE=1 SV=1	sp|Q9BSD7|NTPCR_HUMAN	21 kDa		0.0002	0	0	0
611	Threonine--tRNA ligase, mitochondrial OS=Homo sapiens OX=9606 GN=TARS2 PE=1 SV=1	sp|Q9BW92|SYTM_HUMAN	81 kDa		0.0002	0	0	0
612	Polyadenylate-binding protein-interacting protein 2 OS=Homo sapiens OX=9606 GN=PAIP2 PE=1 SV=1	sp|Q9BPZ3|PAIP2_HUMAN	15 kDa		0.00013	0	0	0
613	Importin-5 OS=Homo sapiens OX=9606 GN=IPO5 PE=1 SV=4	sp|O00410|IPO5_HUMAN	124 kDa	TRUE	0.0002	0	0	0
614	COP9 signalosome complex subunit 5 OS=Homo sapiens OX=9606 GN=COPS5 PE=1 SV=4	sp|Q92905|CSN5_HUMAN	38 kDa		0	0	0	0
615	G protein-activated inward rectifier potassium channel 2 OS=Homo sapiens OX=9606 GN=KCNJ6 PE=1 SV=1	sp|P48051|KCNJ6_HUMAN	48 kDa	TRUE	8.1e-05	0.00018	0.00011	0
616	HLA class I histocompatibility antigen, Cw-17 alpha chain OS=Homo sapiens OX=9606 GN=HLA-C PE=1 SV=1	sp|Q95604|1C17_HUMAN	41 kDa	TRUE	0	0	0	0
617	Transcription elongation factor SPT6 OS=Homo sapiens OX=9606 GN=SUPT6H PE=1 SV=2	sp|Q7KZ85|SPT6H_HUMAN	199 kDa		0.00021	0	4.5e-05	0
618	Zinc transporter 1 OS=Homo sapiens OX=9606 GN=SLC30A1 PE=1 SV=3	sp|Q9Y6M5|ZNT1_HUMAN	55 kDa		0.00011	0	0	0
619	Heterogeneous nuclear ribonucleoprotein K OS=Homo sapiens OX=9606 GN=HNRNPK PE=1 SV=1	sp|P61978|HNRPK_HUMAN	51 kDa		0.00023	0	0	0
620	Magnesium transporter protein 1 OS=Homo sapiens OX=9606 GN=MAGT1 PE=1 SV=1	sp|Q9H0U3|MAGT1_HUMAN	38 kDa	TRUE	0.00013	0	0	0
621	Protein O-GlcNAcase OS=Homo sapiens OX=9606 GN=OGA PE=1 SV=2	sp|O60502|OGA_HUMAN	103 kDa		0.00013	0	0	0
622	Dephospho-CoA kinase domain-containing protein OS=Homo sapiens OX=9606 GN=DCAKD PE=1 SV=1	sp|Q8WVC6|DCAKD_HUMAN	27 kDa		0.00023	0	0	0
623	Cell adhesion molecule 1 OS=Homo sapiens OX=9606 GN=CADM1 PE=1 SV=2	sp|Q9BY67|CADM1_HUMAN	49 kDa		0.00015	0	0	0
624	Heparan sulfate 2-O-sulfotransferase 1 OS=Homo sapiens OX=9606 GN=HS2ST1 PE=1 SV=1	sp|Q7LGA3|HS2ST_HUMAN	42 kDa		0.00015	0	0	0
625	Glutamate dehydrogenase 1, mitochondrial OS=Homo sapiens OX=9606 GN=GLUD1 PE=1 SV=2	sp|P00367|DHE3_HUMAN	61 kDa		0.00015	0	0	0
626	Guanine nucleotide-binding protein G(i) subunit alpha OS=Homo sapiens OX=9606 GN=GNAI3 PE=1 SV=3	sp|P08754|GNAI3_HUMAN	41 kDa	TRUE	8.1e-05	0	0	0
627	Squalene synthase OS=Homo sapiens OX=9606 GN=FDFT1 PE=1 SV=1	sp|P37268|FDFT_HUMAN	48 kDa		0.00018	0	0	0
628	Vesicular integral-membrane protein VIP36 OS=Homo sapiens OX=9606 GN=LMAN2 PE=1 SV=1	sp|Q12907|LMAN2_HUMAN	40 kDa		0.00011	0	0	0
629	Dehydrogenase/reductase SDR family member 7B OS=Homo sapiens OX=9606 GN=DHRS7B PE=1 SV=2	sp|Q6IAN0|DRS7B_HUMAN	35 kDa		0.0002	0	0	0
630	FAST kinase domain-containing protein 2, mitochondrial OS=Homo sapiens OX=9606 GN=FASTKD2 PE=1 SV=1	sp|Q9NYY8|FAKD2_HUMAN	81 kDa		0.00016	0	0	0
631	Very-long-chain (3R)-3-hydroxyacyl-CoA dehydratase 3 OS=Homo sapiens OX=9606 GN=HACD3 PE=1 SV=2	sp|Q9P035|HACD3_HUMAN	43 kDa		0.00011	0	0	0
632	Guanine nucleotide-binding protein G(i) subunit alpha-2 OS=Homo sapiens OX=9606 GN=GNAI2 PE=1 SV=3	sp|P04899|GNAI2_HUMAN	40 kDa	TRUE	3.3e-05	0	0	0
633	DNA replication licensing factor MCM4 OS=Homo sapiens OX=9606 GN=MCM4 PE=1 SV=5	sp|P33991|MCM4_HUMAN	97 kDa		0.0002	0	0	0
634	Importin subunit alpha-1 OS=Homo sapiens OX=9606 GN=KPNA2 PE=1 SV=1	sp|P52292|IMA1_HUMAN	58 kDa		0.00018	0	0	0
635	DNA replication licensing factor MCM6 OS=Homo sapiens OX=9606 GN=MCM6 PE=1 SV=1	sp|Q14566|MCM6_HUMAN	93 kDa		0.00021	0	0	0
636	ADP-ribosylation factor 5 OS=Homo sapiens OX=9606 GN=ARF5 PE=1 SV=2	sp|P84085|ARF5_HUMAN	21 kDa	TRUE	3.3e-05	0	0	0
637	U1 small nuclear ribonucleoprotein 70 kDa OS=Homo sapiens OX=9606 GN=SNRNP70 PE=1 SV=2	sp|P08621|RU17_HUMAN	52 kDa		3.3e-05	0	0	0
638	ATP synthase F(0) complex subunit B1, mitochondrial OS=Homo sapiens OX=9606 GN=ATP5PB PE=1 SV=2	sp|P24539|AT5F1_HUMAN	29 kDa		0.00023	0	0	0
639	Rabankyrin-5 OS=Homo sapiens OX=9606 GN=ANKFY1 PE=1 SV=2	sp|Q9P2R3|ANFY1_HUMAN	128 kDa		0.00026	0	0	0
640	Dynactin subunit 2 OS=Homo sapiens OX=9606 GN=DCTN2 PE=1 SV=4	sp|Q13561|DCTN2_HUMAN	44 kDa		0.00016	0	0	0
641	Polyadenylate-binding protein 1 OS=Homo sapiens OX=9606 GN=PABPC1 PE=1 SV=2	sp|P11940|PABP1_HUMAN	71 kDa	TRUE	0.00013	0	0	0
642	Small nuclear ribonucleoprotein Sm D2 OS=Homo sapiens OX=9606 GN=SNRPD2 PE=1 SV=1	sp|P62316|SMD2_HUMAN	14 kDa		0.00011	0	0	0
643	Probable glutamate--tRNA ligase, mitochondrial OS=Homo sapiens OX=9606 GN=EARS2 PE=1 SV=2	sp|Q5JPH6|SYEM_HUMAN	59 kDa		0.00024	0	0	0
644	B-cell receptor-associated protein 31 OS=Homo sapiens OX=9606 GN=BCAP31 PE=1 SV=3	sp|P51572|BAP31_HUMAN	28 kDa		4.9e-05	0	0	0
645	Probable 28S rRNA (cytosine(4447)-C(5))-methyltransferase OS=Homo sapiens OX=9606 GN=NOP2 PE=1 SV=2	sp|P46087|NOP2_HUMAN	89 kDa		0.0002	0	0	0
646	Integrin beta-1 OS=Homo sapiens OX=9606 GN=ITGB1 PE=1 SV=2	sp|P05556|ITB1_HUMAN	88 kDa		0.00015	0	0	0
647	Ras-related protein Rab-39A OS=Homo sapiens OX=9606 GN=RAB39A PE=1 SV=2	sp|Q14964|RB39A_HUMAN	25 kDa	TRUE	0.00013	0	0	0
648	Sn1-specific diacylglycerol lipase beta OS=Homo sapiens OX=9606 GN=DAGLB PE=1 SV=2	sp|Q8NCG7|DGLB_HUMAN	74 kDa		0.00013	0	0	0
649	Prohibitin-2 OS=Homo sapiens OX=9606 GN=PHB2 PE=1 SV=2	sp|Q99623|PHB2_HUMAN	33 kDa		0.00015	0	0	0
650	Ubiquitin carboxyl-terminal hydrolase 15 OS=Homo sapiens OX=9606 GN=USP15 PE=1 SV=3	sp|Q9Y4E8|UBP15_HUMAN	112 kDa		6.5e-05	0	0	0
651	Histone-binding protein RBBP4 OS=Homo sapiens OX=9606 GN=RBBP4 PE=1 SV=3	sp|Q09028|RBBP4_HUMAN	48 kDa	TRUE	0	0	0	0
652	Translation initiation factor eIF-2B subunit gamma OS=Homo sapiens OX=9606 GN=EIF2B3 PE=1 SV=1	sp|Q9NR50|EI2BG_HUMAN	50 kDa		0.0002	0	0	0
653	Receptor of activated protein C kinase 1 OS=Homo sapiens OX=9606 GN=RACK1 PE=1 SV=3	sp|P63244|RACK1_HUMAN	35 kDa		0.00028	0	0	0
654	Serine/threonine-protein kinase D2 OS=Homo sapiens OX=9606 GN=PRKD2 PE=1 SV=3	sp|Q9BZL6|KPCD2_HUMAN	97 kDa	TRUE	0.00021	0	0	0
655	Dynamin-3 OS=Homo sapiens OX=9606 GN=DNM3 PE=1 SV=4	sp|Q9UQ16|DYN3_HUMAN	98 kDa	TRUE	6.5e-05	0	0	0
656	Non-POU domain-containing octamer-binding protein OS=Homo sapiens OX=9606 GN=NONO PE=1 SV=4	sp|Q15233|NONO_HUMAN	54 kDa	TRUE	0.00018	0	0	0
657	Protein flightless-1 homolog OS=Homo sapiens OX=9606 GN=FLII PE=1 SV=2	sp|Q13045|FLII_HUMAN	145 kDa		0.00016	0	0.00014	0
658	Aldehyde dehydrogenase X, mitochondrial OS=Homo sapiens OX=9606 GN=ALDH1B1 PE=1 SV=3	sp|P30837|AL1B1_HUMAN	57 kDa	TRUE	0.00016	0	0	0
659	Nucleolar complex protein 2 homolog OS=Homo sapiens OX=9606 GN=NOC2L PE=1 SV=4	sp|Q9Y3T9|NOC2L_HUMAN	85 kDa		0.00018	0	0	0
660	Immunoglobulin superfamily member 8 OS=Homo sapiens OX=9606 GN=IGSF8 PE=1 SV=1	sp|Q969P0|IGSF8_HUMAN	65 kDa		9.8e-05	0	0	0
661	Protein transport protein Sec24C OS=Homo sapiens OX=9606 GN=SEC24C PE=1 SV=3	sp|P53992|SC24C_HUMAN	118 kDa	TRUE	0.00023	0	0	0
662	Casein kinase II subunit alpha' OS=Homo sapiens OX=9606 GN=CSNK2A2 PE=1 SV=1	sp|P19784|CSK22_HUMAN	41 kDa		8.1e-05	0	0	0
663	Mitochondrial carnitine/acylcarnitine carrier protein OS=Homo sapiens OX=9606 GN=SLC25A20 PE=1 SV=1	sp|O43772|MCAT_HUMAN	33 kDa		0.00018	0	0	0
664	Atypical kinase COQ8A, mitochondrial OS=Homo sapiens OX=9606 GN=COQ8A PE=1 SV=1	sp|Q8NI60|COQ8A_HUMAN	72 kDa		0.00018	0	0	0
665	Alanine--tRNA ligase, mitochondrial OS=Homo sapiens OX=9606 GN=AARS2 PE=1 SV=1	sp|Q5JTZ9|SYAM_HUMAN	107 kDa		0.00018	0	0	0
666	Monocarboxylate transporter 1 OS=Homo sapiens OX=9606 GN=SLC16A1 PE=1 SV=3	sp|P53985|MOT1_HUMAN	54 kDa		0.00015	0	0	0
667	Probable ATP-dependent RNA helicase DDX5 OS=Homo sapiens OX=9606 GN=DDX5 PE=1 SV=1	sp|P17844|DDX5_HUMAN	69 kDa	TRUE	3.3e-05	0	0	0
668	Nucleoplasmin-3 OS=Homo sapiens OX=9606 GN=NPM3 PE=1 SV=3	sp|O75607|NPM3_HUMAN	19 kDa		0.00016	0	0	0
669	BAG family molecular chaperone regulator 2 OS=Homo sapiens OX=9606 GN=BAG2 PE=1 SV=1	sp|O95816|BAG2_HUMAN	24 kDa		0.00015	0	0	0
670	Glucosidase 2 subunit beta OS=Homo sapiens OX=9606 GN=PRKCSH PE=1 SV=2	sp|P14314|GLU2B_HUMAN	59 kDa		0.00015	0	0	0
671	Heme oxygenase 2 OS=Homo sapiens OX=9606 GN=HMOX2 PE=1 SV=2	sp|P30519|HMOX2_HUMAN	36 kDa		0.00021	0	0	0
672	V-type proton ATPase catalytic subunit A OS=Homo sapiens OX=9606 GN=ATP6V1A PE=1 SV=2	sp|P38606|VATA_HUMAN	68 kDa		0.0002	0	0	0
673	Septin-2 OS=Homo sapiens OX=9606 GN=SEPTIN2 PE=1 SV=1	sp|Q15019|SEPT2_HUMAN	41 kDa		0.0002	0	0	0
674	Telomeric repeat-binding factor 2-interacting protein 1 OS=Homo sapiens OX=9606 GN=TERF2IP PE=1 SV=1	sp|Q9NYB0|TE2IP_HUMAN	44 kDa		0.00016	0	0	0
675	Nuclear migration protein nudC OS=Homo sapiens OX=9606 GN=NUDC PE=1 SV=1	sp|Q9Y266|NUDC_HUMAN	38 kDa		9.8e-05	0	0	0
676	Signal recognition particle receptor subunit beta OS=Homo sapiens OX=9606 GN=SRPRB PE=1 SV=3	sp|Q9Y5M8|SRPRB_HUMAN	30 kDa		0.00016	0	0	0
677	Oxysterol-binding protein-related protein 3 OS=Homo sapiens OX=9606 GN=OSBPL3 PE=1 SV=1	sp|Q9H4L5|OSBL3_HUMAN	101 kDa		0.00016	0	0	0
678	Integrator complex subunit 7 OS=Homo sapiens OX=9606 GN=INTS7 PE=1 SV=1	sp|Q9NVH2|INT7_HUMAN	107 kDa		0.00018	0	0	0
679	General transcription factor 3C polypeptide 3 OS=Homo sapiens OX=9606 GN=GTF3C3 PE=1 SV=1	sp|Q9Y5Q9|TF3C3_HUMAN	101 kDa		0.00013	0	0	0
680	COP9 signalosome complex subunit 7a OS=Homo sapiens OX=9606 GN=COPS7A PE=1 SV=1	sp|Q9UBW8|CSN7A_HUMAN	30 kDa		4.9e-05	0	0	0
681	Lamin-B2 OS=Homo sapiens OX=9606 GN=LMNB2 PE=1 SV=4	sp|Q03252|LMNB2_HUMAN	70 kDa	TRUE	0.00023	0	0	0
682	WD repeat-containing protein 61 OS=Homo sapiens OX=9606 GN=WDR61 PE=1 SV=1	sp|Q9GZS3|WDR61_HUMAN	34 kDa		8.1e-05	0	0	0
683	RNA-binding protein with serine-rich domain 1 OS=Homo sapiens OX=9606 GN=RNPS1 PE=1 SV=1	sp|Q15287|RNPS1_HUMAN	34 kDa		0.00015	0	0	0
684	Histone H2A type 1 OS=Homo sapiens OX=9606 GN=HIST1H2AM PE=1 SV=2	sp|P0C0S8|H2A1_HUMAN (+6)	14 kDa	TRUE	6.5e-05	0	4.5e-05	0
685	Filaggrin-2 OS=Homo sapiens OX=9606 GN=FLG2 PE=1 SV=1	sp|Q5D862|FILA2_HUMAN	248 kDa		0.00016	0	4.5e-05	4.1e-05
686	60S ribosomal protein L10 OS=Homo sapiens OX=9606 GN=RPL10 PE=1 SV=4	sp|P27635|RL10_HUMAN	25 kDa		0.00018	0	0	0
687	Elongator complex protein 1 OS=Homo sapiens OX=9606 GN=ELP1 PE=1 SV=3	sp|O95163|ELP1_HUMAN	150 kDa		0.00013	0	0	0
688	Ras GTPase-activating-like protein IQGAP1 OS=Homo sapiens OX=9606 GN=IQGAP1 PE=1 SV=1	sp|P46940|IQGA1_HUMAN	189 kDa	TRUE	0	0	0	0
689	General vesicular transport factor p115 OS=Homo sapiens OX=9606 GN=USO1 PE=1 SV=2	sp|O60763|USO1_HUMAN	108 kDa		8.1e-05	0	0	0
690	Double-stranded RNA-binding protein Staufen homolog 1 OS=Homo sapiens OX=9606 GN=STAU1 PE=1 SV=2	sp|O95793|STAU1_HUMAN	63 kDa	TRUE	4.9e-05	0	0	0
691	RNA polymerase-associated protein CTR9 homolog OS=Homo sapiens OX=9606 GN=CTR9 PE=1 SV=1	sp|Q6PD62|CTR9_HUMAN	134 kDa		0.00016	0	0	0
692	Nucleoporin p54 OS=Homo sapiens OX=9606 GN=NUP54 PE=1 SV=2	sp|Q7Z3B4|NUP54_HUMAN	55 kDa		0.00018	0	0	0
693	Elongation factor 1-beta OS=Homo sapiens OX=9606 GN=EEF1B2 PE=1 SV=3	sp|P24534|EF1B_HUMAN	25 kDa	TRUE	0.00013	0	0	0
694	BAG family molecular chaperone regulator 3 OS=Homo sapiens OX=9606 GN=BAG3 PE=1 SV=3	sp|O95817|BAG3_HUMAN	62 kDa		6.5e-05	0	0	0
695	Proteasome subunit alpha type-5 OS=Homo sapiens OX=9606 GN=PSMA5 PE=1 SV=3	sp|P28066|PSA5_HUMAN	26 kDa		0.00015	0	0	0
696	Delta(24)-sterol reductase OS=Homo sapiens OX=9606 GN=DHCR24 PE=1 SV=2	sp|Q15392|DHC24_HUMAN	60 kDa		0.00015	0	0	0
697	Ras-related protein Rab-39B OS=Homo sapiens OX=9606 GN=RAB39B PE=1 SV=1	sp|Q96DA2|RB39B_HUMAN	25 kDa	TRUE	0.00011	0	0	0
698	Transmembrane protein 70, mitochondrial OS=Homo sapiens OX=9606 GN=TMEM70 PE=1 SV=2	sp|Q9BUB7|TMM70_HUMAN	29 kDa		0.00018	0	0	0
699	Metal transporter CNNM2 OS=Homo sapiens OX=9606 GN=CNNM2 PE=1 SV=2	sp|Q9H8M5|CNNM2_HUMAN	97 kDa	TRUE	9.8e-05	0	0	0
700	Histone deacetylase 1 OS=Homo sapiens OX=9606 GN=HDAC1 PE=1 SV=1	sp|Q13547|HDAC1_HUMAN	55 kDa	TRUE	0.00018	0	0	0
701	Sideroflexin-1 OS=Homo sapiens OX=9606 GN=SFXN1 PE=1 SV=4	sp|Q9H9B4|SFXN1_HUMAN	36 kDa	TRUE	8.1e-05	0	0	0
702	Ankyrin repeat domain-containing protein 17 OS=Homo sapiens OX=9606 GN=ANKRD17 PE=1 SV=3	sp|O75179|ANR17_HUMAN	274 kDa	TRUE	4.9e-05	0	0	0
703	Transmembrane protein 94 OS=Homo sapiens OX=9606 GN=TMEM94 PE=1 SV=1	sp|Q12767|TMM94_HUMAN	151 kDa		9.8e-05	0	0	0
704	General transcription factor 3C polypeptide 1 OS=Homo sapiens OX=9606 GN=GTF3C1 PE=1 SV=4	sp|Q12789|TF3C1_HUMAN	239 kDa		0.0002	0	0	0
705	40S ribosomal protein S27-like OS=Homo sapiens OX=9606 GN=RPS27L PE=1 SV=3	sp|Q71UM5|RS27L_HUMAN	9 kDa	TRUE	4.9e-05	0	0	0
706	Ras GTPase-activating-like protein IQGAP3 OS=Homo sapiens OX=9606 GN=IQGAP3 PE=1 SV=2	sp|Q86VI3|IQGA3_HUMAN	185 kDa		4.9e-05	0	0	0
707	Serine-threonine kinase receptor-associated protein OS=Homo sapiens OX=9606 GN=STRAP PE=1 SV=1	sp|Q9Y3F4|STRAP_HUMAN	38 kDa		0.00018	0	0	0
708	Spliceosome-associated protein CWC27 homolog OS=Homo sapiens OX=9606 GN=CWC27 PE=1 SV=1	sp|Q6UX04|CWC27_HUMAN	54 kDa		0.00015	0	0	0
709	Signal recognition particle subunit SRP72 OS=Homo sapiens OX=9606 GN=SRP72 PE=1 SV=3	sp|O76094|SRP72_HUMAN	75 kDa		0.00013	0	0	0
710	Heterogeneous nuclear ribonucleoprotein F OS=Homo sapiens OX=9606 GN=HNRNPF PE=1 SV=3	sp|P52597|HNRPF_HUMAN	46 kDa	TRUE	9.8e-05	0	0	0
711	Replication factor C subunit 2 OS=Homo sapiens OX=9606 GN=RFC2 PE=1 SV=3	sp|P35250|RFC2_HUMAN	39 kDa		0.00016	0	0	0
712	NADH dehydrogenase [ubiquinone] flavoprotein 1, mitochondrial OS=Homo sapiens OX=9606 GN=NDUFV1 PE=1 SV=4	sp|P49821|NDUV1_HUMAN	51 kDa		0.00015	0	0	0
713	ATP-dependent RNA helicase DDX3X OS=Homo sapiens OX=9606 GN=DDX3X PE=1 SV=3	sp|O00571|DDX3X_HUMAN	73 kDa	TRUE	8.1e-05	0	0	0
714	Cytochrome c oxidase subunit NDUFA4 OS=Homo sapiens OX=9606 GN=NDUFA4 PE=1 SV=1	sp|O00483|NDUA4_HUMAN	9 kDa		8.1e-05	0	0	0.0001
715	Plasminogen activator inhibitor 1 RNA-binding protein OS=Homo sapiens OX=9606 GN=SERBP1 PE=1 SV=2	sp|Q8NC51|PAIRB_HUMAN	45 kDa		8.1e-05	0	0	0
716	Neurofilament light polypeptide OS=Homo sapiens OX=9606 GN=NEFL PE=1 SV=3	sp|P07196|NFL_HUMAN	62 kDa	TRUE	8.1e-05	0	0	0
717	Dynamin-like 120 kDa protein, mitochondrial OS=Homo sapiens OX=9606 GN=OPA1 PE=1 SV=3	sp|O60313|OPA1_HUMAN	112 kDa		0.00016	0	0	0
718	Chromodomain-helicase-DNA-binding protein 8 OS=Homo sapiens OX=9606 GN=CHD8 PE=1 SV=5	sp|Q9HCK8|CHD8_HUMAN	291 kDa	TRUE	0.00023	0	0	0
719	Very-long-chain enoyl-CoA reductase OS=Homo sapiens OX=9606 GN=TECR PE=1 SV=1	sp|Q9NZ01|TECR_HUMAN	36 kDa		0.0002	0	0	0
720	Oxysterol-binding protein-related protein 8 OS=Homo sapiens OX=9606 GN=OSBPL8 PE=1 SV=3	sp|Q9BZF1|OSBL8_HUMAN	101 kDa		8.1e-05	0	0	0
721	Ubiquitin-protein ligase E3C OS=Homo sapiens OX=9606 GN=UBE3C PE=1 SV=3	sp|Q15386|UBE3C_HUMAN	124 kDa		0.00013	0	0	0
722	Alpha-1,6-mannosyl-glycoprotein 2-beta-N-acetylglucosaminyltransferase OS=Homo sapiens OX=9606 GN=MGAT2 PE=1 SV=1	sp|Q10469|MGAT2_HUMAN	52 kDa		0.00013	0	0	0
723	Solute carrier family 12 member 2 OS=Homo sapiens OX=9606 GN=SLC12A2 PE=1 SV=1	sp|P55011|S12A2_HUMAN	131 kDa		0.00018	0	0	0
724	TBC1 domain family member 15 OS=Homo sapiens OX=9606 GN=TBC1D15 PE=1 SV=2	sp|Q8TC07|TBC15_HUMAN	79 kDa		0.00011	0	0	0
725	HEAT repeat-containing protein 6 OS=Homo sapiens OX=9606 GN=HEATR6 PE=1 SV=1	sp|Q6AI08|HEAT6_HUMAN	129 kDa		0.0002	0	0	0
726	VIP36-like protein OS=Homo sapiens OX=9606 GN=LMAN2L PE=1 SV=1	sp|Q9H0V9|LMA2L_HUMAN	40 kDa		4.9e-05	0	0	0
727	Serine/threonine-protein kinase A-Raf OS=Homo sapiens OX=9606 GN=ARAF PE=1 SV=2	sp|P10398|ARAF_HUMAN	68 kDa	TRUE	0.00016	0	0	0
728	Delta-1-pyrroline-5-carboxylate synthase OS=Homo sapiens OX=9606 GN=ALDH18A1 PE=1 SV=2	sp|P54886|P5CS_HUMAN	87 kDa		0.00021	0	0	0
729	Proteasome subunit alpha type-1 OS=Homo sapiens OX=9606 GN=PSMA1 PE=1 SV=1	sp|P25786|PSA1_HUMAN	30 kDa		0.00021	0	0	0
730	Proteasome subunit alpha type-7 OS=Homo sapiens OX=9606 GN=PSMA7 PE=1 SV=1	sp|O14818|PSA7_HUMAN	28 kDa		0.00015	0	0	0
731	Galectin-1 OS=Homo sapiens OX=9606 GN=LGALS1 PE=1 SV=2	sp|P09382|LEG1_HUMAN	15 kDa		0.00011	0	0	0
732	Prohibitin OS=Homo sapiens OX=9606 GN=PHB PE=1 SV=1	sp|P35232|PHB_HUMAN	30 kDa		8.1e-05	0	0	0
733	Myosin light polypeptide 6 OS=Homo sapiens OX=9606 GN=MYL6 PE=1 SV=2	sp|P60660|MYL6_HUMAN	17 kDa	TRUE	0.00013	0	0	0
734	Prostaglandin E synthase 3 OS=Homo sapiens OX=9606 GN=PTGES3 PE=1 SV=1	sp|Q15185|TEBP_HUMAN	19 kDa		6.5e-05	0	0	0
735	Phosphatidylinositide phosphatase SAC1 OS=Homo sapiens OX=9606 GN=SACM1L PE=1 SV=2	sp|Q9NTJ5|SAC1_HUMAN	67 kDa		6.5e-05	0	0	0
736	ER membrane protein complex subunit 1 OS=Homo sapiens OX=9606 GN=EMC1 PE=1 SV=1	sp|Q8N766|EMC1_HUMAN	112 kDa		3.3e-05	0	0	0
737	Pyruvate dehydrogenase protein X component, mitochondrial OS=Homo sapiens OX=9606 GN=PDHX PE=1 SV=3	sp|O00330|ODPX_HUMAN	54 kDa		0.00015	0	0	0
738	Probable serine carboxypeptidase CPVL OS=Homo sapiens OX=9606 GN=CPVL PE=1 SV=2	sp|Q9H3G5|CPVL_HUMAN	54 kDa		0.00016	0	0	0
739	Carbamoyl-phosphate synthase [ammonia], mitochondrial OS=Homo sapiens OX=9606 GN=CPS1 PE=1 SV=2	sp|P31327|CPSM_HUMAN	165 kDa	TRUE	6.5e-05	0	0	0
740	Myosin-14 OS=Homo sapiens OX=9606 GN=MYH14 PE=1 SV=2	sp|Q7Z406|MYH14_HUMAN	228 kDa	TRUE	0	0	0	0
741	X-ray repair cross-complementing protein 6 OS=Homo sapiens OX=9606 GN=XRCC6 PE=1 SV=2	sp|P12956|XRCC6_HUMAN	70 kDa		0.00021	0	0	0
742	Lamina-associated polypeptide 2, isoform alpha OS=Homo sapiens OX=9606 GN=TMPO PE=1 SV=2	sp|P42166|LAP2A_HUMAN	75 kDa		0.00015	0	0	0
743	Disks large homolog 1 OS=Homo sapiens OX=9606 GN=DLG1 PE=1 SV=2	sp|Q12959|DLG1_HUMAN	100 kDa		0.00021	0	0	0
744	Serine/threonine-protein phosphatase 6 regulatory subunit 2 OS=Homo sapiens OX=9606 GN=PPP6R2 PE=1 SV=2	sp|O75170|PP6R2_HUMAN	105 kDa		4.9e-05	0	0	0
745	Neuropathy target esterase OS=Homo sapiens OX=9606 GN=PNPLA6 PE=1 SV=3	sp|Q8IY17|PLPL6_HUMAN	151 kDa		0.00013	0	6.8e-05	0
746	Eukaryotic translation initiation factor 4 gamma 2 OS=Homo sapiens OX=9606 GN=EIF4G2 PE=1 SV=1	sp|P78344|IF4G2_HUMAN	102 kDa		0.00013	0	0	0
747	eIF-2-alpha kinase activator GCN1 OS=Homo sapiens OX=9606 GN=GCN1 PE=1 SV=6	sp|Q92616|GCN1_HUMAN	293 kDa		0.0002	0	0	0
748	Nucleolar protein 14 OS=Homo sapiens OX=9606 GN=NOP14 PE=1 SV=3	sp|P78316|NOP14_HUMAN	98 kDa		4.9e-05	0	0	0
749	Paired amphipathic helix protein Sin3a OS=Homo sapiens OX=9606 GN=SIN3A PE=1 SV=2	sp|Q96ST3|SIN3A_HUMAN	145 kDa		0.00016	0	0	0
750	Integrin-linked protein kinase OS=Homo sapiens OX=9606 GN=ILK PE=1 SV=2	sp|Q13418|ILK_HUMAN	51 kDa		0.00015	0	0	0
751	Multidrug resistance-associated protein 5 OS=Homo sapiens OX=9606 GN=ABCC5 PE=1 SV=2	sp|O15440|MRP5_HUMAN	161 kDa		0.00011	0	0	0
752	Keratin, type II cuticular Hb6 OS=Homo sapiens OX=9606 GN=KRT86 PE=1 SV=1	sp|O43790|KRT86_HUMAN	53 kDa	TRUE	0	0	6.8e-05	0
753	Vacuolar protein sorting-associated protein 51 homolog OS=Homo sapiens OX=9606 GN=VPS51 PE=1 SV=2	sp|Q9UID3|VPS51_HUMAN	86 kDa		4.9e-05	0	0	0
754	Thioredoxin-related transmembrane protein 4 OS=Homo sapiens OX=9606 GN=TMX4 PE=1 SV=1	sp|Q9H1E5|TMX4_HUMAN	39 kDa		0.00011	0	0	0
755	E3 ubiquitin-protein ligase synoviolin OS=Homo sapiens OX=9606 GN=SYVN1 PE=1 SV=2	sp|Q86TM6|SYVN1_HUMAN	68 kDa		8.1e-05	0	0	0
756	Torsin-1A-interacting protein 1 OS=Homo sapiens OX=9606 GN=TOR1AIP1 PE=1 SV=2	sp|Q5JTV8|TOIP1_HUMAN	66 kDa	TRUE	6.5e-05	0	0	0
757	Eukaryotic translation initiation factor 2-alpha kinase 3 OS=Homo sapiens OX=9606 GN=EIF2AK3 PE=1 SV=3	sp|Q9NZJ5|E2AK3_HUMAN	125 kDa		0.00023	0	0	0
758	Glutathione hydrolase 7 OS=Homo sapiens OX=9606 GN=GGT7 PE=1 SV=2	sp|Q9UJ14|GGT7_HUMAN	70 kDa		0.00013	0	0	0
759	Sister chromatid cohesion protein PDS5 homolog B OS=Homo sapiens OX=9606 GN=PDS5B PE=1 SV=1	sp|Q9NTI5|PDS5B_HUMAN	165 kDa	TRUE	9.8e-05	0	0	0
760	CDP-diacylglycerol--inositol 3-phosphatidyltransferase OS=Homo sapiens OX=9606 GN=CDIPT PE=1 SV=1	sp|O14735|CDIPT_HUMAN	24 kDa		4.9e-05	0	0	0
761	Hsc70-interacting protein OS=Homo sapiens OX=9606 GN=ST13 PE=1 SV=2	sp|P50502|F10A1_HUMAN	41 kDa		0.00013	0	0	0
762	Protein transport protein Sec61 subunit alpha isoform 1 OS=Homo sapiens OX=9606 GN=SEC61A1 PE=1 SV=2	sp|P61619|S61A1_HUMAN	52 kDa		0.0002	0	0	0
763	Tropomyosin alpha-4 chain OS=Homo sapiens OX=9606 GN=TPM4 PE=1 SV=3	sp|P67936|TPM4_HUMAN	29 kDa	TRUE	4.9e-05	0	0	0
764	Microtubule-associated protein 1S OS=Homo sapiens OX=9606 GN=MAP1S PE=1 SV=2	sp|Q66K74|MAP1S_HUMAN	112 kDa		0.00015	0	0	0
765	Reticulophagy regulator 3 OS=Homo sapiens OX=9606 GN=RETREG3 PE=1 SV=1	sp|Q86VR2|RETR3_HUMAN	51 kDa		0.00015	0	0	0
766	Protein ABHD14B OS=Homo sapiens OX=9606 GN=ABHD14B PE=1 SV=1	sp|Q96IU4|ABHEB_HUMAN	22 kDa		0.00016	0	0	0
767	Chitobiosyldiphosphodolichol beta-mannosyltransferase OS=Homo sapiens OX=9606 GN=ALG1 PE=1 SV=2	sp|Q9BT22|ALG1_HUMAN	53 kDa		0.00015	0	0	0
768	Septin-9 OS=Homo sapiens OX=9606 GN=SEPTIN9 PE=1 SV=2	sp|Q9UHD8|SEPT9_HUMAN	65 kDa		0.00013	0	0	0
769	Probable dimethyladenosine transferase OS=Homo sapiens OX=9606 GN=DIMT1 PE=1 SV=1	sp|Q9UNQ2|DIM1_HUMAN	35 kDa		0.00013	0	0	0
770	Inactive hydroxysteroid dehydrogenase-like protein 1 OS=Homo sapiens OX=9606 GN=HSDL1 PE=1 SV=3	sp|Q3SXM5|HSDL1_HUMAN	37 kDa		0.00015	0	0	0
771	Eukaryotic translation initiation factor 3 subunit M OS=Homo sapiens OX=9606 GN=EIF3M PE=1 SV=1	sp|Q7L2H7|EIF3M_HUMAN	43 kDa		9.8e-05	0	0	0
772	Serine/threonine-protein phosphatase 6 regulatory subunit 1 OS=Homo sapiens OX=9606 GN=PPP6R1 PE=1 SV=5	sp|Q9UPN7|PP6R1_HUMAN	97 kDa		0.0002	0	0	0
773	ATP-binding cassette sub-family F member 3 OS=Homo sapiens OX=9606 GN=ABCF3 PE=1 SV=2	sp|Q9NUQ8|ABCF3_HUMAN	80 kDa		0.00024	0	0	0
774	60S ribosomal protein L6 OS=Homo sapiens OX=9606 GN=RPL6 PE=1 SV=3	sp|Q02878|RL6_HUMAN	33 kDa		0.00013	0	0	0
775	Cullin-4A OS=Homo sapiens OX=9606 GN=CUL4A PE=1 SV=3	sp|Q13619|CUL4A_HUMAN	88 kDa	TRUE	0.00011	0	0	0
776	ELL-associated factor 1 OS=Homo sapiens OX=9606 GN=EAF1 PE=1 SV=1	sp|Q96JC9|EAF1_HUMAN	29 kDa	TRUE	0.00013	0	0	0
777	Monoacylglycerol lipase ABHD6 OS=Homo sapiens OX=9606 GN=ABHD6 PE=1 SV=1	sp|Q9BV23|ABHD6_HUMAN	38 kDa		0.00024	0	0	0
778	Protein transport protein Sec31A OS=Homo sapiens OX=9606 GN=SEC31A PE=1 SV=3	sp|O94979|SC31A_HUMAN	133 kDa		0.00018	0	0	0
779	Heterogeneous nuclear ribonucleoprotein A1 OS=Homo sapiens OX=9606 GN=HNRNPA1 PE=1 SV=5	sp|P09651|ROA1_HUMAN	39 kDa	TRUE	0	0	0	0
780	Dynamin-1 OS=Homo sapiens OX=9606 GN=DNM1 PE=1 SV=2	sp|Q05193|DYN1_HUMAN	97 kDa	TRUE	3.3e-05	0	0	0
781	Ras-related protein Rab-6B OS=Homo sapiens OX=9606 GN=RAB6B PE=1 SV=1	sp|Q9NRW1|RAB6B_HUMAN	23 kDa	TRUE	6.5e-05	0	0	0
782	60S ribosomal protein L15 OS=Homo sapiens OX=9606 GN=RPL15 PE=1 SV=2	sp|P61313|RL15_HUMAN	24 kDa		4.9e-05	0	0	0
783	Cytochrome c1, heme protein, mitochondrial OS=Homo sapiens OX=9606 GN=CYC1 PE=1 SV=3	sp|P08574|CY1_HUMAN	35 kDa		9.8e-05	0	0	0
784	C-type mannose receptor 2 OS=Homo sapiens OX=9606 GN=MRC2 PE=1 SV=2	sp|Q9UBG0|MRC2_HUMAN	167 kDa		9.8e-05	0	0	0
785	Vesicle-associated membrane protein-associated protein B/C OS=Homo sapiens OX=9606 GN=VAPB PE=1 SV=3	sp|O95292|VAPB_HUMAN	27 kDa	TRUE	0.00013	0	0	0
786	26S proteasome non-ATPase regulatory subunit 6 OS=Homo sapiens OX=9606 GN=PSMD6 PE=1 SV=1	sp|Q15008|PSMD6_HUMAN	46 kDa		0.00015	0	0	0
787	Protein O-linked-mannose beta-1,2-N-acetylglucosaminyltransferase 1 OS=Homo sapiens OX=9606 GN=POMGNT1 PE=1 SV=2	sp|Q8WZA1|PMGT1_HUMAN	75 kDa		0.00011	0	0	0
788	RNA polymerase II subunit A C-terminal domain phosphatase OS=Homo sapiens OX=9606 GN=CTDP1 PE=1 SV=3	sp|Q9Y5B0|CTDP1_HUMAN	104 kDa		0.00011	0	0	0
789	Myeloid leukemia factor 1 OS=Homo sapiens OX=9606 GN=MLF1 PE=1 SV=1	sp|P58340|MLF1_HUMAN	31 kDa		3.3e-05	0	0	0
790	Structural maintenance of chromosomes protein 4 OS=Homo sapiens OX=9606 GN=SMC4 PE=1 SV=2	sp|Q9NTJ3|SMC4_HUMAN	147 kDa		6.5e-05	9e-05	0	0
791	Nucleolar RNA helicase 2 OS=Homo sapiens OX=9606 GN=DDX21 PE=1 SV=5	sp|Q9NR30|DDX21_HUMAN	87 kDa		0.00016	0	0	0
792	Nuclear pore complex protein Nup85 OS=Homo sapiens OX=9606 GN=NUP85 PE=1 SV=1	sp|Q9BW27|NUP85_HUMAN	75 kDa		0.0002	0	0	0
793	AP-1 complex subunit beta-1 OS=Homo sapiens OX=9606 GN=AP1B1 PE=1 SV=2	sp|Q10567|AP1B1_HUMAN	105 kDa	TRUE	0.00016	0	0	0
794	Melanoma-associated antigen 1 OS=Homo sapiens OX=9606 GN=MAGEA1 PE=1 SV=1	sp|P43355|MAGA1_HUMAN	34 kDa	TRUE	0.00011	0	0	0
795	Synaptosomal-associated protein 23 OS=Homo sapiens OX=9606 GN=SNAP23 PE=1 SV=1	sp|O00161|SNP23_HUMAN	23 kDa		0.00015	0	0	0
796	ATP synthase subunit d, mitochondrial OS=Homo sapiens OX=9606 GN=ATP5PD PE=1 SV=3	sp|O75947|ATP5H_HUMAN	18 kDa		0.00011	0	0	0
797	NADH dehydrogenase [ubiquinone] 1 beta subcomplex subunit 10 OS=Homo sapiens OX=9606 GN=NDUFB10 PE=1 SV=3	sp|O96000|NDUBA_HUMAN	21 kDa		0.00011	0	0	0
798	Casein kinase II subunit beta OS=Homo sapiens OX=9606 GN=CSNK2B PE=1 SV=1	sp|P67870|CSK2B_HUMAN	25 kDa		0.00015	0	0	0
799	Mitotic spindle assembly checkpoint protein MAD2A OS=Homo sapiens OX=9606 GN=MAD2L1 PE=1 SV=1	sp|Q13257|MD2L1_HUMAN	24 kDa		6.5e-05	0	0	0
800	7-dehydrocholesterol reductase OS=Homo sapiens OX=9606 GN=DHCR7 PE=1 SV=1	sp|Q9UBM7|DHCR7_HUMAN	54 kDa		6.5e-05	0	0	0
801	Stromal cell-derived factor 2 OS=Homo sapiens OX=9606 GN=SDF2 PE=1 SV=2	sp|Q99470|SDF2_HUMAN	23 kDa		8.1e-05	0	0	0
802	Cell cycle control protein 50A OS=Homo sapiens OX=9606 GN=TMEM30A PE=1 SV=1	sp|Q9NV96|CC50A_HUMAN	41 kDa		0.00015	0	0	0
803	Serrate RNA effector molecule homolog OS=Homo sapiens OX=9606 GN=SRRT PE=1 SV=1	sp|Q9BXP5|SRRT_HUMAN	101 kDa		4.9e-05	0	0	0
804	COP9 signalosome complex subunit 8 OS=Homo sapiens OX=9606 GN=COPS8 PE=1 SV=1	sp|Q99627|CSN8_HUMAN	23 kDa		4.9e-05	0	0	0
805	Pyruvate dehydrogenase E1 component subunit alpha, somatic form, mitochondrial OS=Homo sapiens OX=9606 GN=PDHA1 PE=1 SV=3	sp|P08559|ODPA_HUMAN	43 kDa		0.00016	0	0	0
806	Sorting and assembly machinery component 50 homolog OS=Homo sapiens OX=9606 GN=SAMM50 PE=1 SV=3	sp|Q9Y512|SAM50_HUMAN	52 kDa		4.9e-05	0	0	0
807	Protein THEM6 OS=Homo sapiens OX=9606 GN=THEM6 PE=1 SV=2	sp|Q8WUY1|THEM6_HUMAN	24 kDa		0.00011	0	0	0
808	Nucleoporin NDC1 OS=Homo sapiens OX=9606 GN=NDC1 PE=1 SV=2	sp|Q9BTX1|NDC1_HUMAN	76 kDa		0.00011	0	0	0
809	Eukaryotic initiation factor 4A-III OS=Homo sapiens OX=9606 GN=EIF4A3 PE=1 SV=4	sp|P38919|IF4A3_HUMAN	47 kDa	TRUE	0.00024	0	0	0
810	AP-3 complex subunit beta-2 OS=Homo sapiens OX=9606 GN=AP3B2 PE=1 SV=2	sp|Q13367|AP3B2_HUMAN	119 kDa	TRUE	0.00011	0	0	0
811	Phosphorylase b kinase gamma catalytic chain, liver/testis isoform OS=Homo sapiens OX=9606 GN=PHKG2 PE=1 SV=1	sp|P15735|PHKG2_HUMAN	46 kDa		0.00021	0	0	0
812	DNA polymerase epsilon catalytic subunit A OS=Homo sapiens OX=9606 GN=POLE PE=1 SV=5	sp|Q07864|DPOE1_HUMAN	262 kDa		0.00024	0	0	0
813	Pyruvate dehydrogenase E1 component subunit beta, mitochondrial OS=Homo sapiens OX=9606 GN=PDHB PE=1 SV=3	sp|P11177|ODPB_HUMAN	39 kDa		0.00013	0	0	0
814	Spindlin interactor and repressor of chromatin-binding protein OS=Homo sapiens OX=9606 GN=SPINDOC PE=1 SV=3	sp|Q9BUA3|SPNDC_HUMAN	41 kDa		0.0002	0	0	0
815	Ras-related protein Rab-35 OS=Homo sapiens OX=9606 GN=RAB35 PE=1 SV=1	sp|Q15286|RAB35_HUMAN	23 kDa	TRUE	4.9e-05	0	0	0
816	Aspartyl aminopeptidase OS=Homo sapiens OX=9606 GN=DNPEP PE=1 SV=1	sp|Q9ULA0|DNPEP_HUMAN	52 kDa		0	0	0	0
817	Desmoglein-1 OS=Homo sapiens OX=9606 GN=DSG1 PE=1 SV=2	sp|Q02413|DSG1_HUMAN	114 kDa		4.9e-05	0	4.5e-05	0
818	SRA stem-loop-interacting RNA-binding protein, mitochondrial OS=Homo sapiens OX=9606 GN=SLIRP PE=1 SV=1	sp|Q9GZT3|SLIRP_HUMAN	12 kDa		0.00013	0	0	0
819	Neutral amino acid transporter B(0) OS=Homo sapiens OX=9606 GN=SLC1A5 PE=1 SV=2	sp|Q15758|AAAT_HUMAN	57 kDa		0.00015	0	0	0
820	Delta(14)-sterol reductase LBR OS=Homo sapiens OX=9606 GN=LBR PE=1 SV=2	sp|Q14739|LBR_HUMAN	71 kDa		4.9e-05	6.7e-05	0	0
821	Splicing factor, proline- and glutamine-rich OS=Homo sapiens OX=9606 GN=SFPQ PE=1 SV=2	sp|P23246|SFPQ_HUMAN	76 kDa	TRUE	0.00016	0	0	0
822	Heterogeneous nuclear ribonucleoprotein A0 OS=Homo sapiens OX=9606 GN=HNRNPA0 PE=1 SV=1	sp|Q13151|ROA0_HUMAN	31 kDa		4.9e-05	0	0	0
823	Galactosylgalactosylxylosylprotein 3-beta-glucuronosyltransferase 3 OS=Homo sapiens OX=9606 GN=B3GAT3 PE=1 SV=2	sp|O94766|B3GA3_HUMAN	37 kDa		4.9e-05	0	0	0
824	Unconventional myosin-IXb OS=Homo sapiens OX=9606 GN=MYO9B PE=1 SV=3	sp|Q13459|MYO9B_HUMAN	243 kDa		0.00015	0	0	0
825	Signal transducer and activator of transcription 3 OS=Homo sapiens OX=9606 GN=STAT3 PE=1 SV=2	sp|P40763|STAT3_HUMAN	88 kDa		3.3e-05	0	0	0
826	Splicing factor 3A subunit 3 OS=Homo sapiens OX=9606 GN=SF3A3 PE=1 SV=1	sp|Q12874|SF3A3_HUMAN	59 kDa		0.00021	0	0	0
827	Gem-associated protein 5 OS=Homo sapiens OX=9606 GN=GEMIN5 PE=1 SV=3	sp|Q8TEQ6|GEMI5_HUMAN	169 kDa		0.00013	0.00011	4.5e-05	0
828	Small nuclear ribonucleoprotein-associated proteins B and B' OS=Homo sapiens OX=9606 GN=SNRPB PE=1 SV=2	sp|P14678|RSMB_HUMAN (+1)	25 kDa		0.00011	0	0	0
829	Voltage-dependent anion-selective channel protein 3 OS=Homo sapiens OX=9606 GN=VDAC3 PE=1 SV=1	sp|Q9Y277|VDAC3_HUMAN	31 kDa		6.5e-05	0	0	0
830	Autophagy-related protein 2 homolog B OS=Homo sapiens OX=9606 GN=ATG2B PE=1 SV=5	sp|Q96BY7|ATG2B_HUMAN	233 kDa	TRUE	0	0	0	0
831	Eukaryotic translation initiation factor 3 subunit D OS=Homo sapiens OX=9606 GN=EIF3D PE=1 SV=1	sp|O15371|EIF3D_HUMAN	64 kDa		0	0	0	0
832	Exportin-T OS=Homo sapiens OX=9606 GN=XPOT PE=1 SV=2	sp|O43592|XPOT_HUMAN	110 kDa		0.00011	0	0	0
833	NADH dehydrogenase [ubiquinone] 1 alpha subcomplex subunit 10, mitochondrial OS=Homo sapiens OX=9606 GN=NDUFA10 PE=1 SV=1	sp|O95299|NDUAA_HUMAN	41 kDa		0.00011	0	0	0
834	Dihydrolipoyllysine-residue acetyltransferase component of pyruvate dehydrogenase complex, mitochondrial OS=Homo sapiens OX=9606 GN=DLAT PE=1 SV=3	sp|P10515|ODP2_HUMAN	69 kDa		0.00016	0	0	0
835	Proteasome subunit alpha type-3 OS=Homo sapiens OX=9606 GN=PSMA3 PE=1 SV=2	sp|P25788|PSA3_HUMAN	28 kDa		0.00013	0	0	0
836	Ras-related protein Rab-5C OS=Homo sapiens OX=9606 GN=RAB5C PE=1 SV=2	sp|P51148|RAB5C_HUMAN	23 kDa	TRUE	0.0002	0	0	0
837	U4/U6 small nuclear ribonucleoprotein Prp31 OS=Homo sapiens OX=9606 GN=PRPF31 PE=1 SV=2	sp|Q8WWY3|PRP31_HUMAN	55 kDa		8.1e-05	0	0	0
838	Ras-related protein Rap-2c OS=Homo sapiens OX=9606 GN=RAP2C PE=1 SV=1	sp|Q9Y3L5|RAP2C_HUMAN	21 kDa	TRUE	0.00011	0	0	0
839	60S ribosomal protein L18 OS=Homo sapiens OX=9606 GN=RPL18 PE=1 SV=2	sp|Q07020|RL18_HUMAN	22 kDa		0.00011	0	0	0
840	General transcription and DNA repair factor IIH helicase subunit XPD OS=Homo sapiens OX=9606 GN=ERCC2 PE=1 SV=1	sp|P18074|ERCC2_HUMAN	87 kDa		0.00018	0	0	0
841	Serine/threonine-protein kinase Nek9 OS=Homo sapiens OX=9606 GN=NEK9 PE=1 SV=2	sp|Q8TD19|NEK9_HUMAN	107 kDa		0.00016	0	0	0
842	DDB1- and CUL4-associated factor 16 OS=Homo sapiens OX=9606 GN=DCAF16 PE=1 SV=1	sp|Q9NXF7|DCA16_HUMAN	24 kDa		9.8e-05	0	0	0
843	Squalene monooxygenase OS=Homo sapiens OX=9606 GN=SQLE PE=1 SV=3	sp|Q14534|ERG1_HUMAN	64 kDa		0.00018	0	0	0
844	Angiomotin OS=Homo sapiens OX=9606 GN=AMOT PE=1 SV=1	sp|Q4VCS5|AMOT_HUMAN	118 kDa	TRUE	0.00016	0	0	0
845	Golgi reassembly-stacking protein 2 OS=Homo sapiens OX=9606 GN=GORASP2 PE=1 SV=3	sp|Q9H8Y8|GORS2_HUMAN	47 kDa		9.8e-05	0	0	0
846	Helicase SRCAP OS=Homo sapiens OX=9606 GN=SRCAP PE=1 SV=3	sp|Q6ZRS2|SRCAP_HUMAN	344 kDa		0.00026	0	0	0
847	Carnitine O-palmitoyltransferase 1, liver isoform OS=Homo sapiens OX=9606 GN=CPT1A PE=1 SV=2	sp|P50416|CPT1A_HUMAN	88 kDa		0.00015	0	0	0
848	Lysine-specific histone demethylase 1A OS=Homo sapiens OX=9606 GN=KDM1A PE=1 SV=2	sp|O60341|KDM1A_HUMAN	93 kDa		0.00015	0	0	0
849	AP-2 complex subunit beta OS=Homo sapiens OX=9606 GN=AP2B1 PE=1 SV=1	sp|P63010|AP2B1_HUMAN	105 kDa	TRUE	6.5e-05	0	0	0
850	Magnesium transporter MRS2 homolog, mitochondrial OS=Homo sapiens OX=9606 GN=MRS2 PE=1 SV=1	sp|Q9HD23|MRS2_HUMAN	50 kDa		0	0	0	0
851	Eukaryotic translation initiation factor 3 subunit L OS=Homo sapiens OX=9606 GN=EIF3L PE=1 SV=1	sp|Q9Y262|EIF3L_HUMAN	67 kDa		0	0	0	0
852	Dermcidin OS=Homo sapiens OX=9606 GN=DCD PE=1 SV=2	sp|P81605|DCD_HUMAN	11 kDa		6.5e-05	0	0	8.2e-05
853	Thioredoxin OS=Homo sapiens OX=9606 GN=TXN PE=1 SV=3	sp|P10599|THIO_HUMAN	12 kDa		9.8e-05	0	0	0
854	SWI/SNF-related matrix-associated actin-dependent regulator of chromatin subfamily A member 5 OS=Homo sapiens OX=9606 GN=SMARCA5 PE=1 SV=1	sp|O60264|SMCA5_HUMAN	122 kDa	TRUE	0.00011	0	0	0
855	Golgi to ER traffic protein 4 homolog OS=Homo sapiens OX=9606 GN=GET4 PE=1 SV=1	sp|Q7L5D6|GET4_HUMAN	37 kDa		0.00013	0	0	0
856	Nucleolar GTP-binding protein 1 OS=Homo sapiens OX=9606 GN=GTPBP4 PE=1 SV=3	sp|Q9BZE4|NOG1_HUMAN	74 kDa		9.8e-05	0	0	0
857	Pinin OS=Homo sapiens OX=9606 GN=PNN PE=1 SV=5	sp|Q9H307|PININ_HUMAN	82 kDa		0.00018	0	0	0
858	Serine/threonine-protein kinase 38 OS=Homo sapiens OX=9606 GN=STK38 PE=1 SV=1	sp|Q15208|STK38_HUMAN	54 kDa	TRUE	3.3e-05	0	0	0
859	General transcription factor II-I OS=Homo sapiens OX=9606 GN=GTF2I PE=1 SV=2	sp|P78347|GTF2I_HUMAN	112 kDa		9.8e-05	0	0	0
860	Golgin subfamily B member 1 OS=Homo sapiens OX=9606 GN=GOLGB1 PE=1 SV=2	sp|Q14789|GOGB1_HUMAN	376 kDa		0.00013	0	0	0
861	Cullin-associated NEDD8-dissociated protein 2 OS=Homo sapiens OX=9606 GN=CAND2 PE=1 SV=3	sp|O75155|CAND2_HUMAN	135 kDa	TRUE	0.00013	0	0	0
862	CDK5 regulatory subunit-associated protein 3 OS=Homo sapiens OX=9606 GN=CDK5RAP3 PE=1 SV=2	sp|Q96JB5|CK5P3_HUMAN	57 kDa		0.00016	0	0	0
863	Protein Njmu-R1 OS=Homo sapiens OX=9606 GN=C17orf75 PE=1 SV=2	sp|Q9HAS0|NJMU_HUMAN	45 kDa		0.00013	0	0	0
864	Cell surface glycoprotein MUC18 OS=Homo sapiens OX=9606 GN=MCAM PE=1 SV=2	sp|P43121|MUC18_HUMAN	72 kDa		4.9e-05	0	0	0
865	Nuclear pore complex protein Nup107 OS=Homo sapiens OX=9606 GN=NUP107 PE=1 SV=1	sp|P57740|NU107_HUMAN	106 kDa		6.5e-05	0	0	0
866	Erlin-2 OS=Homo sapiens OX=9606 GN=ERLIN2 PE=1 SV=1	sp|O94905|ERLN2_HUMAN	38 kDa		0.00018	0	0	0
867	Membrane-associated progesterone receptor component 2 OS=Homo sapiens OX=9606 GN=PGRMC2 PE=1 SV=1	sp|O15173|PGRC2_HUMAN	24 kDa	TRUE	6.5e-05	0	0	0
868	DNA-directed RNA polymerase II subunit RPB3 OS=Homo sapiens OX=9606 GN=POLR2C PE=1 SV=2	sp|P19387|RPB3_HUMAN	31 kDa		0.00016	0	0	0
869	Proteasome subunit alpha type-6 OS=Homo sapiens OX=9606 GN=PSMA6 PE=1 SV=1	sp|P60900|PSA6_HUMAN	27 kDa		0.00015	0	0	0
870	GTPase-activating protein and VPS9 domain-containing protein 1 OS=Homo sapiens OX=9606 GN=GAPVD1 PE=1 SV=2	sp|Q14C86|GAPD1_HUMAN	165 kDa		9.8e-05	0	0	0
871	Synaptic vesicle glycoprotein 2A OS=Homo sapiens OX=9606 GN=SV2A PE=1 SV=1	sp|Q7L0J3|SV2A_HUMAN	83 kDa		6.5e-05	0	0	0
872	F-box only protein 3 OS=Homo sapiens OX=9606 GN=FBXO3 PE=1 SV=3	sp|Q9UK99|FBX3_HUMAN	55 kDa		4.9e-05	0	0	0
873	Integral membrane protein 2B OS=Homo sapiens OX=9606 GN=ITM2B PE=1 SV=1	sp|Q9Y287|ITM2B_HUMAN	30 kDa		0.00011	0	0	0
874	Proteasome activator complex subunit 3 OS=Homo sapiens OX=9606 GN=PSME3 PE=1 SV=1	sp|P61289|PSME3_HUMAN	30 kDa		4.9e-05	0	0	0
875	Phospholipase D2 OS=Homo sapiens OX=9606 GN=PLD2 PE=1 SV=2	sp|O14939|PLD2_HUMAN	106 kDa		0.00015	0	0	0
876	Proteasomal ubiquitin receptor ADRM1 OS=Homo sapiens OX=9606 GN=ADRM1 PE=1 SV=2	sp|Q16186|ADRM1_HUMAN	42 kDa		0.00016	0	0	0
877	Arginine/serine-rich protein PNISR OS=Homo sapiens OX=9606 GN=PNISR PE=1 SV=2	sp|Q8TF01|PNISR_HUMAN	93 kDa		0.00011	0	0	0
878	60S ribosomal protein L11 OS=Homo sapiens OX=9606 GN=RPL11 PE=1 SV=2	sp|P62913|RL11_HUMAN	20 kDa		0.00011	0	0	0
879	Tubulin gamma-1 chain OS=Homo sapiens OX=9606 GN=TUBG1 PE=1 SV=2	sp|P23258|TBG1_HUMAN	51 kDa		0.00018	0	0	0
880	60S ribosomal protein L23a OS=Homo sapiens OX=9606 GN=RPL23A PE=1 SV=1	sp|P62750|RL23A_HUMAN	18 kDa		0.00013	0	0	0
881	60S ribosomal protein L7 OS=Homo sapiens OX=9606 GN=RPL7 PE=1 SV=1	sp|P18124|RL7_HUMAN	29 kDa		0.00013	0	0	0
882	Aspartyl/asparaginyl beta-hydroxylase OS=Homo sapiens OX=9606 GN=ASPH PE=1 SV=3	sp|Q12797|ASPH_HUMAN	86 kDa		0.00018	0	0	0
883	mRNA-decapping enzyme 1A OS=Homo sapiens OX=9606 GN=DCP1A PE=1 SV=3	sp|Q9NPI6|DCP1A_HUMAN	63 kDa		0.00011	0	0	0
884	40S ribosomal protein S14 OS=Homo sapiens OX=9606 GN=RPS14 PE=1 SV=3	sp|P62263|RS14_HUMAN	16 kDa		0.00018	0	0	0
885	Serine/threonine-protein kinase RIO3 OS=Homo sapiens OX=9606 GN=RIOK3 PE=1 SV=2	sp|O14730|RIOK3_HUMAN	59 kDa		0.00016	0	0	0
886	Peptidyl-prolyl cis-trans isomerase FKBP8 OS=Homo sapiens OX=9606 GN=FKBP8 PE=1 SV=2	sp|Q14318|FKBP8_HUMAN	45 kDa		0.00015	0	0	0
887	Immunoglobulin-binding protein 1 OS=Homo sapiens OX=9606 GN=IGBP1 PE=1 SV=1	sp|P78318|IGBP1_HUMAN	39 kDa		0.00013	0	0	0
888	Vacuolar protein sorting-associated protein 4B OS=Homo sapiens OX=9606 GN=VPS4B PE=1 SV=2	sp|O75351|VPS4B_HUMAN	49 kDa	TRUE	0.00018	0	0	0
889	[F-actin]-monooxygenase MICAL3 OS=Homo sapiens OX=9606 GN=MICAL3 PE=1 SV=2	sp|Q7RTP6|MICA3_HUMAN	224 kDa		0.00011	0	0	0
890	Guanine nucleotide-binding protein-like 3-like protein OS=Homo sapiens OX=9606 GN=GNL3L PE=1 SV=1	sp|Q9NVN8|GNL3L_HUMAN	66 kDa		0.00023	0	0	0
891	Signal recognition particle subunit SRP68 OS=Homo sapiens OX=9606 GN=SRP68 PE=1 SV=2	sp|Q9UHB9|SRP68_HUMAN	71 kDa		0.00026	0	0	0
892	Lymphoid-specific helicase OS=Homo sapiens OX=9606 GN=HELLS PE=1 SV=1	sp|Q9NRZ9|HELLS_HUMAN	97 kDa		0.0002	0	0	0
893	26S proteasome non-ATPase regulatory subunit 12 OS=Homo sapiens OX=9606 GN=PSMD12 PE=1 SV=3	sp|O00232|PSD12_HUMAN	53 kDa		0.00021	0	0	0
894	Alpha-centractin OS=Homo sapiens OX=9606 GN=ACTR1A PE=1 SV=1	sp|P61163|ACTZ_HUMAN	43 kDa	TRUE	0.0002	0	0	0
895	Ras-related protein Rab-3B OS=Homo sapiens OX=9606 GN=RAB3B PE=1 SV=2	sp|P20337|RAB3B_HUMAN	25 kDa	TRUE	6.5e-05	0	0	0
896	Activating signal cointegrator 1 complex subunit 3 OS=Homo sapiens OX=9606 GN=ASCC3 PE=1 SV=3	sp|Q8N3C0|ASCC3_HUMAN	251 kDa		0.00026	0	0	0
897	Ras-related protein Rab-8A OS=Homo sapiens OX=9606 GN=RAB8A PE=1 SV=1	sp|P61006|RAB8A_HUMAN	24 kDa	TRUE	3.3e-05	0	0	0
898	Myotubularin-related protein 5 OS=Homo sapiens OX=9606 GN=SBF1 PE=1 SV=4	sp|O95248|MTMR5_HUMAN	208 kDa		8.1e-05	0	0	0
899	Metastasis-associated protein MTA2 OS=Homo sapiens OX=9606 GN=MTA2 PE=1 SV=1	sp|O94776|MTA2_HUMAN	75 kDa	TRUE	3.3e-05	0	0	0
900	Alkyldihydroxyacetonephosphate synthase, peroxisomal OS=Homo sapiens OX=9606 GN=AGPS PE=1 SV=1	sp|O00116|ADAS_HUMAN	73 kDa		0.00016	0	0	0
901	CD166 antigen OS=Homo sapiens OX=9606 GN=ALCAM PE=1 SV=2	sp|Q13740|CD166_HUMAN	65 kDa		3.3e-05	0	0	0
902	TBC1 domain family member 9B OS=Homo sapiens OX=9606 GN=TBC1D9B PE=1 SV=3	sp|Q66K14|TBC9B_HUMAN	141 kDa		0.0002	0	0	0
903	Asparagine synthetase [glutamine-hydrolyzing] OS=Homo sapiens OX=9606 GN=ASNS PE=1 SV=4	sp|P08243|ASNS_HUMAN	64 kDa		0.0002	0	0	0
904	ATP-binding cassette sub-family E member 1 OS=Homo sapiens OX=9606 GN=ABCE1 PE=1 SV=1	sp|P61221|ABCE1_HUMAN	67 kDa		9.8e-05	0	0	0
905	Leucine-rich repeat-containing protein 59 OS=Homo sapiens OX=9606 GN=LRRC59 PE=1 SV=1	sp|Q96AG4|LRC59_HUMAN	35 kDa		0.00013	0	0	0
906	Aminoacyl tRNA synthase complex-interacting multifunctional protein 1 OS=Homo sapiens OX=9606 GN=AIMP1 PE=1 SV=2	sp|Q12904|AIMP1_HUMAN	34 kDa		9.8e-05	0	0	0
907	Protein disulfide-isomerase A4 OS=Homo sapiens OX=9606 GN=PDIA4 PE=1 SV=2	sp|P13667|PDIA4_HUMAN	73 kDa		0.00015	0	0	0
908	Heterogeneous nuclear ribonucleoprotein U-like protein 1 OS=Homo sapiens OX=9606 GN=HNRNPUL1 PE=1 SV=2	sp|Q9BUJ2|HNRL1_HUMAN	96 kDa		4.9e-05	0	0	0
909	ATP synthase subunit g, mitochondrial OS=Homo sapiens OX=9606 GN=ATP5MG PE=1 SV=3	sp|O75964|ATP5L_HUMAN	11 kDa		4.9e-05	0	0	0.00025
910	E3 ubiquitin-protein ligase RAD18 OS=Homo sapiens OX=9606 GN=RAD18 PE=1 SV=2	sp|Q9NS91|RAD18_HUMAN	56 kDa		9.8e-05	0	0	0
911	Ras-related protein Rab-7a OS=Homo sapiens OX=9606 GN=RAB7A PE=1 SV=1	sp|P51149|RAB7A_HUMAN	23 kDa		0.0002	0	0	0
912	Tropomyosin alpha-3 chain OS=Homo sapiens OX=9606 GN=TPM3 PE=1 SV=2	sp|P06753|TPM3_HUMAN	33 kDa	TRUE	4.9e-05	0	0	0
913	Sterol-4-alpha-carboxylate 3-dehydrogenase, decarboxylating OS=Homo sapiens OX=9606 GN=NSDHL PE=1 SV=2	sp|Q15738|NSDHL_HUMAN	42 kDa		0.00015	0	0	0
914	Reticulon-3 OS=Homo sapiens OX=9606 GN=RTN3 PE=1 SV=2	sp|O95197|RTN3_HUMAN	113 kDa		9.8e-05	0	0	0
915	Succinate--CoA ligase [ADP/GDP-forming] subunit alpha, mitochondrial OS=Homo sapiens OX=9606 GN=SUCLG1 PE=1 SV=4	sp|P53597|SUCA_HUMAN	36 kDa		0.00015	0	0	0
916	Dihydropyrimidinase-related protein 2 OS=Homo sapiens OX=9606 GN=DPYSL2 PE=1 SV=1	sp|Q16555|DPYL2_HUMAN	62 kDa		4.9e-05	0	0	0
917	40S ribosomal protein S6 OS=Homo sapiens OX=9606 GN=RPS6 PE=1 SV=1	sp|P62753|RS6_HUMAN	29 kDa		0.0002	0	0	0
918	L-lactate dehydrogenase A chain OS=Homo sapiens OX=9606 GN=LDHA PE=1 SV=2	sp|P00338|LDHA_HUMAN	37 kDa	TRUE	0.00011	0	0	0
919	Elongin-C OS=Homo sapiens OX=9606 GN=ELOC PE=1 SV=1	sp|Q15369|ELOC_HUMAN	12 kDa		9.8e-05	0	0	0
920	Breast cancer metastasis-suppressor 1 OS=Homo sapiens OX=9606 GN=BRMS1 PE=1 SV=1	sp|Q9HCU9|BRMS1_HUMAN	28 kDa		6.5e-05	0	0	0
921	Melanoma-associated antigen D1 OS=Homo sapiens OX=9606 GN=MAGED1 PE=1 SV=3	sp|Q9Y5V3|MAGD1_HUMAN	86 kDa	TRUE	9.8e-05	0	0	0
922	Retinoblastoma-associated protein OS=Homo sapiens OX=9606 GN=RB1 PE=1 SV=2	sp|P06400|RB_HUMAN	106 kDa		8.1e-05	0	0	0
923	Cytochrome c oxidase subunit 2 OS=Homo sapiens OX=9606 GN=MT-CO2 PE=1 SV=1	sp|P00403|COX2_HUMAN	26 kDa		8.1e-05	0	0	0
924	Tetratricopeptide repeat protein 27 OS=Homo sapiens OX=9606 GN=TTC27 PE=1 SV=1	sp|Q6P3X3|TTC27_HUMAN	97 kDa		3.3e-05	0	0	0
925	Aspartate--tRNA ligase, cytoplasmic OS=Homo sapiens OX=9606 GN=DARS PE=1 SV=2	sp|P14868|SYDC_HUMAN	57 kDa		9.8e-05	0	0	0
926	Phosphatidylinositol transfer protein beta isoform OS=Homo sapiens OX=9606 GN=PITPNB PE=1 SV=2	sp|P48739|PIPNB_HUMAN	32 kDa	TRUE	3.3e-05	0	0	0
927	Origin recognition complex subunit 4 OS=Homo sapiens OX=9606 GN=ORC4 PE=1 SV=2	sp|O43929|ORC4_HUMAN	50 kDa		0.00013	0	0	0
928	40S ribosomal protein S10 OS=Homo sapiens OX=9606 GN=RPS10 PE=1 SV=1	sp|P46783|RS10_HUMAN	19 kDa		8.1e-05	0	0	0
929	HEAT repeat-containing protein 3 OS=Homo sapiens OX=9606 GN=HEATR3 PE=1 SV=2	sp|Q7Z4Q2|HEAT3_HUMAN	75 kDa		0.00011	0	0	0
930	Insulin-like growth factor 2 mRNA-binding protein 2 OS=Homo sapiens OX=9606 GN=IGF2BP2 PE=1 SV=2	sp|Q9Y6M1|IF2B2_HUMAN	66 kDa	TRUE	6.5e-05	0	0	0
931	Phosphorylase b kinase regulatory subunit alpha, skeletal muscle isoform OS=Homo sapiens OX=9606 GN=PHKA1 PE=1 SV=2	sp|P46020|KPB1_HUMAN	137 kDa	TRUE	0.00021	0	0	0
932	Dedicator of cytokinesis protein 7 OS=Homo sapiens OX=9606 GN=DOCK7 PE=1 SV=4	sp|Q96N67|DOCK7_HUMAN	243 kDa		4.9e-05	0	0	0
933	GPALPP motifs-containing protein 1 OS=Homo sapiens OX=9606 GN=GPALPP1 PE=1 SV=1	sp|Q8IXQ4|GPAM1_HUMAN	38 kDa		4.9e-05	0	0	0
934	Importin-8 OS=Homo sapiens OX=9606 GN=IPO8 PE=1 SV=2	sp|O15397|IPO8_HUMAN	120 kDa	TRUE	0.00021	0	0	0
935	Isoleucine--tRNA ligase, mitochondrial OS=Homo sapiens OX=9606 GN=IARS2 PE=1 SV=2	sp|Q9NSE4|SYIM_HUMAN	114 kDa		0.00016	0	0	0
936	Host cell factor 1 OS=Homo sapiens OX=9606 GN=HCFC1 PE=1 SV=2	sp|P51610|HCFC1_HUMAN	209 kDa		8.1e-05	0	0	0
937	Syntaxin-binding protein 3 OS=Homo sapiens OX=9606 GN=STXBP3 PE=1 SV=2	sp|O00186|STXB3_HUMAN	68 kDa		0.0002	0	0	0
938	26S proteasome non-ATPase regulatory subunit 10 OS=Homo sapiens OX=9606 GN=PSMD10 PE=1 SV=1	sp|O75832|PSD10_HUMAN	24 kDa		0.00015	0	0	0
939	Spartin OS=Homo sapiens OX=9606 GN=SPART PE=1 SV=1	sp|Q8N0X7|SPART_HUMAN	73 kDa		0.00011	0	0	0
940	Uncharacterized protein C12orf45 OS=Homo sapiens OX=9606 GN=C12orf45 PE=1 SV=2	sp|Q8N5I9|CL045_HUMAN	20 kDa		9.8e-05	0	0	0
941	Phosphorylase b kinase regulatory subunit beta OS=Homo sapiens OX=9606 GN=PHKB PE=1 SV=3	sp|Q93100|KPBB_HUMAN	125 kDa		0.00015	0	0	0
942	Vam6/Vps39-like protein OS=Homo sapiens OX=9606 GN=VPS39 PE=1 SV=2	sp|Q96JC1|VPS39_HUMAN	102 kDa		0.00016	0	0	0
943	DnaJ homolog subfamily B member 4 OS=Homo sapiens OX=9606 GN=DNAJB4 PE=1 SV=1	sp|Q9UDY4|DNJB4_HUMAN	38 kDa	TRUE	6.5e-05	0	0	0
944	HLA class I histocompatibility antigen, A-68 alpha chain OS=Homo sapiens OX=9606 GN=HLA-A PE=1 SV=4	sp|P01891|1A68_HUMAN	41 kDa	TRUE	6.5e-05	0	0	0
945	ATP synthase subunit e, mitochondrial OS=Homo sapiens OX=9606 GN=ATP5ME PE=1 SV=2	sp|P56385|ATP5I_HUMAN	8 kDa	TRUE	8.1e-05	0	0	8.2e-05
946	DNA replication licensing factor MCM2 OS=Homo sapiens OX=9606 GN=MCM2 PE=1 SV=4	sp|P49736|MCM2_HUMAN	102 kDa		0.00013	0	0	0
947	Wings apart-like protein homolog OS=Homo sapiens OX=9606 GN=WAPL PE=1 SV=1	sp|Q7Z5K2|WAPL_HUMAN	133 kDa		0.00013	0	0	0
948	A-kinase anchor protein 9 OS=Homo sapiens OX=9606 GN=AKAP9 PE=1 SV=4	sp|Q99996|AKAP9_HUMAN	453 kDa		0	0	0	0
949	Neurogenic locus notch homolog protein 2 OS=Homo sapiens OX=9606 GN=NOTCH2 PE=1 SV=3	sp|Q04721|NOTC2_HUMAN	265 kDa	TRUE	0.00016	0	0	0
950	HLA class I histocompatibility antigen, alpha chain E OS=Homo sapiens OX=9606 GN=HLA-E PE=1 SV=4	sp|P13747|HLAE_HUMAN	40 kDa	TRUE	6.5e-05	0	0	0
951	UDP-N-acetylglucosamine--peptide N-acetylglucosaminyltransferase 110 kDa subunit OS=Homo sapiens OX=9606 GN=OGT PE=1 SV=3	sp|O15294|OGT1_HUMAN	117 kDa		8.1e-05	0	0	0
952	Mitochondrial-processing peptidase subunit alpha OS=Homo sapiens OX=9606 GN=PMPCA PE=1 SV=2	sp|Q10713|MPPA_HUMAN	58 kDa		8.1e-05	0	0	0
953	Long-chain fatty acid transport protein 4 OS=Homo sapiens OX=9606 GN=SLC27A4 PE=1 SV=1	sp|Q6P1M0|S27A4_HUMAN	72 kDa		0.00013	0	0	0
954	40S ribosomal protein S7 OS=Homo sapiens OX=9606 GN=RPS7 PE=1 SV=1	sp|P62081|RS7_HUMAN	22 kDa		8.1e-05	0	0	0
955	Endoplasmic reticulum-Golgi intermediate compartment protein 3 OS=Homo sapiens OX=9606 GN=ERGIC3 PE=1 SV=1	sp|Q9Y282|ERGI3_HUMAN	43 kDa		9.8e-05	0	0	0
956	Cytochrome c oxidase subunit 4 isoform 1, mitochondrial OS=Homo sapiens OX=9606 GN=COX4I1 PE=1 SV=1	sp|P13073|COX41_HUMAN	20 kDa		8.1e-05	0	0	0
957	26S proteasome regulatory subunit 6A OS=Homo sapiens OX=9606 GN=PSMC3 PE=1 SV=3	sp|P17980|PRS6A_HUMAN	49 kDa		6.5e-05	0	0	0
958	Protein SEC13 homolog OS=Homo sapiens OX=9606 GN=SEC13 PE=1 SV=3	sp|P55735|SEC13_HUMAN	36 kDa		9.8e-05	0	0	0
959	40S ribosomal protein S8 OS=Homo sapiens OX=9606 GN=RPS8 PE=1 SV=2	sp|P62241|RS8_HUMAN	24 kDa		0.00013	0	0	0
960	Polypeptide N-acetylgalactosaminyltransferase 1 OS=Homo sapiens OX=9606 GN=GALNT1 PE=1 SV=1	sp|Q10472|GALT1_HUMAN	64 kDa		6.5e-05	0	0	0
961	Evolutionarily conserved signaling intermediate in Toll pathway, mitochondrial OS=Homo sapiens OX=9606 GN=ECSIT PE=1 SV=1	sp|Q9BQ95|ECSIT_HUMAN	49 kDa		4.9e-05	0	0	0
962	Long-chain fatty acid transport protein 6 OS=Homo sapiens OX=9606 GN=SLC27A6 PE=2 SV=1	sp|Q9Y2P4|S27A6_HUMAN	70 kDa		6.5e-05	0	0	0
963	Translocon-associated protein subunit delta OS=Homo sapiens OX=9606 GN=SSR4 PE=1 SV=1	sp|P51571|SSRD_HUMAN	19 kDa		8.1e-05	0	0	0
964	26S proteasome regulatory subunit 10B OS=Homo sapiens OX=9606 GN=PSMC6 PE=1 SV=1	sp|P62333|PRS10_HUMAN	44 kDa		0.00015	0	0	0
965	Transmembrane emp24 domain-containing protein 2 OS=Homo sapiens OX=9606 GN=TMED2 PE=1 SV=1	sp|Q15363|TMED2_HUMAN	23 kDa		0.00011	0	0	0
966	Fasciculation and elongation protein zeta-2 OS=Homo sapiens OX=9606 GN=FEZ2 PE=1 SV=2	sp|Q9UHY8|FEZ2_HUMAN	40 kDa		8.1e-05	0	0	0
967	Solute carrier family 25 member 36 OS=Homo sapiens OX=9606 GN=SLC25A36 PE=1 SV=1	sp|Q96CQ1|S2536_HUMAN	34 kDa		0.00016	0	0	0
968	Small nuclear ribonucleoprotein Sm D1 OS=Homo sapiens OX=9606 GN=SNRPD1 PE=1 SV=1	sp|P62314|SMD1_HUMAN	13 kDa		0.00015	0	0	0
969	Cytosolic Fe-S cluster assembly factor NUBP2 OS=Homo sapiens OX=9606 GN=NUBP2 PE=1 SV=1	sp|Q9Y5Y2|NUBP2_HUMAN	29 kDa		0.00011	0	0	0
970	Proteasome subunit alpha type-2 OS=Homo sapiens OX=9606 GN=PSMA2 PE=1 SV=2	sp|P25787|PSA2_HUMAN	26 kDa		0.00018	0	0	0
971	Endoplasmic reticulum-Golgi intermediate compartment protein 1 OS=Homo sapiens OX=9606 GN=ERGIC1 PE=1 SV=1	sp|Q969X5|ERGI1_HUMAN	33 kDa		9.8e-05	0	0	0
972	Aminoacyl tRNA synthase complex-interacting multifunctional protein 2 OS=Homo sapiens OX=9606 GN=AIMP2 PE=1 SV=2	sp|Q13155|AIMP2_HUMAN	35 kDa		0.00015	0	0	0
973	TATA-binding protein-associated factor 172 OS=Homo sapiens OX=9606 GN=BTAF1 PE=1 SV=2	sp|O14981|BTAF1_HUMAN	207 kDa		0.00015	0	0	0
974	La-related protein 1 OS=Homo sapiens OX=9606 GN=LARP1 PE=1 SV=2	sp|Q6PKG0|LARP1_HUMAN	124 kDa		8.1e-05	0	0	0
975	Mannosyl-oligosaccharide 1,2-alpha-mannosidase IB OS=Homo sapiens OX=9606 GN=MAN1A2 PE=1 SV=1	sp|O60476|MA1A2_HUMAN	73 kDa		0.00015	0	0	0
976	Ubiquitin-conjugating enzyme E2 R2 OS=Homo sapiens OX=9606 GN=UBE2R2 PE=1 SV=1	sp|Q712K3|UB2R2_HUMAN	27 kDa	TRUE	0	0	0	0
977	Peripheral plasma membrane protein CASK OS=Homo sapiens OX=9606 GN=CASK PE=1 SV=3	sp|O14936|CSKP_HUMAN	105 kDa		0.00018	0	0	0
978	Serine/threonine-protein phosphatase 2A catalytic subunit alpha isoform OS=Homo sapiens OX=9606 GN=PPP2CA PE=1 SV=1	sp|P67775|PP2AA_HUMAN	36 kDa	TRUE	0.00015	0	0	0
979	Helicase-like transcription factor OS=Homo sapiens OX=9606 GN=HLTF PE=1 SV=2	sp|Q14527|HLTF_HUMAN	114 kDa		0.0002	0	0	0
980	Origin recognition complex subunit 3 OS=Homo sapiens OX=9606 GN=ORC3 PE=1 SV=1	sp|Q9UBD5|ORC3_HUMAN	82 kDa	TRUE	0.00021	0	0	0
981	Chromodomain-helicase-DNA-binding protein 1-like OS=Homo sapiens OX=9606 GN=CHD1L PE=1 SV=3	sp|Q86WJ1|CHD1L_HUMAN	101 kDa		0.00013	0	0	0
982	Exostosin-like 3 OS=Homo sapiens OX=9606 GN=EXTL3 PE=1 SV=1	sp|O43909|EXTL3_HUMAN	105 kDa		6.5e-05	0	0	0
983	Protein PML OS=Homo sapiens OX=9606 GN=PML PE=1 SV=3	sp|P29590|PML_HUMAN	98 kDa		0.00011	0	0	0
984	Polyadenylate-binding protein 4 OS=Homo sapiens OX=9606 GN=PABPC4 PE=1 SV=1	sp|Q13310|PABP4_HUMAN	71 kDa	TRUE	0	0	0	0
985	Endoplasmic reticulum mannosyl-oligosaccharide 1,2-alpha-mannosidase OS=Homo sapiens OX=9606 GN=MAN1B1 PE=1 SV=2	sp|Q9UKM7|MA1B1_HUMAN	80 kDa		0.00013	0	0	0
986	Small acidic protein OS=Homo sapiens OX=9606 GN=SMAP PE=1 SV=1	sp|O00193|SMAP_HUMAN	20 kDa		0	0	0	0
987	BAG family molecular chaperone regulator 5 OS=Homo sapiens OX=9606 GN=BAG5 PE=1 SV=1	sp|Q9UL15|BAG5_HUMAN	51 kDa		0.00024	0	0	0
988	Ras-related protein Rab-3A OS=Homo sapiens OX=9606 GN=RAB3A PE=1 SV=1	sp|P20336|RAB3A_HUMAN	25 kDa	TRUE	0.00011	0	0	0
989	Glypican-4 OS=Homo sapiens OX=9606 GN=GPC4 PE=1 SV=4	sp|O75487|GPC4_HUMAN	62 kDa	TRUE	0.00021	0	0	0
990	N-alpha-acetyltransferase 15, NatA auxiliary subunit OS=Homo sapiens OX=9606 GN=NAA15 PE=1 SV=1	sp|Q9BXJ9|NAA15_HUMAN	101 kDa		0	0	0	0
991	Serine/threonine-protein kinase N1 OS=Homo sapiens OX=9606 GN=PKN1 PE=1 SV=2	sp|Q16512|PKN1_HUMAN	104 kDa	TRUE	0.00023	0	0	0
992	60S ribosomal protein L19 OS=Homo sapiens OX=9606 GN=RPL19 PE=1 SV=1	sp|P84098|RL19_HUMAN	23 kDa		4.9e-05	0	0	0
993	Ribosome-binding protein 1 OS=Homo sapiens OX=9606 GN=RRBP1 PE=1 SV=5	sp|Q9P2E9|RRBP1_HUMAN	152 kDa		0.00011	0	0	0
994	Myeloid leukemia factor 2 OS=Homo sapiens OX=9606 GN=MLF2 PE=1 SV=1	sp|Q15773|MLF2_HUMAN	28 kDa		8.1e-05	0	0	0
995	ATP synthase subunit f, mitochondrial OS=Homo sapiens OX=9606 GN=ATP5MF PE=1 SV=3	sp|P56134|ATPK_HUMAN	11 kDa		9.8e-05	0	0	0
996	OCIA domain-containing protein 1 OS=Homo sapiens OX=9606 GN=OCIAD1 PE=1 SV=1	sp|Q9NX40|OCAD1_HUMAN	28 kDa		4.9e-05	0	0	0
997	Mediator of RNA polymerase II transcription subunit 23 OS=Homo sapiens OX=9606 GN=MED23 PE=1 SV=2	sp|Q9ULK4|MED23_HUMAN	156 kDa		3.3e-05	0	9.1e-05	0
998	Small nuclear ribonucleoprotein F OS=Homo sapiens OX=9606 GN=SNRPF PE=1 SV=1	sp|P62306|RUXF_HUMAN	10 kDa		4.9e-05	0	0	0
999	Succinate dehydrogenase [ubiquinone] flavoprotein subunit, mitochondrial OS=Homo sapiens OX=9606 GN=SDHA PE=1 SV=2	sp|P31040|SDHA_HUMAN	73 kDa		8.1e-05	0	0	0
1000	Low-density lipoprotein receptor OS=Homo sapiens OX=9606 GN=LDLR PE=1 SV=1	sp|P01130|LDLR_HUMAN	95 kDa		9.8e-05	0	0	0
1001	Attractin OS=Homo sapiens OX=9606 GN=ATRN PE=1 SV=2	sp|O75882|ATRN_HUMAN	159 kDa		4.9e-05	0	0	0
1002	Msx2-interacting protein OS=Homo sapiens OX=9606 GN=SPEN PE=1 SV=1	sp|Q96T58|MINT_HUMAN	402 kDa		0.00015	0	0	0
1003	Poly(A) polymerase alpha OS=Homo sapiens OX=9606 GN=PAPOLA PE=1 SV=4	sp|P51003|PAPOA_HUMAN	83 kDa		3.3e-05	0	0	0
1004	Cyclin-dependent kinase 1 OS=Homo sapiens OX=9606 GN=CDK1 PE=1 SV=3	sp|P06493|CDK1_HUMAN	34 kDa	TRUE	0.00011	0	0	0
1005	Pentatricopeptide repeat domain-containing protein 3, mitochondrial OS=Homo sapiens OX=9606 GN=PTCD3 PE=1 SV=3	sp|Q96EY7|PTCD3_HUMAN	79 kDa		8.1e-05	0	0	0
1006	U2 snRNP-associated SURP motif-containing protein OS=Homo sapiens OX=9606 GN=U2SURP PE=1 SV=2	sp|O15042|SR140_HUMAN	118 kDa		4.9e-05	0	0	0
1007	Complex I intermediate-associated protein 30, mitochondrial OS=Homo sapiens OX=9606 GN=NDUFAF1 PE=1 SV=2	sp|Q9Y375|CIA30_HUMAN	38 kDa		0.00011	0	0	0
1008	Kinesin-like protein KIF1A OS=Homo sapiens OX=9606 GN=KIF1A PE=1 SV=2	sp|Q12756|KIF1A_HUMAN	191 kDa	TRUE	0.00015	0	0	0
1009	Tubulin-specific chaperone D OS=Homo sapiens OX=9606 GN=TBCD PE=1 SV=2	sp|Q9BTW9|TBCD_HUMAN	133 kDa		3.3e-05	0	0	0
1010	Uncharacterized protein FAM241A OS=Homo sapiens OX=9606 GN=FAM241A PE=2 SV=2	sp|Q8N8J7|F241A_HUMAN	15 kDa		9.8e-05	0	0	0
1011	NADH dehydrogenase [ubiquinone] 1 alpha subcomplex subunit 5 OS=Homo sapiens OX=9606 GN=NDUFA5 PE=1 SV=3	sp|Q16718|NDUA5_HUMAN	13 kDa		6.5e-05	0	0	0
1012	Lysophosphatidylserine lipase ABHD12 OS=Homo sapiens OX=9606 GN=ABHD12 PE=1 SV=2	sp|Q8N2K0|ABD12_HUMAN	45 kDa		0.00011	0	0	0
1013	ADP-ribosylation factor-like protein 5B OS=Homo sapiens OX=9606 GN=ARL5B PE=1 SV=1	sp|Q96KC2|ARL5B_HUMAN	20 kDa		8.1e-05	0	0	0
1014	HEAT repeat-containing protein 1 OS=Homo sapiens OX=9606 GN=HEATR1 PE=1 SV=3	sp|Q9H583|HEAT1_HUMAN	242 kDa		6.5e-05	0	4.5e-05	0
1015	Mitochondrial thiamine pyrophosphate carrier OS=Homo sapiens OX=9606 GN=SLC25A19 PE=1 SV=1	sp|Q9HC21|TPC_HUMAN	36 kDa		9.8e-05	0	0	0
1016	Mitochondrial dicarboxylate carrier OS=Homo sapiens OX=9606 GN=SLC25A10 PE=1 SV=2	sp|Q9UBX3|DIC_HUMAN	31 kDa		8.1e-05	0	0	0
1017	60S ribosomal protein L17 OS=Homo sapiens OX=9606 GN=RPL17 PE=1 SV=3	sp|P18621|RL17_HUMAN	21 kDa		6.5e-05	0	0	0
1018	Proteasome subunit beta type-1 OS=Homo sapiens OX=9606 GN=PSMB1 PE=1 SV=2	sp|P20618|PSB1_HUMAN	26 kDa		0.00015	0	0	0
1019	Proteasome subunit beta type-2 OS=Homo sapiens OX=9606 GN=PSMB2 PE=1 SV=1	sp|P49721|PSB2_HUMAN	23 kDa		0.00015	0	0	0
1020	Insulin-like growth factor 2 mRNA-binding protein 1 OS=Homo sapiens OX=9606 GN=IGF2BP1 PE=1 SV=2	sp|Q9NZI8|IF2B1_HUMAN	63 kDa	TRUE	6.5e-05	0	0	0
1021	TRMT1-like protein OS=Homo sapiens OX=9606 GN=TRMT1L PE=1 SV=2	sp|Q7Z2T5|TRM1L_HUMAN	82 kDa		8.1e-05	0	0	0
1022	Proline-, glutamic acid- and leucine-rich protein 1 OS=Homo sapiens OX=9606 GN=PELP1 PE=1 SV=2	sp|Q8IZL8|PELP1_HUMAN	120 kDa		0.00015	0	0	0
1023	Metal transporter CNNM3 OS=Homo sapiens OX=9606 GN=CNNM3 PE=1 SV=1	sp|Q8NE01|CNNM3_HUMAN	76 kDa	TRUE	0.00018	0	0	0
1024	Inward rectifier potassium channel 16 OS=Homo sapiens OX=9606 GN=KCNJ16 PE=1 SV=1	sp|Q9NPI9|KCJ16_HUMAN	48 kDa		0	0	4.5e-05	0
1025	Nuclear pore complex protein Nup98-Nup96 OS=Homo sapiens OX=9606 GN=NUP98 PE=1 SV=4	sp|P52948|NUP98_HUMAN	198 kDa		8.1e-05	0	0	0
1026	Apoptotic chromatin condensation inducer in the nucleus OS=Homo sapiens OX=9606 GN=ACIN1 PE=1 SV=2	sp|Q9UKV3|ACINU_HUMAN	152 kDa		0.00011	0	0	0
1027	Glycosyltransferase 8 domain-containing protein 1 OS=Homo sapiens OX=9606 GN=GLT8D1 PE=1 SV=2	sp|Q68CQ7|GL8D1_HUMAN	42 kDa		0.00013	0	0	0
1028	Nocturnin OS=Homo sapiens OX=9606 GN=NOCT PE=1 SV=2	sp|Q9UK39|NOCT_HUMAN	48 kDa		0.00013	0	0	0
1029	Protein RRP5 homolog OS=Homo sapiens OX=9606 GN=PDCD11 PE=1 SV=3	sp|Q14690|RRP5_HUMAN	209 kDa		0.00013	0	0	0
1030	Protein FAM118B OS=Homo sapiens OX=9606 GN=FAM118B PE=1 SV=1	sp|Q9BPY3|F118B_HUMAN	40 kDa		0.00011	0	0	0
1031	Actin-related protein 2 OS=Homo sapiens OX=9606 GN=ACTR2 PE=1 SV=1	sp|P61160|ARP2_HUMAN	45 kDa		0.00011	0	0	0
1032	60S ribosomal protein L7a OS=Homo sapiens OX=9606 GN=RPL7A PE=1 SV=2	sp|P62424|RL7A_HUMAN	30 kDa		0.00013	0	0	0
1033	Heterogeneous nuclear ribonucleoprotein Q OS=Homo sapiens OX=9606 GN=SYNCRIP PE=1 SV=2	sp|O60506|HNRPQ_HUMAN	70 kDa	TRUE	4.9e-05	0	0	0
1034	Sorting nexin-2 OS=Homo sapiens OX=9606 GN=SNX2 PE=1 SV=2	sp|O60749|SNX2_HUMAN	58 kDa	TRUE	0.00016	0	0	0
1035	Ras-related protein Rab-9A OS=Homo sapiens OX=9606 GN=RAB9A PE=1 SV=1	sp|P51151|RAB9A_HUMAN	23 kDa		0.00015	0	0	0
1036	Sec1 family domain-containing protein 1 OS=Homo sapiens OX=9606 GN=SCFD1 PE=1 SV=4	sp|Q8WVM8|SCFD1_HUMAN	72 kDa		9.8e-05	0	0	0
1037	COP9 signalosome complex subunit 7b OS=Homo sapiens OX=9606 GN=COPS7B PE=1 SV=1	sp|Q9H9Q2|CSN7B_HUMAN	30 kDa		0	0	0	0
1038	Heterogeneous nuclear ribonucleoprotein A3 OS=Homo sapiens OX=9606 GN=HNRNPA3 PE=1 SV=2	sp|P51991|ROA3_HUMAN	40 kDa	TRUE	0	0	0	0
1039	Histone deacetylase 2 OS=Homo sapiens OX=9606 GN=HDAC2 PE=1 SV=2	sp|Q92769|HDAC2_HUMAN	55 kDa	TRUE	6.5e-05	0	0	0
1040	Caspase-14 OS=Homo sapiens OX=9606 GN=CASP14 PE=1 SV=2	sp|P31944|CASPE_HUMAN	28 kDa		0	0	0	6.1e-05
1041	Keratinocyte proline-rich protein OS=Homo sapiens OX=9606 GN=KPRP PE=1 SV=1	sp|Q5T749|KPRP_HUMAN	64 kDa		8.1e-05	4.5e-05	4.5e-05	0
1042	Kinectin OS=Homo sapiens OX=9606 GN=KTN1 PE=1 SV=1	sp|Q86UP2|KTN1_HUMAN	156 kDa		9.8e-05	0	0	0
1043	E3 ubiquitin-protein ligase HECTD1 OS=Homo sapiens OX=9606 GN=HECTD1 PE=1 SV=3	sp|Q9ULT8|HECD1_HUMAN	289 kDa		3.3e-05	6.7e-05	0	0
1044	Mitofusin-1 OS=Homo sapiens OX=9606 GN=MFN1 PE=1 SV=3	sp|Q8IWA4|MFN1_HUMAN	84 kDa	TRUE	4.9e-05	0	0	0
1045	Ubiquitin carboxyl-terminal hydrolase 5 OS=Homo sapiens OX=9606 GN=USP5 PE=1 SV=2	sp|P45974|UBP5_HUMAN	96 kDa		0	0	0	0
1046	Exosome RNA helicase MTR4 OS=Homo sapiens OX=9606 GN=MTREX PE=1 SV=3	sp|P42285|MTREX_HUMAN	118 kDa		8.1e-05	0	0	0
1047	Ubiquitin carboxyl-terminal hydrolase 24 OS=Homo sapiens OX=9606 GN=USP24 PE=1 SV=3	sp|Q9UPU5|UBP24_HUMAN	294 kDa		9.8e-05	0	0	0
1048	Probable arginine--tRNA ligase, mitochondrial OS=Homo sapiens OX=9606 GN=RARS2 PE=1 SV=1	sp|Q5T160|SYRM_HUMAN	66 kDa		6.5e-05	0	0	0
1049	Leucine-rich repeat-containing protein 1 OS=Homo sapiens OX=9606 GN=LRRC1 PE=1 SV=1	sp|Q9BTT6|LRRC1_HUMAN	59 kDa	TRUE	0.00011	0	0	0
1050	Vacuolar fusion protein CCZ1 homolog B OS=Homo sapiens OX=9606 GN=CCZ1B PE=1 SV=1	sp|P86790|CCZ1B_HUMAN (+1)	56 kDa		0.00015	0	0	0
1051	Serine/threonine-protein kinase mTOR OS=Homo sapiens OX=9606 GN=MTOR PE=1 SV=1	sp|P42345|MTOR_HUMAN	289 kDa		0.00013	0	0	0
1052	Tyrosine-protein phosphatase non-receptor type 1 OS=Homo sapiens OX=9606 GN=PTPN1 PE=1 SV=1	sp|P18031|PTN1_HUMAN	50 kDa		0.00016	0	0	0
1053	Periodic tryptophan protein 2 homolog OS=Homo sapiens OX=9606 GN=PWP2 PE=2 SV=2	sp|Q15269|PWP2_HUMAN (+1)	102 kDa		0.00011	0	0	0
1054	E3 ubiquitin-protein ligase Midline-1 OS=Homo sapiens OX=9606 GN=MID1 PE=1 SV=1	sp|O15344|TRI18_HUMAN	75 kDa		0.00013	0	0	0
1055	DnaJ homolog subfamily B member 12 OS=Homo sapiens OX=9606 GN=DNAJB12 PE=1 SV=5	sp|Q9NXW2|DJB12_HUMAN	42 kDa		9.8e-05	0	0	0
1056	Zinc finger CCCH domain-containing protein 18 OS=Homo sapiens OX=9606 GN=ZC3H18 PE=1 SV=2	sp|Q86VM9|ZCH18_HUMAN	106 kDa		0	0	0	0
1057	Cytochrome b5 type B OS=Homo sapiens OX=9606 GN=CYB5B PE=1 SV=3	sp|O43169|CYB5B_HUMAN	17 kDa		8.1e-05	0	0	0
1058	40S ribosomal protein S24 OS=Homo sapiens OX=9606 GN=RPS24 PE=1 SV=1	sp|P62847|RS24_HUMAN	15 kDa		8.1e-05	0	0	0
1059	Splicing factor 3B subunit 4 OS=Homo sapiens OX=9606 GN=SF3B4 PE=1 SV=1	sp|Q15427|SF3B4_HUMAN	44 kDa		0.00011	0	0	0
1060	Cysteine and histidine-rich domain-containing protein 1 OS=Homo sapiens OX=9606 GN=CHORDC1 PE=1 SV=2	sp|Q9UHD1|CHRD1_HUMAN	37 kDa		8.1e-05	0	0	0
1061	Large neutral amino acids transporter small subunit 1 OS=Homo sapiens OX=9606 GN=SLC7A5 PE=1 SV=2	sp|Q01650|LAT1_HUMAN	55 kDa		4.9e-05	0	0	0
1062	Acyl-CoA desaturase OS=Homo sapiens OX=9606 GN=SCD PE=1 SV=2	sp|O00767|ACOD_HUMAN	42 kDa		0.00013	0	0	0
1063	BTB/POZ domain-containing protein KCTD5 OS=Homo sapiens OX=9606 GN=KCTD5 PE=1 SV=1	sp|Q9NXV2|KCTD5_HUMAN	26 kDa		9.8e-05	0	0	0
1064	Eukaryotic translation initiation factor 3 subunit G OS=Homo sapiens OX=9606 GN=EIF3G PE=1 SV=2	sp|O75821|EIF3G_HUMAN	36 kDa		4.9e-05	0	0	0
1065	GTP-binding nuclear protein Ran OS=Homo sapiens OX=9606 GN=RAN PE=1 SV=3	sp|P62826|RAN_HUMAN	24 kDa		0.00015	0	0	0
1066	45 kDa calcium-binding protein OS=Homo sapiens OX=9606 GN=SDF4 PE=1 SV=1	sp|Q9BRK5|CAB45_HUMAN	42 kDa		0.00013	0	0	0
1067	Bifunctional heparan sulfate N-deacetylase/N-sulfotransferase 2 OS=Homo sapiens OX=9606 GN=NDST2 PE=1 SV=1	sp|P52849|NDST2_HUMAN	101 kDa		4.9e-05	0	0	0
1068	Sentrin-specific protease 3 OS=Homo sapiens OX=9606 GN=SENP3 PE=1 SV=2	sp|Q9H4L4|SENP3_HUMAN	65 kDa		8.1e-05	0	0	0
1069	Ubiquitin-conjugating enzyme E2 Q1 OS=Homo sapiens OX=9606 GN=UBE2Q1 PE=1 SV=1	sp|Q7Z7E8|UB2Q1_HUMAN	46 kDa		3.3e-05	0	0	0
1070	Mitochondrial import inner membrane translocase subunit Tim21 OS=Homo sapiens OX=9606 GN=TIMM21 PE=1 SV=1	sp|Q9BVV7|TIM21_HUMAN	28 kDa		9.8e-05	0	0	0
1071	Angio-associated migratory cell protein OS=Homo sapiens OX=9606 GN=AAMP PE=1 SV=2	sp|Q13685|AAMP_HUMAN	47 kDa		3.3e-05	0	0	0
1072	WD repeat-containing protein 41 OS=Homo sapiens OX=9606 GN=WDR41 PE=1 SV=3	sp|Q9HAD4|WDR41_HUMAN	52 kDa		6.5e-05	0	0	0
1073	F-box/LRR-repeat protein 12 OS=Homo sapiens OX=9606 GN=FBXL12 PE=1 SV=1	sp|Q9NXK8|FXL12_HUMAN	37 kDa		0.00013	0	0	0
1074	Syntaxin-5 OS=Homo sapiens OX=9606 GN=STX5 PE=1 SV=2	sp|Q13190|STX5_HUMAN	40 kDa		6.5e-05	0	0	0
1075	S-adenosyl-L-methionine-dependent tRNA 4-demethylwyosine synthase TYW1 OS=Homo sapiens OX=9606 GN=TYW1 PE=2 SV=2	sp|Q9NV66|TYW1_HUMAN	84 kDa		8.1e-05	0	0	0
1076	Cytochrome c-type heme lyase OS=Homo sapiens OX=9606 GN=HCCS PE=1 SV=1	sp|P53701|CCHL_HUMAN	31 kDa		9.8e-05	0	0	0
1077	GDP-mannose 4,6 dehydratase OS=Homo sapiens OX=9606 GN=GMDS PE=1 SV=1	sp|O60547|GMDS_HUMAN	42 kDa		0.00013	0	0	0
1078	Vesicle-associated membrane protein-associated protein A OS=Homo sapiens OX=9606 GN=VAPA PE=1 SV=3	sp|Q9P0L0|VAPA_HUMAN	28 kDa	TRUE	0	0	0	0
1079	Double-strand-break repair protein rad21 homolog OS=Homo sapiens OX=9606 GN=RAD21 PE=1 SV=2	sp|O60216|RAD21_HUMAN	72 kDa		0.00016	0	0	0
1080	Nuclease-sensitive element-binding protein 1 OS=Homo sapiens OX=9606 GN=YBX1 PE=1 SV=3	sp|P67809|YBOX1_HUMAN	36 kDa	TRUE	9.8e-05	0	0	0
1081	Cadherin-2 OS=Homo sapiens OX=9606 GN=CDH2 PE=1 SV=4	sp|P19022|CADH2_HUMAN	100 kDa		0.00015	0	0	0
1082	Nuclear pore membrane glycoprotein 210 OS=Homo sapiens OX=9606 GN=NUP210 PE=1 SV=3	sp|Q8TEM1|PO210_HUMAN	205 kDa		8.1e-05	0	0	0
1083	ATPase WRNIP1 OS=Homo sapiens OX=9606 GN=WRNIP1 PE=1 SV=2	sp|Q96S55|WRIP1_HUMAN	72 kDa		0.00011	0	0	0
1084	Autophagy-related protein 2 homolog A OS=Homo sapiens OX=9606 GN=ATG2A PE=1 SV=3	sp|Q2TAZ0|ATG2A_HUMAN	213 kDa	TRUE	3.3e-05	0	0	0
1085	T-complex protein 11-like protein 1 OS=Homo sapiens OX=9606 GN=TCP11L1 PE=1 SV=1	sp|Q9NUJ3|T11L1_HUMAN	57 kDa		0.00011	0	0	0
1086	Ubiquitin thioesterase otulin OS=Homo sapiens OX=9606 GN=OTULIN PE=1 SV=3	sp|Q96BN8|OTUL_HUMAN	40 kDa		9.8e-05	0	0	0
1087	Long-chain-fatty-acid--CoA ligase 4 OS=Homo sapiens OX=9606 GN=ACSL4 PE=1 SV=2	sp|O60488|ACSL4_HUMAN	79 kDa	TRUE	4.9e-05	0	0	0
1088	Spindlin-1 OS=Homo sapiens OX=9606 GN=SPIN1 PE=1 SV=3	sp|Q9Y657|SPIN1_HUMAN	30 kDa		0.00016	0	0	0
1089	NF-X1-type zinc finger protein NFXL1 OS=Homo sapiens OX=9606 GN=NFXL1 PE=1 SV=2	sp|Q6ZNB6|NFXL1_HUMAN	101 kDa		8.1e-05	0	0	0
1090	Heterogeneous nuclear ribonucleoprotein D0 OS=Homo sapiens OX=9606 GN=HNRNPD PE=1 SV=1	sp|Q14103|HNRPD_HUMAN	38 kDa	TRUE	6.5e-05	0	0	0
1091	Deubiquitinating protein VCIP135 OS=Homo sapiens OX=9606 GN=VCPIP1 PE=1 SV=2	sp|Q96JH7|VCIP1_HUMAN	134 kDa		9.8e-05	0	0	0
1092	DNA repair protein XRCC3 OS=Homo sapiens OX=9606 GN=XRCC3 PE=1 SV=1	sp|O43542|XRCC3_HUMAN	38 kDa		0.00016	0	0	0
1093	Serine/threonine-protein kinase/endoribonuclease IRE1 OS=Homo sapiens OX=9606 GN=ERN1 PE=1 SV=2	sp|O75460|ERN1_HUMAN	110 kDa		0.00013	0	0	0
1094	Ras-related protein Rab-18 OS=Homo sapiens OX=9606 GN=RAB18 PE=1 SV=1	sp|Q9NP72|RAB18_HUMAN	23 kDa		0.00015	0	0	0
1095	Calmodulin-regulated spectrin-associated protein 3 OS=Homo sapiens OX=9606 GN=CAMSAP3 PE=1 SV=2	sp|Q9P1Y5|CAMP3_HUMAN	135 kDa		6.5e-05	0	0	0
1096	Cytoplasmic dynein 1 light intermediate chain 1 OS=Homo sapiens OX=9606 GN=DYNC1LI1 PE=1 SV=3	sp|Q9Y6G9|DC1L1_HUMAN	57 kDa	TRUE	3.3e-05	0	0	0
1097	Vacuolar protein sorting-associated protein 4A OS=Homo sapiens OX=9606 GN=VPS4A PE=1 SV=1	sp|Q9UN37|VPS4A_HUMAN	49 kDa	TRUE	3.3e-05	0	0	0
1098	Dual specificity mitogen-activated protein kinase kinase 1 OS=Homo sapiens OX=9606 GN=MAP2K1 PE=1 SV=2	sp|Q02750|MP2K1_HUMAN	43 kDa	TRUE	4.9e-05	0	0	0
1099	Talin-1 OS=Homo sapiens OX=9606 GN=TLN1 PE=1 SV=3	sp|Q9Y490|TLN1_HUMAN	270 kDa		0	0	0	0
1100	Spectrin alpha chain, non-erythrocytic 1 OS=Homo sapiens OX=9606 GN=SPTAN1 PE=1 SV=3	sp|Q13813|SPTN1_HUMAN	285 kDa		3.3e-05	0	0	0
1101	Exportin-5 OS=Homo sapiens OX=9606 GN=XPO5 PE=1 SV=1	sp|Q9HAV4|XPO5_HUMAN	136 kDa		0.00011	0	0	0
1102	Scaffold attachment factor B1 OS=Homo sapiens OX=9606 GN=SAFB PE=1 SV=4	sp|Q15424|SAFB1_HUMAN	103 kDa		0	0	0	0
1103	40S ribosomal protein S26 OS=Homo sapiens OX=9606 GN=RPS26 PE=1 SV=3	sp|P62854|RS26_HUMAN	13 kDa		3.3e-05	0	0	0
1104	Putative RNA-binding protein Luc7-like 2 OS=Homo sapiens OX=9606 GN=LUC7L2 PE=1 SV=2	sp|Q9Y383|LC7L2_HUMAN	47 kDa	TRUE	3.3e-05	0	0	0
1105	Translation initiation factor eIF-2B subunit epsilon OS=Homo sapiens OX=9606 GN=EIF2B5 PE=1 SV=3	sp|Q13144|EI2BE_HUMAN	80 kDa		6.5e-05	0	0	0
1106	Very long-chain specific acyl-CoA dehydrogenase, mitochondrial OS=Homo sapiens OX=9606 GN=ACADVL PE=1 SV=1	sp|P49748|ACADV_HUMAN	70 kDa		9.8e-05	0	0	0
1107	G protein-activated inward rectifier potassium channel 4 OS=Homo sapiens OX=9606 GN=KCNJ5 PE=1 SV=2	sp|P48544|KCNJ5_HUMAN	48 kDa	TRUE	3.3e-05	0	0	0
1108	Regulator of nonsense transcripts 1 OS=Homo sapiens OX=9606 GN=UPF1 PE=1 SV=2	sp|Q92900|RENT1_HUMAN	124 kDa		0.00011	0	0	0
1109	Protein RFT1 homolog OS=Homo sapiens OX=9606 GN=RFT1 PE=1 SV=1	sp|Q96AA3|RFT1_HUMAN	60 kDa		4.9e-05	0	0	0
1110	Glycerol-3-phosphate acyltransferase 3 OS=Homo sapiens OX=9606 GN=GPAT3 PE=1 SV=2	sp|Q53EU6|GPAT3_HUMAN	49 kDa	TRUE	9.8e-05	0	0	0
1111	Zinc finger protein-like 1 OS=Homo sapiens OX=9606 GN=ZFPL1 PE=1 SV=2	sp|O95159|ZFPL1_HUMAN	34 kDa		8.1e-05	0	0	0
1112	Syntaxin-18 OS=Homo sapiens OX=9606 GN=STX18 PE=1 SV=1	sp|Q9P2W9|STX18_HUMAN	39 kDa		9.8e-05	0	0	0
1113	Mitochondrial import inner membrane translocase subunit Tim23 OS=Homo sapiens OX=9606 GN=TIMM23 PE=1 SV=1	sp|O14925|TIM23_HUMAN	22 kDa		4.9e-05	0	0	0
1114	Transmembrane emp24 domain-containing protein 10 OS=Homo sapiens OX=9606 GN=TMED10 PE=1 SV=2	sp|P49755|TMEDA_HUMAN	25 kDa		8.1e-05	0	0	0
1115	40S ribosomal protein S25 OS=Homo sapiens OX=9606 GN=RPS25 PE=1 SV=1	sp|P62851|RS25_HUMAN	14 kDa		6.5e-05	0	0	0
1116	L-lactate dehydrogenase B chain OS=Homo sapiens OX=9606 GN=LDHB PE=1 SV=2	sp|P07195|LDHB_HUMAN	37 kDa	TRUE	4.9e-05	0	0	0
1117	NADH dehydrogenase [ubiquinone] 1 alpha subcomplex subunit 8 OS=Homo sapiens OX=9606 GN=NDUFA8 PE=1 SV=3	sp|P51970|NDUA8_HUMAN	20 kDa		4.9e-05	0	0	0
1118	Polypeptide N-acetylgalactosaminyltransferase 2 OS=Homo sapiens OX=9606 GN=GALNT2 PE=1 SV=1	sp|Q10471|GALT2_HUMAN	65 kDa		6.5e-05	0	0	0
1119	PRA1 family protein 3 OS=Homo sapiens OX=9606 GN=ARL6IP5 PE=1 SV=1	sp|O75915|PRAF3_HUMAN	22 kDa		8.1e-05	0	0	0
1120	Serine racemase OS=Homo sapiens OX=9606 GN=SRR PE=1 SV=1	sp|Q9GZT4|SRR_HUMAN	37 kDa		6.5e-05	0	0	0
1121	Nectin-2 OS=Homo sapiens OX=9606 GN=NECTIN2 PE=1 SV=1	sp|Q92692|NECT2_HUMAN	58 kDa		4.9e-05	0	0	0
1122	Peroxiredoxin-2 OS=Homo sapiens OX=9606 GN=PRDX2 PE=1 SV=5	sp|P32119|PRDX2_HUMAN	22 kDa	TRUE	3.3e-05	0	0	0
1123	Microtubule-associated protein RP/EB family member 2 OS=Homo sapiens OX=9606 GN=MAPRE2 PE=1 SV=1	sp|Q15555|MARE2_HUMAN	37 kDa		6.5e-05	0	0	0
1124	Pyrroline-5-carboxylate reductase 3 OS=Homo sapiens OX=9606 GN=PYCR3 PE=1 SV=3	sp|Q53H96|P5CR3_HUMAN	29 kDa		6.5e-05	0	0	0
1125	Serine/arginine-rich splicing factor 1 OS=Homo sapiens OX=9606 GN=SRSF1 PE=1 SV=2	sp|Q07955|SRSF1_HUMAN	28 kDa		0.00011	0	0	0
1126	60S ribosomal protein L27a OS=Homo sapiens OX=9606 GN=RPL27A PE=1 SV=2	sp|P46776|RL27A_HUMAN	17 kDa		6.5e-05	0	0	0
1127	TraB domain-containing protein OS=Homo sapiens OX=9606 GN=TRABD PE=1 SV=1	sp|Q9H4I3|TRABD_HUMAN	42 kDa		9.8e-05	0	0	0
1128	Sialidase-1 OS=Homo sapiens OX=9606 GN=NEU1 PE=1 SV=1	sp|Q99519|NEUR1_HUMAN	45 kDa		0.00013	0	0	0
1129	Mucosa-associated lymphoid tissue lymphoma translocation protein 1 OS=Homo sapiens OX=9606 GN=MALT1 PE=1 SV=1	sp|Q9UDY8|MALT1_HUMAN	92 kDa		0	0	0	0
1130	Basal cell adhesion molecule OS=Homo sapiens OX=9606 GN=BCAM PE=1 SV=2	sp|P50895|BCAM_HUMAN	67 kDa		3.3e-05	0	0	0
1131	Ran-binding protein 10 OS=Homo sapiens OX=9606 GN=RANBP10 PE=1 SV=1	sp|Q6VN20|RBP10_HUMAN	67 kDa		0.00013	0	0	0
1132	Zinc transporter SLC39A7 OS=Homo sapiens OX=9606 GN=SLC39A7 PE=1 SV=2	sp|Q92504|S39A7_HUMAN	50 kDa		0.00011	0	0	0
1133	Isocitrate dehydrogenase [NADP] cytoplasmic OS=Homo sapiens OX=9606 GN=IDH1 PE=1 SV=2	sp|O75874|IDHC_HUMAN	47 kDa	TRUE	8.1e-05	0	0	0
1134	Eukaryotic translation initiation factor 2 subunit 1 OS=Homo sapiens OX=9606 GN=EIF2S1 PE=1 SV=3	sp|P05198|IF2A_HUMAN	36 kDa		0.00013	0	0	0
1135	Serine/arginine repetitive matrix protein 2 OS=Homo sapiens OX=9606 GN=SRRM2 PE=1 SV=2	sp|Q9UQ35|SRRM2_HUMAN	300 kDa		4.9e-05	0	0	0
1136	Replication factor C subunit 5 OS=Homo sapiens OX=9606 GN=RFC5 PE=1 SV=1	sp|P40937|RFC5_HUMAN	38 kDa		0.00013	0	0	0
1137	Disheveled-associated activator of morphogenesis 1 OS=Homo sapiens OX=9606 GN=DAAM1 PE=1 SV=2	sp|Q9Y4D1|DAAM1_HUMAN	123 kDa		0	0	0	0
1138	Exostosin-2 OS=Homo sapiens OX=9606 GN=EXT2 PE=1 SV=1	sp|Q93063|EXT2_HUMAN	82 kDa		8.1e-05	0	0	0
1139	AMP deaminase 2 OS=Homo sapiens OX=9606 GN=AMPD2 PE=1 SV=2	sp|Q01433|AMPD2_HUMAN	101 kDa		0	0	0	0
1140	ATP-sensitive inward rectifier potassium channel 15 OS=Homo sapiens OX=9606 GN=KCNJ15 PE=1 SV=2	sp|Q99712|KCJ15_HUMAN	43 kDa		0	6.7e-05	0.00014	0
1141	Peroxisomal multifunctional enzyme type 2 OS=Homo sapiens OX=9606 GN=HSD17B4 PE=1 SV=3	sp|P51659|DHB4_HUMAN	80 kDa		0.00016	0	0	0
1142	Transducin beta-like protein 2 OS=Homo sapiens OX=9606 GN=TBL2 PE=1 SV=1	sp|Q9Y4P3|TBL2_HUMAN	50 kDa		0.00011	0	0	0
1143	ATP synthase subunit O, mitochondrial OS=Homo sapiens OX=9606 GN=ATP5PO PE=1 SV=1	sp|P48047|ATPO_HUMAN	23 kDa		0.00013	0	0	0
1144	Guanine nucleotide-binding protein G(s) subunit alpha isoforms XLas OS=Homo sapiens OX=9606 GN=GNAS PE=1 SV=2	sp|Q5JWF2|GNAS1_HUMAN	111 kDa	TRUE	3.3e-05	0	0	0
1145	Serine/threonine-protein kinase LMTK2 OS=Homo sapiens OX=9606 GN=LMTK2 PE=1 SV=2	sp|Q8IWU2|LMTK2_HUMAN	165 kDa		8.1e-05	0	0	0
1146	STE20/SPS1-related proline-alanine-rich protein kinase OS=Homo sapiens OX=9606 GN=STK39 PE=1 SV=3	sp|Q9UEW8|STK39_HUMAN	59 kDa		0.00011	0	0	0
1147	Serine/threonine-protein kinase RIO1 OS=Homo sapiens OX=9606 GN=RIOK1 PE=1 SV=2	sp|Q9BRS2|RIOK1_HUMAN	66 kDa		0.00016	0	0	0
1148	RNA transcription, translation and transport factor protein OS=Homo sapiens OX=9606 GN=RTRAF PE=1 SV=1	sp|Q9Y224|RTRAF_HUMAN	28 kDa		0.00015	0	0	0
1149	Adenylyltransferase and sulfurtransferase MOCS3 OS=Homo sapiens OX=9606 GN=MOCS3 PE=1 SV=1	sp|O95396|MOCS3_HUMAN	50 kDa		0.00016	0	0	0
1150	Replication factor C subunit 4 OS=Homo sapiens OX=9606 GN=RFC4 PE=1 SV=2	sp|P35249|RFC4_HUMAN	40 kDa		0.00011	0	0	0
1151	Protein FAM98A OS=Homo sapiens OX=9606 GN=FAM98A PE=1 SV=2	sp|Q8NCA5|FA98A_HUMAN	55 kDa	TRUE	0.00011	0	0	0
1152	Integrator complex subunit 9 OS=Homo sapiens OX=9606 GN=INTS9 PE=1 SV=2	sp|Q9NV88|INT9_HUMAN	74 kDa		8.1e-05	0	0	0
1153	40S ribosomal protein S20 OS=Homo sapiens OX=9606 GN=RPS20 PE=1 SV=1	sp|P60866|RS20_HUMAN	13 kDa		8.1e-05	0	0	0
1154	Protein regulator of cytokinesis 1 OS=Homo sapiens OX=9606 GN=PRC1 PE=1 SV=2	sp|O43663|PRC1_HUMAN	72 kDa		0.00013	0	0	0
1155	Cystatin-A OS=Homo sapiens OX=9606 GN=CSTA PE=1 SV=1	sp|P01040|CYTA_HUMAN	11 kDa		3.3e-05	0	0	0
1156	Dynein light chain roadblock-type 1 OS=Homo sapiens OX=9606 GN=DYNLRB1 PE=1 SV=3	sp|Q9NP97|DLRB1_HUMAN	11 kDa		8.1e-05	0	0	8.2e-05
1157	NADH dehydrogenase [ubiquinone] iron-sulfur protein 8, mitochondrial OS=Homo sapiens OX=9606 GN=NDUFS8 PE=1 SV=1	sp|O00217|NDUS8_HUMAN	24 kDa		6.5e-05	0	0	0
1158	Transmembrane emp24 domain-containing protein 9 OS=Homo sapiens OX=9606 GN=TMED9 PE=1 SV=2	sp|Q9BVK6|TMED9_HUMAN	27 kDa	TRUE	0.00011	0	0	0
1159	60S ribosomal protein L27 OS=Homo sapiens OX=9606 GN=RPL27 PE=1 SV=2	sp|P61353|RL27_HUMAN	16 kDa		0.00013	0	0	0
1160	m7GpppN-mRNA hydrolase OS=Homo sapiens OX=9606 GN=DCP2 PE=1 SV=3	sp|Q8IU60|DCP2_HUMAN	48 kDa		3.3e-05	0	0	0
1161	Menin OS=Homo sapiens OX=9606 GN=MEN1 PE=1 SV=4	sp|O00255|MEN1_HUMAN	68 kDa		0.00011	0	0	0
1162	Protein phosphatase 1E OS=Homo sapiens OX=9606 GN=PPM1E PE=1 SV=3	sp|Q8WY54|PPM1E_HUMAN	84 kDa		0.00013	0	0	0
1163	Septin-7 OS=Homo sapiens OX=9606 GN=SEPTIN7 PE=1 SV=2	sp|Q16181|SEPT7_HUMAN	51 kDa	TRUE	8.1e-05	0	0	0
1164	Dynamin-1-like protein OS=Homo sapiens OX=9606 GN=DNM1L PE=1 SV=2	sp|O00429|DNM1L_HUMAN	82 kDa		8.1e-05	0	0	0
1165	LIM domain and actin-binding protein 1 OS=Homo sapiens OX=9606 GN=LIMA1 PE=1 SV=1	sp|Q9UHB6|LIMA1_HUMAN	85 kDa		0.00011	0	0	0
1166	RNA helicase aquarius OS=Homo sapiens OX=9606 GN=AQR PE=1 SV=4	sp|O60306|AQR_HUMAN	171 kDa	TRUE	8.1e-05	4.5e-05	0	0
1167	Transmembrane emp24 domain-containing protein 1 OS=Homo sapiens OX=9606 GN=TMED1 PE=1 SV=1	sp|Q13445|TMED1_HUMAN	25 kDa		8.1e-05	0	0	0
1168	Exosome complex component MTR3 OS=Homo sapiens OX=9606 GN=EXOSC6 PE=1 SV=1	sp|Q5RKV6|EXOS6_HUMAN	28 kDa		6.5e-05	0	0	0
1169	Tripartite motif-containing protein 52 OS=Homo sapiens OX=9606 GN=TRIM52 PE=1 SV=1	sp|Q96A61|TRI52_HUMAN	35 kDa		8.1e-05	0	0	0
1170	Surfeit locus protein 4 OS=Homo sapiens OX=9606 GN=SURF4 PE=1 SV=3	sp|O15260|SURF4_HUMAN	30 kDa		6.5e-05	0	0	0
1171	Aladin OS=Homo sapiens OX=9606 GN=AAAS PE=1 SV=1	sp|Q9NRG9|AAAS_HUMAN	60 kDa		8.1e-05	0	0	0
1172	Importin-13 OS=Homo sapiens OX=9606 GN=IPO13 PE=1 SV=3	sp|O94829|IPO13_HUMAN	108 kDa		6.5e-05	0	0	0
1173	Protein disulfide-isomerase A3 OS=Homo sapiens OX=9606 GN=PDIA3 PE=1 SV=4	sp|P30101|PDIA3_HUMAN	57 kDa		6.5e-05	0	0	0
1174	NADH dehydrogenase [ubiquinone] 1 beta subcomplex subunit 11, mitochondrial OS=Homo sapiens OX=9606 GN=NDUFB11 PE=1 SV=1	sp|Q9NX14|NDUBB_HUMAN	17 kDa		8.1e-05	0	0	0
1175	60S ribosomal protein L14 OS=Homo sapiens OX=9606 GN=RPL14 PE=1 SV=4	sp|P50914|RL14_HUMAN	23 kDa		6.5e-05	0	0	0
1176	NADH dehydrogenase [ubiquinone] 1 alpha subcomplex subunit 9, mitochondrial OS=Homo sapiens OX=9606 GN=NDUFA9 PE=1 SV=2	sp|Q16795|NDUA9_HUMAN	43 kDa		8.1e-05	0	0	0
1177	Neuropilin-2 OS=Homo sapiens OX=9606 GN=NRP2 PE=1 SV=3	sp|O60462|NRP2_HUMAN	105 kDa		4.9e-05	0	0	0
1178	Endoplasmic reticulum-Golgi intermediate compartment protein 2 OS=Homo sapiens OX=9606 GN=ERGIC2 PE=1 SV=2	sp|Q96RQ1|ERGI2_HUMAN	43 kDa		9.8e-05	0	0	0
1179	Transmembrane protein 41B OS=Homo sapiens OX=9606 GN=TMEM41B PE=1 SV=1	sp|Q5BJD5|TM41B_HUMAN	33 kDa		6.5e-05	0	0	0
1180	Transmembrane protein 165 OS=Homo sapiens OX=9606 GN=TMEM165 PE=1 SV=1	sp|Q9HC07|TM165_HUMAN	35 kDa		4.9e-05	0	0	0
1181	Cullin-2 OS=Homo sapiens OX=9606 GN=CUL2 PE=1 SV=2	sp|Q13617|CUL2_HUMAN	87 kDa		6.5e-05	0	0	0
1182	Splicing factor 3B subunit 6 OS=Homo sapiens OX=9606 GN=SF3B6 PE=1 SV=1	sp|Q9Y3B4|SF3B6_HUMAN	15 kDa		6.5e-05	0	0	0
1183	E3 ubiquitin-protein ligase HECTD3 OS=Homo sapiens OX=9606 GN=HECTD3 PE=1 SV=1	sp|Q5T447|HECD3_HUMAN	97 kDa		3.3e-05	0	0	0
1184	Mitochondrial proton/calcium exchanger protein OS=Homo sapiens OX=9606 GN=LETM1 PE=1 SV=1	sp|O95202|LETM1_HUMAN	83 kDa		8.1e-05	0	0	0
1185	E3 ubiquitin-protein ligase RNF126 OS=Homo sapiens OX=9606 GN=RNF126 PE=1 SV=2	sp|Q9BV68|RN126_HUMAN (+1)	34 kDa		8.1e-05	0	0	0
1186	Nicastrin OS=Homo sapiens OX=9606 GN=NCSTN PE=1 SV=2	sp|Q92542|NICA_HUMAN	78 kDa		0	0	0	0
1187	SURP and G-patch domain-containing protein 2 OS=Homo sapiens OX=9606 GN=SUGP2 PE=1 SV=2	sp|Q8IX01|SUGP2_HUMAN	120 kDa		0.00013	0	0	0
1188	Chondroitin sulfate N-acetylgalactosaminyltransferase 2 OS=Homo sapiens OX=9606 GN=CSGALNACT2 PE=1 SV=1	sp|Q8N6G5|CGAT2_HUMAN	63 kDa		0.00015	0	0	0
1189	Vacuolar protein sorting-associated protein 13C OS=Homo sapiens OX=9606 GN=VPS13C PE=1 SV=1	sp|Q709C8|VP13C_HUMAN	422 kDa		0	0	0	0
1190	NADH dehydrogenase [ubiquinone] 1 alpha subcomplex subunit 13 OS=Homo sapiens OX=9606 GN=NDUFA13 PE=1 SV=3	sp|Q9P0J0|NDUAD_HUMAN	17 kDa		9.8e-05	0	0	0
1191	Protein ERGIC-53 OS=Homo sapiens OX=9606 GN=LMAN1 PE=1 SV=2	sp|P49257|LMAN1_HUMAN	58 kDa		9.8e-05	0	0	0
1192	Membralin OS=Homo sapiens OX=9606 GN=TMEM259 PE=1 SV=1	sp|Q4ZIN3|MBRL_HUMAN	68 kDa		6.5e-05	0	0	0
1193	Complex I assembly factor TIMMDC1, mitochondrial OS=Homo sapiens OX=9606 GN=TIMMDC1 PE=1 SV=2	sp|Q9NPL8|TIDC1_HUMAN	32 kDa		9.8e-05	0	0	0
1194	Methionine synthase OS=Homo sapiens OX=9606 GN=MTR PE=1 SV=2	sp|Q99707|METH_HUMAN	141 kDa		4.9e-05	0	0	0
1195	Hydroxymethylglutaryl-CoA synthase, cytoplasmic OS=Homo sapiens OX=9606 GN=HMGCS1 PE=1 SV=2	sp|Q01581|HMCS1_HUMAN	57 kDa		0.00011	0	0	0
1196	Insulin receptor OS=Homo sapiens OX=9606 GN=INSR PE=1 SV=4	sp|P06213|INSR_HUMAN	156 kDa	TRUE	8.1e-05	0	0	0
1197	TRPM8 channel-associated factor 1 OS=Homo sapiens OX=9606 GN=TCAF1 PE=1 SV=3	sp|Q9Y4C2|TCAF1_HUMAN	102 kDa		9.8e-05	0	0	0
1198	Protein transport protein Sec16A OS=Homo sapiens OX=9606 GN=SEC16A PE=1 SV=4	sp|O15027|SC16A_HUMAN	252 kDa		9.8e-05	0	0	0
1199	Transcription activator BRG1 OS=Homo sapiens OX=9606 GN=SMARCA4 PE=1 SV=2	sp|P51532|SMCA4_HUMAN	185 kDa		0.00015	0	0	0
1200	Synaptotagmin-11 OS=Homo sapiens OX=9606 GN=SYT11 PE=1 SV=2	sp|Q9BT88|SYT11_HUMAN	48 kDa		0.00015	0	0	0
1201	Eukaryotic translation initiation factor 3 subunit H OS=Homo sapiens OX=9606 GN=EIF3H PE=1 SV=1	sp|O15372|EIF3H_HUMAN	40 kDa		0	0	0	0
1202	Centrosomal protein of 55 kDa OS=Homo sapiens OX=9606 GN=CEP55 PE=1 SV=3	sp|Q53EZ4|CEP55_HUMAN	54 kDa		4.9e-05	0	0	0
1203	DNA excision repair protein ERCC-6-like OS=Homo sapiens OX=9606 GN=ERCC6L PE=1 SV=1	sp|Q2NKX8|ERC6L_HUMAN	141 kDa		4.9e-05	0	0	0
1204	Treacle protein OS=Homo sapiens OX=9606 GN=TCOF1 PE=1 SV=3	sp|Q13428|TCOF_HUMAN	152 kDa		0	0	0	0
1205	Nephrocystin-3 OS=Homo sapiens OX=9606 GN=NPHP3 PE=1 SV=1	sp|Q7Z494|NPHP3_HUMAN	151 kDa		0	0	0	0
1206	General transcription factor 3C polypeptide 4 OS=Homo sapiens OX=9606 GN=GTF3C4 PE=1 SV=2	sp|Q9UKN8|TF3C4_HUMAN	92 kDa		0	0	0	0
1207	H/ACA ribonucleoprotein complex subunit 1 OS=Homo sapiens OX=9606 GN=GAR1 PE=1 SV=1	sp|Q9NY12|GAR1_HUMAN	22 kDa	TRUE	3.3e-05	0	0	0
1208	HIV Tat-specific factor 1 OS=Homo sapiens OX=9606 GN=HTATSF1 PE=1 SV=1	sp|O43719|HTSF1_HUMAN	86 kDa		6.5e-05	0	0	0
1209	Metastasis-associated protein MTA1 OS=Homo sapiens OX=9606 GN=MTA1 PE=1 SV=2	sp|Q13330|MTA1_HUMAN	81 kDa	TRUE	3.3e-05	0	0	0
1210	Volume-regulated anion channel subunit LRRC8C OS=Homo sapiens OX=9606 GN=LRRC8C PE=1 SV=2	sp|Q8TDW0|LRC8C_HUMAN	92 kDa	TRUE	6.5e-05	0	0	0
1211	Cyclin-dependent kinase 11B OS=Homo sapiens OX=9606 GN=CDK11B PE=1 SV=4	sp|P21127|CD11B_HUMAN (+1)	93 kDa		0.00011	0	0	0
1212	Prothymosin alpha OS=Homo sapiens OX=9606 GN=PTMA PE=1 SV=2	sp|P06454|PTMA_HUMAN	12 kDa		0	0	0	0
1213	2-5A-dependent ribonuclease OS=Homo sapiens OX=9606 GN=RNASEL PE=1 SV=2	sp|Q05823|RN5A_HUMAN	84 kDa	TRUE	8.1e-05	0	0	0
1214	E3 ubiquitin-protein ligase RING1 OS=Homo sapiens OX=9606 GN=RING1 PE=1 SV=2	sp|Q06587|RING1_HUMAN	42 kDa	TRUE	9.8e-05	0	0	0
1215	WD repeat-containing protein 36 OS=Homo sapiens OX=9606 GN=WDR36 PE=1 SV=1	sp|Q8NI36|WDR36_HUMAN	105 kDa		3.3e-05	0	0	0
1216	Glypican-3 OS=Homo sapiens OX=9606 GN=GPC3 PE=1 SV=1	sp|P51654|GPC3_HUMAN	66 kDa		0.00015	0	0	0
1217	AT-rich interactive domain-containing protein 3A OS=Homo sapiens OX=9606 GN=ARID3A PE=1 SV=2	sp|Q99856|ARI3A_HUMAN	63 kDa		0	0	0	0
1218	Serine/threonine-protein phosphatase 4 regulatory subunit 3A OS=Homo sapiens OX=9606 GN=PPP4R3A PE=1 SV=1	sp|Q6IN85|P4R3A_HUMAN	95 kDa	TRUE	0.0002	0	0	0
1219	Heterogeneous nuclear ribonucleoprotein D-like OS=Homo sapiens OX=9606 GN=HNRNPDL PE=1 SV=3	sp|O14979|HNRDL_HUMAN	46 kDa	TRUE	0	0	0	0
1220	Alpha-internexin OS=Homo sapiens OX=9606 GN=INA PE=1 SV=2	sp|Q16352|AINX_HUMAN	55 kDa	TRUE	0	0	0	0
1221	Ubiquitin-conjugating enzyme E2 H OS=Homo sapiens OX=9606 GN=UBE2H PE=1 SV=1	sp|P62256|UBE2H_HUMAN	21 kDa		0	0	0	0
1222	Aurora kinase B OS=Homo sapiens OX=9606 GN=AURKB PE=1 SV=3	sp|Q96GD4|AURKB_HUMAN	39 kDa		6.5e-05	0	0	0
1223	40S ribosomal protein S15 OS=Homo sapiens OX=9606 GN=RPS15 PE=1 SV=2	sp|P62841|RS15_HUMAN	17 kDa		8.1e-05	0	0	0
1224	CCR4-NOT transcription complex subunit 1 OS=Homo sapiens OX=9606 GN=CNOT1 PE=1 SV=2	sp|A5YKK6|CNOT1_HUMAN	267 kDa		3.3e-05	0	4.5e-05	0
1225	10 kDa heat shock protein, mitochondrial OS=Homo sapiens OX=9606 GN=HSPE1 PE=1 SV=2	sp|P61604|CH10_HUMAN	11 kDa		0	0	0	8.2e-05
1226	Nuclear valosin-containing protein-like OS=Homo sapiens OX=9606 GN=NVL PE=1 SV=1	sp|O15381|NVL_HUMAN	95 kDa		4.9e-05	0	0	0
1227	60S ribosomal protein L26 OS=Homo sapiens OX=9606 GN=RPL26 PE=1 SV=1	sp|P61254|RL26_HUMAN	17 kDa		8.1e-05	0	0	0
1228	ATP synthase membrane subunit DAPIT, mitochondrial OS=Homo sapiens OX=9606 GN=ATP5MD PE=1 SV=1	sp|Q96IX5|ATPMD_HUMAN	6 kDa		6.5e-05	0	0	6.1e-05
1229	Aspartate--tRNA ligase, mitochondrial OS=Homo sapiens OX=9606 GN=DARS2 PE=1 SV=1	sp|Q6PI48|SYDM_HUMAN	74 kDa		9.8e-05	0	0	0
1230	Ribonucleoside-diphosphate reductase subunit M2 OS=Homo sapiens OX=9606 GN=RRM2 PE=1 SV=1	sp|P31350|RIR2_HUMAN	45 kDa	TRUE	9.8e-05	0	0	0
1231	Nucleosome-remodeling factor subunit BPTF OS=Homo sapiens OX=9606 GN=BPTF PE=1 SV=3	sp|Q12830|BPTF_HUMAN	338 kDa		9.8e-05	0	0	0
1232	Phosphoribosylformylglycinamidine synthase OS=Homo sapiens OX=9606 GN=PFAS PE=1 SV=4	sp|O15067|PUR4_HUMAN	145 kDa		3.3e-05	0	4.5e-05	0
1233	RB1-inducible coiled-coil protein 1 OS=Homo sapiens OX=9606 GN=RB1CC1 PE=1 SV=3	sp|Q8TDY2|RBCC1_HUMAN	183 kDa		8.1e-05	0	0	0
1234	Replication factor C subunit 1 OS=Homo sapiens OX=9606 GN=RFC1 PE=1 SV=4	sp|P35251|RFC1_HUMAN	128 kDa		0.00011	0	0	0
1235	Inner nuclear membrane protein Man1 OS=Homo sapiens OX=9606 GN=LEMD3 PE=1 SV=2	sp|Q9Y2U8|MAN1_HUMAN	100 kDa		3.3e-05	0	0	0
1236	Lysophospholipase-like protein 1 OS=Homo sapiens OX=9606 GN=LYPLAL1 PE=1 SV=3	sp|Q5VWZ2|LYPL1_HUMAN	26 kDa		6.5e-05	0	0	0
1237	60S ribosomal protein L13a OS=Homo sapiens OX=9606 GN=RPL13A PE=1 SV=2	sp|P40429|RL13A_HUMAN	24 kDa		8.1e-05	0	0	0
1238	DNA polymerase delta subunit 3 OS=Homo sapiens OX=9606 GN=POLD3 PE=1 SV=2	sp|Q15054|DPOD3_HUMAN	51 kDa		4.9e-05	0	0	0
1239	Myristoylated alanine-rich C-kinase substrate OS=Homo sapiens OX=9606 GN=MARCKS PE=1 SV=4	sp|P29966|MARCS_HUMAN	32 kDa		6.5e-05	0	0	0
1240	Cyclin-dependent-like kinase 5 OS=Homo sapiens OX=9606 GN=CDK5 PE=1 SV=3	sp|Q00535|CDK5_HUMAN	33 kDa	TRUE	3.3e-05	0	0	0
1241	Serine/threonine-protein phosphatase 6 regulatory ankyrin repeat subunit A OS=Homo sapiens OX=9606 GN=ANKRD28 PE=1 SV=5	sp|O15084|ANR28_HUMAN	113 kDa	TRUE	6.5e-05	0	0	0
1242	Atlastin-3 OS=Homo sapiens OX=9606 GN=ATL3 PE=1 SV=1	sp|Q6DD88|ATLA3_HUMAN	61 kDa		4.9e-05	0	0	0
1243	Kinesin-like protein KIFC1 OS=Homo sapiens OX=9606 GN=KIFC1 PE=1 SV=2	sp|Q9BW19|KIFC1_HUMAN	74 kDa		8.1e-05	0	0	0
1244	Discoidin domain-containing receptor 2 OS=Homo sapiens OX=9606 GN=DDR2 PE=1 SV=2	sp|Q16832|DDR2_HUMAN	97 kDa		0	0	0	0
1245	DNA-directed RNA polymerases I, II, and III subunit RPABC1 OS=Homo sapiens OX=9606 GN=POLR2E PE=1 SV=4	sp|P19388|RPAB1_HUMAN	25 kDa		8.1e-05	0	0	0
1246	Plexin-A1 OS=Homo sapiens OX=9606 GN=PLXNA1 PE=1 SV=3	sp|Q9UIW2|PLXA1_HUMAN	211 kDa	TRUE	4.9e-05	0	0	0
1247	Basic leucine zipper and W2 domain-containing protein 1 OS=Homo sapiens OX=9606 GN=BZW1 PE=1 SV=1	sp|Q7L1Q6|BZW1_HUMAN	48 kDa		3.3e-05	0	0	0
1248	60S ribosomal protein L13 OS=Homo sapiens OX=9606 GN=RPL13 PE=1 SV=4	sp|P26373|RL13_HUMAN	24 kDa		6.5e-05	0	0	0
1249	RING finger protein 219 OS=Homo sapiens OX=9606 GN=RNF219 PE=1 SV=1	sp|Q5W0B1|RN219_HUMAN	81 kDa		8.1e-05	0	0	0
1250	Protein FAM234A OS=Homo sapiens OX=9606 GN=FAM234A PE=1 SV=1	sp|Q9H0X4|F234A_HUMAN	60 kDa		8.1e-05	0	0	0
1251	Integral membrane protein 2C OS=Homo sapiens OX=9606 GN=ITM2C PE=1 SV=1	sp|Q9NQX7|ITM2C_HUMAN	30 kDa		9.8e-05	0	0	0
1252	Nuclear envelope integral membrane protein 1 OS=Homo sapiens OX=9606 GN=NEMP1 PE=1 SV=2	sp|O14524|NEMP1_HUMAN	51 kDa		6.5e-05	0	0	0
1253	Nuclear cap-binding protein subunit 1 OS=Homo sapiens OX=9606 GN=NCBP1 PE=1 SV=1	sp|Q09161|NCBP1_HUMAN	92 kDa		6.5e-05	0	0	0
1254	Cystine/glutamate transporter OS=Homo sapiens OX=9606 GN=SLC7A11 PE=1 SV=1	sp|Q9UPY5|XCT_HUMAN	55 kDa		3.3e-05	0	0	0
1255	Testis-expressed protein 264 OS=Homo sapiens OX=9606 GN=TEX264 PE=1 SV=1	sp|Q9Y6I9|TX264_HUMAN	34 kDa		6.5e-05	0	0	0
1256	Sideroflexin-4 OS=Homo sapiens OX=9606 GN=SFXN4 PE=1 SV=1	sp|Q6P4A7|SFXN4_HUMAN	38 kDa		8.1e-05	0	0	0
1257	Protein disulfide-isomerase A6 OS=Homo sapiens OX=9606 GN=PDIA6 PE=1 SV=1	sp|Q15084|PDIA6_HUMAN	48 kDa		8.1e-05	0	0	0
1258	Transmembrane protein 179B OS=Homo sapiens OX=9606 GN=TMEM179B PE=1 SV=1	sp|Q7Z7N9|T179B_HUMAN	24 kDa		8.1e-05	0	0	0
1259	Microfibril-associated glycoprotein 3 OS=Homo sapiens OX=9606 GN=MFAP3 PE=2 SV=1	sp|P55082|MFAP3_HUMAN	40 kDa		8.1e-05	0	0	0
1260	Phosphatidate cytidylyltransferase 2 OS=Homo sapiens OX=9606 GN=CDS2 PE=1 SV=1	sp|O95674|CDS2_HUMAN	51 kDa	TRUE	0	0	0	0
1261	Mitogen-activated protein kinase 6 OS=Homo sapiens OX=9606 GN=MAPK6 PE=1 SV=1	sp|Q16659|MK06_HUMAN	83 kDa		0.00011	0	0	0
1262	pre-mRNA 3' end processing protein WDR33 OS=Homo sapiens OX=9606 GN=WDR33 PE=1 SV=2	sp|Q9C0J8|WDR33_HUMAN	146 kDa		8.1e-05	0	0	0
1263	Cytoplasmic FMR1-interacting protein 2 OS=Homo sapiens OX=9606 GN=CYFIP2 PE=1 SV=2	sp|Q96F07|CYFP2_HUMAN	148 kDa	TRUE	0	0	0	0
1264	RNA-binding protein PNO1 OS=Homo sapiens OX=9606 GN=PNO1 PE=1 SV=1	sp|Q9NRX1|PNO1_HUMAN	28 kDa		6.5e-05	0	0	0
1265	Nucleoside diphosphate kinase B OS=Homo sapiens OX=9606 GN=NME2 PE=1 SV=1	sp|P22392|NDKB_HUMAN	17 kDa	TRUE	4.9e-05	0	0	0
1266	ATP-dependent RNA helicase DDX24 OS=Homo sapiens OX=9606 GN=DDX24 PE=1 SV=1	sp|Q9GZR7|DDX24_HUMAN	96 kDa		4.9e-05	0	0	0
1267	Polynucleotide 5'-hydroxyl-kinase NOL9 OS=Homo sapiens OX=9606 GN=NOL9 PE=1 SV=1	sp|Q5SY16|NOL9_HUMAN	79 kDa		4.9e-05	0	0	0
1268	Kinesin-like protein KIF22 OS=Homo sapiens OX=9606 GN=KIF22 PE=1 SV=5	sp|Q14807|KIF22_HUMAN	73 kDa		0.00016	0	0	0
1269	Mitochondrial fission regulator 2 OS=Homo sapiens OX=9606 GN=MTFR2 PE=1 SV=2	sp|Q6P444|MTFR2_HUMAN	43 kDa		6.5e-05	0	0	0
1270	Glypican-1 OS=Homo sapiens OX=9606 GN=GPC1 PE=1 SV=2	sp|P35052|GPC1_HUMAN	62 kDa		0.00013	0	0	0
1271	60S ribosomal protein L28 OS=Homo sapiens OX=9606 GN=RPL28 PE=1 SV=3	sp|P46779|RL28_HUMAN	16 kDa		6.5e-05	0	0	0
1272	Exopolyphosphatase PRUNE1 OS=Homo sapiens OX=9606 GN=PRUNE1 PE=1 SV=2	sp|Q86TP1|PRUN1_HUMAN	50 kDa		0.00015	0	0	0
1273	Protein 4.1 OS=Homo sapiens OX=9606 GN=EPB41 PE=1 SV=4	sp|P11171|41_HUMAN	97 kDa		0.00011	0	0	0
1274	Structural maintenance of chromosomes protein 5 OS=Homo sapiens OX=9606 GN=SMC5 PE=1 SV=2	sp|Q8IY18|SMC5_HUMAN	129 kDa		4.9e-05	0	0	0
1275	Transcription initiation factor TFIID subunit 4 OS=Homo sapiens OX=9606 GN=TAF4 PE=1 SV=2	sp|O00268|TAF4_HUMAN	110 kDa		9.8e-05	0	0	0
1276	Anaphase-promoting complex subunit 7 OS=Homo sapiens OX=9606 GN=ANAPC7 PE=1 SV=4	sp|Q9UJX3|APC7_HUMAN	67 kDa		9.8e-05	0	0	0
1277	Phospholipase DDHD1 OS=Homo sapiens OX=9606 GN=DDHD1 PE=1 SV=2	sp|Q8NEL9|DDHD1_HUMAN	100 kDa		3.3e-05	0	0	0
1278	Importin subunit alpha-3 OS=Homo sapiens OX=9606 GN=KPNA4 PE=1 SV=1	sp|O00629|IMA3_HUMAN	58 kDa	TRUE	8.1e-05	0	0	0
1279	Splicing factor 3A subunit 1 OS=Homo sapiens OX=9606 GN=SF3A1 PE=1 SV=1	sp|Q15459|SF3A1_HUMAN	89 kDa		0.00011	0	0	0
1280	RUN and FYVE domain-containing protein 1 OS=Homo sapiens OX=9606 GN=RUFY1 PE=1 SV=2	sp|Q96T51|RUFY1_HUMAN	80 kDa	TRUE	6.5e-05	0	0	0
1281	Minor histocompatibility antigen H13 OS=Homo sapiens OX=9606 GN=HM13 PE=1 SV=1	sp|Q8TCT9|HM13_HUMAN	41 kDa		3.3e-05	0	0	0
1282	General transcription factor 3C polypeptide 5 OS=Homo sapiens OX=9606 GN=GTF3C5 PE=1 SV=2	sp|Q9Y5Q8|TF3C5_HUMAN	60 kDa		0.00011	0	0	0
1283	Cytosolic non-specific dipeptidase OS=Homo sapiens OX=9606 GN=CNDP2 PE=1 SV=2	sp|Q96KP4|CNDP2_HUMAN	53 kDa		6.5e-05	0	0	0
1284	Ornithine aminotransferase, mitochondrial OS=Homo sapiens OX=9606 GN=OAT PE=1 SV=1	sp|P04181|OAT_HUMAN	49 kDa		9.8e-05	0	0	0
1285	40S ribosomal protein S17 OS=Homo sapiens OX=9606 GN=RPS17 PE=1 SV=2	sp|P08708|RS17_HUMAN	16 kDa		8.1e-05	0	0	0
1286	Ras-related protein Rab-28 OS=Homo sapiens OX=9606 GN=RAB28 PE=1 SV=2	sp|P51157|RAB28_HUMAN	25 kDa		0.00015	0	0	0
1287	Synaptic vesicle membrane protein VAT-1 homolog OS=Homo sapiens OX=9606 GN=VAT1 PE=1 SV=2	sp|Q99536|VAT1_HUMAN	42 kDa		9.8e-05	0	0	0
1288	AF4/FMR2 family member 4 OS=Homo sapiens OX=9606 GN=AFF4 PE=1 SV=1	sp|Q9UHB7|AFF4_HUMAN	127 kDa		8.1e-05	0	0	0
1289	Protein AATF OS=Homo sapiens OX=9606 GN=AATF PE=1 SV=1	sp|Q9NY61|AATF_HUMAN	63 kDa		3.3e-05	0	0	0
1290	Protein FAM98B OS=Homo sapiens OX=9606 GN=FAM98B PE=1 SV=2	sp|Q52LJ0|FA98B_HUMAN	46 kDa	TRUE	0.00015	0	0	0
1291	RNA polymerase II elongation factor ELL OS=Homo sapiens OX=9606 GN=ELL PE=1 SV=1	sp|P55199|ELL_HUMAN	68 kDa		4.9e-05	0	0	0
1292	Ubiquitin-protein ligase E3A OS=Homo sapiens OX=9606 GN=UBE3A PE=1 SV=4	sp|Q05086|UBE3A_HUMAN	101 kDa		0.00016	0	0	0
1293	Phospholipase DDHD2 OS=Homo sapiens OX=9606 GN=DDHD2 PE=1 SV=2	sp|O94830|DDHD2_HUMAN	81 kDa		0	0	0	0
1294	Beta-centractin OS=Homo sapiens OX=9606 GN=ACTR1B PE=1 SV=1	sp|P42025|ACTY_HUMAN	42 kDa	TRUE	4.9e-05	0	0	0
1295	Intraflagellar transport protein 74 homolog OS=Homo sapiens OX=9606 GN=IFT74 PE=1 SV=1	sp|Q96LB3|IFT74_HUMAN	69 kDa		0	0	0	0
1296	Myosin light chain 6B OS=Homo sapiens OX=9606 GN=MYL6B PE=1 SV=1	sp|P14649|MYL6B_HUMAN	23 kDa	TRUE	0	0	0	0
1297	Histone H1.2 OS=Homo sapiens OX=9606 GN=HIST1H1C PE=1 SV=2	sp|P16403|H12_HUMAN	21 kDa	TRUE	3.3e-05	0	0	0
1298	Structural maintenance of chromosomes protein 2 OS=Homo sapiens OX=9606 GN=SMC2 PE=1 SV=2	sp|O95347|SMC2_HUMAN	136 kDa		4.9e-05	0	0	0
1299	Lipopolysaccharide-responsive and beige-like anchor protein OS=Homo sapiens OX=9606 GN=LRBA PE=1 SV=4	sp|P50851|LRBA_HUMAN	319 kDa	TRUE	8.1e-05	0	0	0
1300	E3 ubiquitin-protein ligase TRAF7 OS=Homo sapiens OX=9606 GN=TRAF7 PE=1 SV=1	sp|Q6Q0C0|TRAF7_HUMAN	75 kDa		3.3e-05	0	0	0
1301	Small nuclear ribonucleoprotein E OS=Homo sapiens OX=9606 GN=SNRPE PE=1 SV=1	sp|P62304|RUXE_HUMAN	11 kDa		3.3e-05	0	0	0
1302	Protein RUFY3 OS=Homo sapiens OX=9606 GN=RUFY3 PE=1 SV=1	sp|Q7L099|RUFY3_HUMAN	53 kDa	TRUE	4.9e-05	0	0	0
1303	Dachshund homolog 1 OS=Homo sapiens OX=9606 GN=DACH1 PE=1 SV=4	sp|Q9UI36|DACH1_HUMAN	79 kDa		8.1e-05	0	0	0
1304	Alpha-aminoadipic semialdehyde synthase, mitochondrial OS=Homo sapiens OX=9606 GN=AASS PE=1 SV=1	sp|Q9UDR5|AASS_HUMAN	102 kDa		8.1e-05	0	0	0
1305	Mevalonate kinase OS=Homo sapiens OX=9606 GN=MVK PE=1 SV=1	sp|Q03426|KIME_HUMAN	42 kDa		8.1e-05	0	0	0
1306	Condensin-2 complex subunit D3 OS=Homo sapiens OX=9606 GN=NCAPD3 PE=1 SV=2	sp|P42695|CNDD3_HUMAN	169 kDa		8.1e-05	0	0	0
1307	40S ribosomal protein S5 OS=Homo sapiens OX=9606 GN=RPS5 PE=1 SV=4	sp|P46782|RS5_HUMAN	23 kDa		6.5e-05	0	0	0
1308	Fatty acyl-CoA reductase 1 OS=Homo sapiens OX=9606 GN=FAR1 PE=1 SV=1	sp|Q8WVX9|FACR1_HUMAN	59 kDa		6.5e-05	0	0	0
1309	3-hydroxy-3-methylglutaryl-coenzyme A reductase OS=Homo sapiens OX=9606 GN=HMGCR PE=1 SV=1	sp|P04035|HMDH_HUMAN	97 kDa		9.8e-05	0	0	0
1310	Protein odr-4 homolog OS=Homo sapiens OX=9606 GN=ODR4 PE=1 SV=1	sp|Q5SWX8|ODR4_HUMAN	51 kDa		9.8e-05	0	0	0
1311	Aldehyde dehydrogenase, mitochondrial OS=Homo sapiens OX=9606 GN=ALDH2 PE=1 SV=2	sp|P05091|ALDH2_HUMAN	56 kDa	TRUE	3.3e-05	0	0	0
1312	Sodium bicarbonate cotransporter 3 OS=Homo sapiens OX=9606 GN=SLC4A7 PE=1 SV=2	sp|Q9Y6M7|S4A7_HUMAN	136 kDa		3.3e-05	0	0	0
1313	Squamous cell carcinoma antigen recognized by T-cells 3 OS=Homo sapiens OX=9606 GN=SART3 PE=1 SV=1	sp|Q15020|SART3_HUMAN	110 kDa		8.1e-05	0	0	0
1314	Adenosylhomocysteinase 3 OS=Homo sapiens OX=9606 GN=AHCYL2 PE=1 SV=1	sp|Q96HN2|SAHH3_HUMAN	67 kDa		3.3e-05	0	0	0
1315	Calcium release-activated calcium channel protein 1 OS=Homo sapiens OX=9606 GN=ORAI1 PE=1 SV=2	sp|Q96D31|CRCM1_HUMAN	33 kDa		8.1e-05	0	0	0
1316	Endoplasmic reticulum junction formation protein lunapark OS=Homo sapiens OX=9606 GN=LNPK PE=1 SV=2	sp|Q9C0E8|LNP_HUMAN	48 kDa		6.5e-05	0	0	0
1317	Calpain-1 catalytic subunit OS=Homo sapiens OX=9606 GN=CAPN1 PE=1 SV=1	sp|P07384|CAN1_HUMAN	82 kDa		6.5e-05	0	0	0
1318	ER membrane protein complex subunit 2 OS=Homo sapiens OX=9606 GN=EMC2 PE=1 SV=1	sp|Q15006|EMC2_HUMAN	35 kDa		3.3e-05	0	0	0
1319	Glucose-6-phosphate exchanger SLC37A4 OS=Homo sapiens OX=9606 GN=SLC37A4 PE=1 SV=1	sp|O43826|G6PT1_HUMAN	46 kDa		4.9e-05	0	0	0
1320	60S ribosomal protein L9 OS=Homo sapiens OX=9606 GN=RPL9P9 PE=1 SV=1	sp|P32969|RL9_HUMAN	22 kDa		8.1e-05	0	0	0
1321	DNA-directed RNA polymerases I, II, and III subunit RPABC3 OS=Homo sapiens OX=9606 GN=POLR2H PE=1 SV=4	sp|P52434|RPAB3_HUMAN	17 kDa		6.5e-05	0	0	0
1322	Ras-related protein Rab-2A OS=Homo sapiens OX=9606 GN=RAB2A PE=1 SV=1	sp|P61019|RAB2A_HUMAN	24 kDa	TRUE	9.8e-05	0	0	0
1323	Transmembrane emp24 domain-containing protein 5 OS=Homo sapiens OX=9606 GN=TMED5 PE=1 SV=1	sp|Q9Y3A6|TMED5_HUMAN	26 kDa		6.5e-05	0	0	0
1324	Transmembrane protein 201 OS=Homo sapiens OX=9606 GN=TMEM201 PE=1 SV=1	sp|Q5SNT2|TM201_HUMAN	72 kDa		3.3e-05	0	0	0
1325	H/ACA ribonucleoprotein complex subunit DKC1 OS=Homo sapiens OX=9606 GN=DKC1 PE=1 SV=3	sp|O60832|DKC1_HUMAN	58 kDa		4.9e-05	0	0	0
1326	Translocation protein SEC62 OS=Homo sapiens OX=9606 GN=SEC62 PE=1 SV=1	sp|Q99442|SEC62_HUMAN	46 kDa		4.9e-05	0	0	0
1327	Translocon-associated protein subunit alpha OS=Homo sapiens OX=9606 GN=SSR1 PE=1 SV=3	sp|P43307|SSRA_HUMAN	32 kDa		3.3e-05	0	0	0
1328	Integrator complex subunit 4 OS=Homo sapiens OX=9606 GN=INTS4 PE=1 SV=2	sp|Q96HW7|INT4_HUMAN	108 kDa		9.8e-05	0	0	0
1329	Ankyrin repeat domain-containing protein 50 OS=Homo sapiens OX=9606 GN=ANKRD50 PE=1 SV=4	sp|Q9ULJ7|ANR50_HUMAN	156 kDa		8.1e-05	0	0	0
1330	Regulator of microtubule dynamics protein 3 OS=Homo sapiens OX=9606 GN=RMDN3 PE=1 SV=2	sp|Q96TC7|RMD3_HUMAN	52 kDa		8.1e-05	0	0	0
1331	Glutamate--cysteine ligase regulatory subunit OS=Homo sapiens OX=9606 GN=GCLM PE=1 SV=1	sp|P48507|GSH0_HUMAN	31 kDa		9.8e-05	0	0	0
1332	Rhomboid domain-containing protein 2 OS=Homo sapiens OX=9606 GN=RHBDD2 PE=2 SV=2	sp|Q6NTF9|RHBD2_HUMAN	39 kDa		8.1e-05	0	0	0
1333	cAMP-dependent protein kinase type II-alpha regulatory subunit OS=Homo sapiens OX=9606 GN=PRKAR2A PE=1 SV=2	sp|P13861|KAP2_HUMAN	46 kDa		6.5e-05	0	0	0
1334	Guanine nucleotide-binding protein-like 3 OS=Homo sapiens OX=9606 GN=GNL3 PE=1 SV=2	sp|Q9BVP2|GNL3_HUMAN	62 kDa		8.1e-05	0	0	0
1335	Atlastin-2 OS=Homo sapiens OX=9606 GN=ATL2 PE=1 SV=2	sp|Q8NHH9|ATLA2_HUMAN	66 kDa		8.1e-05	0	0	0
1336	Lanosterol 14-alpha demethylase OS=Homo sapiens OX=9606 GN=CYP51A1 PE=1 SV=3	sp|Q16850|CP51A_HUMAN	57 kDa		0	0	0	0
1337	Butyrophilin subfamily 2 member A1 OS=Homo sapiens OX=9606 GN=BTN2A1 PE=1 SV=3	sp|Q7KYR7|BT2A1_HUMAN	60 kDa		4.9e-05	0	0	0
1338	Ras-related protein Rap-1b OS=Homo sapiens OX=9606 GN=RAP1B PE=1 SV=1	sp|P61224|RAP1B_HUMAN	21 kDa	TRUE	6.5e-05	0	0	0
1339	40S ribosomal protein S23 OS=Homo sapiens OX=9606 GN=RPS23 PE=1 SV=3	sp|P62266|RS23_HUMAN	16 kDa		6.5e-05	0	0	0
1340	ADP-ribosylation factor-like protein 13B OS=Homo sapiens OX=9606 GN=ARL13B PE=1 SV=1	sp|Q3SXY8|AR13B_HUMAN	49 kDa		9.8e-05	0	0	0
1341	Proteasome subunit beta type-3 OS=Homo sapiens OX=9606 GN=PSMB3 PE=1 SV=2	sp|P49720|PSB3_HUMAN	23 kDa		8.1e-05	0	0	0
1342	Glutamate-rich WD repeat-containing protein 1 OS=Homo sapiens OX=9606 GN=GRWD1 PE=1 SV=1	sp|Q9BQ67|GRWD1_HUMAN	49 kDa		0	0	0	0
1343	Elongin-B OS=Homo sapiens OX=9606 GN=ELOB PE=1 SV=1	sp|Q15370|ELOB_HUMAN	13 kDa		0	0	0	0
1344	Transportin-1 OS=Homo sapiens OX=9606 GN=TNPO1 PE=1 SV=2	sp|Q92973|TNPO1_HUMAN	102 kDa	TRUE	8.1e-05	0	0	0
1345	tRNA (cytosine(34)-C(5))-methyltransferase OS=Homo sapiens OX=9606 GN=NSUN2 PE=1 SV=2	sp|Q08J23|NSUN2_HUMAN	86 kDa		0	0	0	0
1346	Anoctamin-6 OS=Homo sapiens OX=9606 GN=ANO6 PE=1 SV=2	sp|Q4KMQ2|ANO6_HUMAN	106 kDa		9.8e-05	0	0	0
1347	26S proteasome non-ATPase regulatory subunit 4 OS=Homo sapiens OX=9606 GN=PSMD4 PE=1 SV=1	sp|P55036|PSMD4_HUMAN	41 kDa		4.9e-05	0	0	0
1348	Serine/threonine-protein kinase 11-interacting protein OS=Homo sapiens OX=9606 GN=STK11IP PE=1 SV=4	sp|Q8N1F8|S11IP_HUMAN	120 kDa		6.5e-05	0	0	0
1349	PCI domain-containing protein 2 OS=Homo sapiens OX=9606 GN=PCID2 PE=1 SV=2	sp|Q5JVF3|PCID2_HUMAN	46 kDa		9.8e-05	0	0	0
1350	E3 ubiquitin-protein ligase makorin-1 OS=Homo sapiens OX=9606 GN=MKRN1 PE=1 SV=3	sp|Q9UHC7|MKRN1_HUMAN	53 kDa	TRUE	9.8e-05	0	0	0
1351	Transmembrane and ubiquitin-like domain-containing protein 1 OS=Homo sapiens OX=9606 GN=TMUB1 PE=1 SV=1	sp|Q9BVT8|TMUB1_HUMAN	26 kDa		9.8e-05	0	0	0
1352	Phosphatidylserine synthase 1 OS=Homo sapiens OX=9606 GN=PTDSS1 PE=1 SV=1	sp|P48651|PTSS1_HUMAN	56 kDa		9.8e-05	0	0	0
1353	Sodium/potassium-transporting ATPase subunit beta-2 OS=Homo sapiens OX=9606 GN=ATP1B2 PE=1 SV=3	sp|P14415|AT1B2_HUMAN	33 kDa		3.3e-05	0	0	0
1354	ATPase family AAA domain-containing protein 1 OS=Homo sapiens OX=9606 GN=ATAD1 PE=1 SV=1	sp|Q8NBU5|ATAD1_HUMAN	41 kDa		4.9e-05	0	0	0
1355	Phospholipid-transporting ATPase IG OS=Homo sapiens OX=9606 GN=ATP11C PE=1 SV=3	sp|Q8NB49|AT11C_HUMAN	129 kDa		4.9e-05	0	0	0
1356	Glutamine synthetase OS=Homo sapiens OX=9606 GN=GLUL PE=1 SV=4	sp|P15104|GLNA_HUMAN	42 kDa		0	0	0	0
1357	Digestive organ expansion factor homolog OS=Homo sapiens OX=9606 GN=DIEXF PE=1 SV=2	sp|Q68CQ4|DIEXF_HUMAN	87 kDa		0	0	0	0
1358	Decorin OS=Homo sapiens OX=9606 GN=DCN PE=1 SV=1	sp|P07585|PGS2_HUMAN	40 kDa		0	0	0	0
1359	Metaxin-2 OS=Homo sapiens OX=9606 GN=MTX2 PE=1 SV=1	sp|O75431|MTX2_HUMAN	30 kDa		0	0	0	0
1360	Diacylglycerol kinase epsilon OS=Homo sapiens OX=9606 GN=DGKE PE=1 SV=1	sp|P52429|DGKE_HUMAN	64 kDa		6.5e-05	0	0	0
1361	Junctional protein associated with coronary artery disease OS=Homo sapiens OX=9606 GN=JCAD PE=1 SV=3	sp|Q9P266|JCAD_HUMAN	148 kDa		4.9e-05	0	0	0
1362	Phosphorylase b kinase regulatory subunit alpha, liver isoform OS=Homo sapiens OX=9606 GN=PHKA2 PE=1 SV=1	sp|P46019|KPB2_HUMAN	138 kDa	TRUE	8.1e-05	0	0	0
1363	5'-AMP-activated protein kinase subunit gamma-1 OS=Homo sapiens OX=9606 GN=PRKAG1 PE=1 SV=1	sp|P54619|AAKG1_HUMAN	38 kDa		9.8e-05	0	0	0
1364	Pantothenate kinase 4 OS=Homo sapiens OX=9606 GN=PANK4 PE=1 SV=1	sp|Q9NVE7|PANK4_HUMAN	86 kDa		3.3e-05	0	0	0
1365	Contactin-1 OS=Homo sapiens OX=9606 GN=CNTN1 PE=1 SV=1	sp|Q12860|CNTN1_HUMAN	113 kDa		6.5e-05	0	0	0
1366	Mediator of RNA polymerase II transcription subunit 4 OS=Homo sapiens OX=9606 GN=MED4 PE=1 SV=1	sp|Q9NPJ6|MED4_HUMAN	30 kDa		0	0	0	0
1367	E3 ubiquitin-protein ligase MYCBP2 OS=Homo sapiens OX=9606 GN=MYCBP2 PE=1 SV=4	sp|O75592|MYCB2_HUMAN	514 kDa		9.8e-05	0	0	0
1368	AF4/FMR2 family member 1 OS=Homo sapiens OX=9606 GN=AFF1 PE=1 SV=1	sp|P51825|AFF1_HUMAN	131 kDa		9.8e-05	0	0	0
1369	Arf-GAP with coiled-coil, ANK repeat and PH domain-containing protein 2 OS=Homo sapiens OX=9606 GN=ACAP2 PE=1 SV=3	sp|Q15057|ACAP2_HUMAN	88 kDa		9.8e-05	0	0	0
1370	Insulin-like growth factor 1 receptor OS=Homo sapiens OX=9606 GN=IGF1R PE=1 SV=1	sp|P08069|IGF1R_HUMAN	155 kDa	TRUE	0	0	0	0
1371	DnaJ homolog subfamily C member 10 OS=Homo sapiens OX=9606 GN=DNAJC10 PE=1 SV=2	sp|Q8IXB1|DJC10_HUMAN	91 kDa		8.1e-05	0	0	0
1372	Cytoplasmic dynein 1 light intermediate chain 2 OS=Homo sapiens OX=9606 GN=DYNC1LI2 PE=1 SV=1	sp|O43237|DC1L2_HUMAN	54 kDa	TRUE	6.5e-05	0	0	0
1373	C-Jun-amino-terminal kinase-interacting protein 3 OS=Homo sapiens OX=9606 GN=MAPK8IP3 PE=1 SV=3	sp|Q9UPT6|JIP3_HUMAN	147 kDa	TRUE	4.9e-05	0	0	0
1374	Double-strand break repair protein MRE11 OS=Homo sapiens OX=9606 GN=MRE11 PE=1 SV=3	sp|P49959|MRE11_HUMAN	81 kDa		9.8e-05	0	0	0
1375	Proteasome subunit beta type-5 OS=Homo sapiens OX=9606 GN=PSMB5 PE=1 SV=3	sp|P28074|PSB5_HUMAN	28 kDa		9.8e-05	0	0	0
1376	SEC23-interacting protein OS=Homo sapiens OX=9606 GN=SEC23IP PE=1 SV=1	sp|Q9Y6Y8|S23IP_HUMAN	111 kDa		0.00011	0	0	0
1377	Myosin regulatory light chain 12B OS=Homo sapiens OX=9606 GN=MYL12B PE=1 SV=2	sp|O14950|ML12B_HUMAN	20 kDa		9.8e-05	0	0	0
1378	Ribonuclease inhibitor OS=Homo sapiens OX=9606 GN=RNH1 PE=1 SV=2	sp|P13489|RINI_HUMAN	50 kDa		0	0	0	0
1379	V-type proton ATPase subunit d 1 OS=Homo sapiens OX=9606 GN=ATP6V0D1 PE=1 SV=1	sp|P61421|VA0D1_HUMAN	40 kDa		8.1e-05	0	0	0
1380	CCAAT/enhancer-binding protein zeta OS=Homo sapiens OX=9606 GN=CEBPZ PE=1 SV=3	sp|Q03701|CEBPZ_HUMAN	121 kDa		6.5e-05	0	0	0
1381	HD domain-containing protein 2 OS=Homo sapiens OX=9606 GN=HDDC2 PE=1 SV=1	sp|Q7Z4H3|HDDC2_HUMAN	23 kDa		4.9e-05	0	0	0
1382	Ubiquitin-like-conjugating enzyme ATG3 OS=Homo sapiens OX=9606 GN=ATG3 PE=1 SV=1	sp|Q9NT62|ATG3_HUMAN	36 kDa		4.9e-05	0	0	0
1383	DnaJ homolog subfamily C member 16 OS=Homo sapiens OX=9606 GN=DNAJC16 PE=2 SV=3	sp|Q9Y2G8|DJC16_HUMAN	91 kDa		8.1e-05	0	0	0
1384	60S ribosomal protein L35a OS=Homo sapiens OX=9606 GN=RPL35A PE=1 SV=2	sp|P18077|RL35A_HUMAN	13 kDa		3.3e-05	0	0	0
1385	MICOS complex subunit MIC19 OS=Homo sapiens OX=9606 GN=CHCHD3 PE=1 SV=1	sp|Q9NX63|MIC19_HUMAN	26 kDa		3.3e-05	0	0	0
1386	Importin subunit alpha-4 OS=Homo sapiens OX=9606 GN=KPNA3 PE=1 SV=2	sp|O00505|IMA4_HUMAN	58 kDa	TRUE	4.9e-05	0	0	0
1387	TAF6-like RNA polymerase II p300/CBP-associated factor-associated factor 65 kDa subunit 6L OS=Homo sapiens OX=9606 GN=TAF6L PE=1 SV=1	sp|Q9Y6J9|TAF6L_HUMAN	68 kDa		0	0	0	0
1388	Nucleoside diphosphate kinase A OS=Homo sapiens OX=9606 GN=NME1 PE=1 SV=1	sp|P15531|NDKA_HUMAN	17 kDa	TRUE	3.3e-05	0	0	0
1389	V-type proton ATPase 116 kDa subunit a isoform 2 OS=Homo sapiens OX=9606 GN=ATP6V0A2 PE=1 SV=2	sp|Q9Y487|VPP2_HUMAN	98 kDa	TRUE	0	0	0	0
1390	Band 4.1-like protein 3 OS=Homo sapiens OX=9606 GN=EPB41L3 PE=1 SV=2	sp|Q9Y2J2|E41L3_HUMAN	121 kDa	TRUE	8.1e-05	0	0	0
1391	Engulfment and cell motility protein 2 OS=Homo sapiens OX=9606 GN=ELMO2 PE=1 SV=2	sp|Q96JJ3|ELMO2_HUMAN	83 kDa	TRUE	0.00015	0	0	0
1392	Rho guanine nucleotide exchange factor 10 OS=Homo sapiens OX=9606 GN=ARHGEF10 PE=1 SV=4	sp|O15013|ARHGA_HUMAN	152 kDa		0.00018	0	0	0
1393	Ras-related protein Rap-2b OS=Homo sapiens OX=9606 GN=RAP2B PE=1 SV=1	sp|P61225|RAP2B_HUMAN	21 kDa	TRUE	6.5e-05	0	0	0
1394	Ras-related protein Rab-13 OS=Homo sapiens OX=9606 GN=RAB13 PE=1 SV=1	sp|P51153|RAB13_HUMAN	23 kDa	TRUE	3.3e-05	0	0	0
1395	Ezrin OS=Homo sapiens OX=9606 GN=EZR PE=1 SV=4	sp|P15311|EZRI_HUMAN	69 kDa	TRUE	3.3e-05	0	0	0
1396	Prolactin-inducible protein OS=Homo sapiens OX=9606 GN=PIP PE=1 SV=1	sp|P12273|PIP_HUMAN	17 kDa		3.3e-05	0	6.8e-05	0
1397	Isocitrate dehydrogenase [NAD] subunit gamma, mitochondrial OS=Homo sapiens OX=9606 GN=IDH3G PE=1 SV=1	sp|P51553|IDH3G_HUMAN	43 kDa		4.9e-05	0	0	0
1398	Phosphatidylinositol 4-kinase alpha OS=Homo sapiens OX=9606 GN=PI4KA PE=1 SV=4	sp|P42356|PI4KA_HUMAN	237 kDa		4.9e-05	0	0	0
1399	Fanconi anemia group D2 protein OS=Homo sapiens OX=9606 GN=FANCD2 PE=1 SV=2	sp|Q9BXW9|FACD2_HUMAN	164 kDa		3.3e-05	0	0	0
1400	Splicing factor 3B subunit 5 OS=Homo sapiens OX=9606 GN=SF3B5 PE=1 SV=1	sp|Q9BWJ5|SF3B5_HUMAN	10 kDa		4.9e-05	0	0	0
1401	Cold shock domain-containing protein E1 OS=Homo sapiens OX=9606 GN=CSDE1 PE=1 SV=2	sp|O75534|CSDE1_HUMAN	89 kDa		0	0	0	0
1402	RNA polymerase-associated protein RTF1 homolog OS=Homo sapiens OX=9606 GN=RTF1 PE=1 SV=4	sp|Q92541|RTF1_HUMAN	80 kDa		3.3e-05	0	0	0
1403	60S ribosomal protein L8 OS=Homo sapiens OX=9606 GN=RPL8 PE=1 SV=2	sp|P62917|RL8_HUMAN	28 kDa		4.9e-05	0	0	0
1404	Coilin OS=Homo sapiens OX=9606 GN=COIL PE=1 SV=1	sp|P38432|COIL_HUMAN	63 kDa		0	0	0	0
1405	Nucleoprotein TPR OS=Homo sapiens OX=9606 GN=TPR PE=1 SV=3	sp|P12270|TPR_HUMAN	267 kDa		0	0	0	0
1406	Serine/threonine-protein phosphatase 2B catalytic subunit alpha isoform OS=Homo sapiens OX=9606 GN=PPP3CA PE=1 SV=1	sp|Q08209|PP2BA_HUMAN	59 kDa	TRUE	8.1e-05	0	0	0
1407	Interleukin-1 receptor accessory protein OS=Homo sapiens OX=9606 GN=IL1RAP PE=1 SV=2	sp|Q9NPH3|IL1AP_HUMAN	65 kDa		8.1e-05	0	0	0
1408	CDGSH iron-sulfur domain-containing protein 1 OS=Homo sapiens OX=9606 GN=CISD1 PE=1 SV=1	sp|Q9NZ45|CISD1_HUMAN	12 kDa		6.5e-05	0	0	0
1409	Proteasome subunit beta type-6 OS=Homo sapiens OX=9606 GN=PSMB6 PE=1 SV=4	sp|P28072|PSB6_HUMAN	25 kDa		4.9e-05	0	0	0
1410	Protein transport protein Sec61 subunit beta OS=Homo sapiens OX=9606 GN=SEC61B PE=1 SV=2	sp|P60468|SC61B_HUMAN	10 kDa		6.5e-05	0	0	0
1411	NEDD4 family-interacting protein 2 OS=Homo sapiens OX=9606 GN=NDFIP2 PE=1 SV=2	sp|Q9NV92|NFIP2_HUMAN	36 kDa		9.8e-05	0	0	0
1412	KN motif and ankyrin repeat domain-containing protein 1 OS=Homo sapiens OX=9606 GN=KANK1 PE=1 SV=3	sp|Q14678|KANK1_HUMAN	147 kDa		0	0	0	0
1413	Nuclear pore glycoprotein p62 OS=Homo sapiens OX=9606 GN=NUP62 PE=1 SV=3	sp|P37198|NUP62_HUMAN	53 kDa		4.9e-05	0	0	0
1414	NADH dehydrogenase [ubiquinone] flavoprotein 2, mitochondrial OS=Homo sapiens OX=9606 GN=NDUFV2 PE=1 SV=2	sp|P19404|NDUV2_HUMAN	27 kDa		4.9e-05	0	0	0
1415	ER membrane protein complex subunit 8 OS=Homo sapiens OX=9606 GN=EMC8 PE=1 SV=1	sp|O43402|EMC8_HUMAN	24 kDa		3.3e-05	0	0	0
1416	Protein RER1 OS=Homo sapiens OX=9606 GN=RER1 PE=1 SV=1	sp|O15258|RER1_HUMAN	23 kDa		6.5e-05	0	0	0
1417	Transmembrane protein 120B OS=Homo sapiens OX=9606 GN=TMEM120B PE=1 SV=1	sp|A0PK00|T120B_HUMAN	40 kDa		3.3e-05	0	0	0
1418	Golgi pH regulator A OS=Homo sapiens OX=9606 GN=GPR89A PE=1 SV=2	sp|B7ZAQ6|GPHRA_HUMAN (+1)	53 kDa		4.9e-05	0	0	0
1419	Lon protease homolog 2, peroxisomal OS=Homo sapiens OX=9606 GN=LONP2 PE=1 SV=1	sp|Q86WA8|LONP2_HUMAN	95 kDa		3.3e-05	0	0	0
1420	Calmodulin-1 OS=Homo sapiens OX=9606 GN=CALM1 PE=1 SV=1	sp|P0DP23|CALM1_HUMAN (+2)	17 kDa		4.9e-05	0	0	0
1421	Cytochrome c oxidase subunit 5B, mitochondrial OS=Homo sapiens OX=9606 GN=COX5B PE=1 SV=2	sp|P10606|COX5B_HUMAN	14 kDa		3.3e-05	0	0	0
1422	Cytochrome c oxidase assembly factor 1 homolog OS=Homo sapiens OX=9606 GN=COA1 PE=1 SV=1	sp|Q9GZY4|COA1_HUMAN	17 kDa		9.8e-05	0	0	0
1423	Phosphatidylinositol glycan anchor biosynthesis class U protein OS=Homo sapiens OX=9606 GN=PIGU PE=1 SV=3	sp|Q9H490|PIGU_HUMAN	50 kDa		3.3e-05	0	0	0
1424	Cytochrome c oxidase assembly factor 3 homolog, mitochondrial OS=Homo sapiens OX=9606 GN=COA3 PE=1 SV=1	sp|Q9Y2R0|COA3_HUMAN	12 kDa		8.1e-05	0	0	0
1425	FAST kinase domain-containing protein 1, mitochondrial OS=Homo sapiens OX=9606 GN=FASTKD1 PE=1 SV=1	sp|Q53R41|FAKD1_HUMAN	97 kDa		6.5e-05	0	0	0
1426	Methylcrotonoyl-CoA carboxylase beta chain, mitochondrial OS=Homo sapiens OX=9606 GN=MCCC2 PE=1 SV=1	sp|Q9HCC0|MCCB_HUMAN	61 kDa		4.9e-05	0	0	0
1427	Alpha/beta hydrolase domain-containing protein 17B OS=Homo sapiens OX=9606 GN=ABHD17B PE=1 SV=1	sp|Q5VST6|AB17B_HUMAN	32 kDa		6.5e-05	0	0	0
1428	Glutaminase kidney isoform, mitochondrial OS=Homo sapiens OX=9606 GN=GLS PE=1 SV=1	sp|O94925|GLSK_HUMAN	73 kDa		6.5e-05	0	0	0
1429	Prostaglandin reductase 3 OS=Homo sapiens OX=9606 GN=ZADH2 PE=1 SV=1	sp|Q8N4Q0|PTGR3_HUMAN	40 kDa		8.1e-05	0	0	0
1430	Thiamine-triphosphatase OS=Homo sapiens OX=9606 GN=THTPA PE=1 SV=3	sp|Q9BU02|THTPA_HUMAN	26 kDa		8.1e-05	0	0	0
1431	60S ribosomal protein L30 OS=Homo sapiens OX=9606 GN=RPL30 PE=1 SV=2	sp|P62888|RL30_HUMAN	13 kDa		6.5e-05	0	0	0
1432	28S ribosomal protein S22, mitochondrial OS=Homo sapiens OX=9606 GN=MRPS22 PE=1 SV=1	sp|P82650|RT22_HUMAN	41 kDa		4.9e-05	0	0	0
1433	Inositol polyphosphate 5-phosphatase K OS=Homo sapiens OX=9606 GN=INPP5K PE=1 SV=3	sp|Q9BT40|INP5K_HUMAN	51 kDa		9.8e-05	0	0	0
1434	Endoplasmic reticulum metallopeptidase 1 OS=Homo sapiens OX=9606 GN=ERMP1 PE=1 SV=2	sp|Q7Z2K6|ERMP1_HUMAN	100 kDa		0	0	0	0
1435	Probable RNA polymerase II nuclear localization protein SLC7A6OS OS=Homo sapiens OX=9606 GN=SLC7A6OS PE=1 SV=2	sp|Q96CW6|S7A6O_HUMAN	35 kDa		3.3e-05	0	0	0
1436	Transmembrane protein 160 OS=Homo sapiens OX=9606 GN=TMEM160 PE=1 SV=1	sp|Q9NX00|TM160_HUMAN	20 kDa		0	0	0	0
1437	Ubiquitin-like modifier-activating enzyme 5 OS=Homo sapiens OX=9606 GN=UBA5 PE=1 SV=1	sp|Q9GZZ9|UBA5_HUMAN	45 kDa		9.8e-05	0	0	0
1438	Microtubule-associated protein 1A OS=Homo sapiens OX=9606 GN=MAP1A PE=1 SV=6	sp|P78559|MAP1A_HUMAN	305 kDa	TRUE	0	0	0	0
1439	Nck-associated protein 1 OS=Homo sapiens OX=9606 GN=NCKAP1 PE=1 SV=1	sp|Q9Y2A7|NCKP1_HUMAN	129 kDa		0	0	0	0
1440	G patch domain-containing protein 8 OS=Homo sapiens OX=9606 GN=GPATCH8 PE=1 SV=2	sp|Q9UKJ3|GPTC8_HUMAN	164 kDa		8.1e-05	0	0	0
1441	Mediator of RNA polymerase II transcription subunit 14 OS=Homo sapiens OX=9606 GN=MED14 PE=1 SV=2	sp|O60244|MED14_HUMAN	161 kDa		9.8e-05	0	0	0
1442	N-acetyllactosaminide beta-1,3-N-acetylglucosaminyltransferase 2 OS=Homo sapiens OX=9606 GN=B3GNT2 PE=1 SV=2	sp|Q9NY97|B3GN2_HUMAN	46 kDa		8.1e-05	0	0	0
1443	WD repeat-containing protein 3 OS=Homo sapiens OX=9606 GN=WDR3 PE=1 SV=1	sp|Q9UNX4|WDR3_HUMAN	106 kDa		4.9e-05	0	0	0
1444	PDZ and LIM domain protein 7 OS=Homo sapiens OX=9606 GN=PDLIM7 PE=1 SV=1	sp|Q9NR12|PDLI7_HUMAN	50 kDa		8.1e-05	0	0	0
1445	REST corepressor 1 OS=Homo sapiens OX=9606 GN=RCOR1 PE=1 SV=2	sp|Q9UKL0|RCOR1_HUMAN	53 kDa	TRUE	4.9e-05	0	0	0
1446	Poliovirus receptor OS=Homo sapiens OX=9606 GN=PVR PE=1 SV=2	sp|P15151|PVR_HUMAN	45 kDa		6.5e-05	0	0	0
1447	ATP synthase-coupling factor 6, mitochondrial OS=Homo sapiens OX=9606 GN=ATP5PF PE=1 SV=1	sp|P18859|ATP5J_HUMAN	13 kDa		6.5e-05	0	0	0
1448	Vacuolar protein sorting-associated protein 41 homolog OS=Homo sapiens OX=9606 GN=VPS41 PE=1 SV=3	sp|P49754|VPS41_HUMAN	99 kDa		9.8e-05	0	0	0
1449	Cullin-3 OS=Homo sapiens OX=9606 GN=CUL3 PE=1 SV=2	sp|Q13618|CUL3_HUMAN	89 kDa		3.3e-05	0	0	0
1450	Homeobox protein cut-like 1 OS=Homo sapiens OX=9606 GN=CUX1 PE=1 SV=3	sp|P39880|CUX1_HUMAN	164 kDa		0	0	0	0
1451	Sorting nexin-6 OS=Homo sapiens OX=9606 GN=SNX6 PE=1 SV=1	sp|Q9UNH7|SNX6_HUMAN	47 kDa		6.5e-05	0	0	0
1452	Probable ATP-dependent RNA helicase DDX46 OS=Homo sapiens OX=9606 GN=DDX46 PE=1 SV=2	sp|Q7L014|DDX46_HUMAN	117 kDa		0.00013	0	0	0
1453	Neuroblastoma-amplified sequence OS=Homo sapiens OX=9606 GN=NBAS PE=1 SV=2	sp|A2RRP1|NBAS_HUMAN	269 kDa		0.00011	0	0	0
1454	C2 domain-containing protein 5 OS=Homo sapiens OX=9606 GN=C2CD5 PE=1 SV=1	sp|Q86YS7|C2CD5_HUMAN	110 kDa		0	0	0	0
1455	Nucleolar and coiled-body phosphoprotein 1 OS=Homo sapiens OX=9606 GN=NOLC1 PE=1 SV=2	sp|Q14978|NOLC1_HUMAN	74 kDa		0	0	0	0
1456	Zinc finger protein 428 OS=Homo sapiens OX=9606 GN=ZNF428 PE=1 SV=2	sp|Q96B54|ZN428_HUMAN	20 kDa		4.9e-05	0	0	0
1457	AP-1 complex subunit mu-1 OS=Homo sapiens OX=9606 GN=AP1M1 PE=1 SV=3	sp|Q9BXS5|AP1M1_HUMAN	49 kDa		6.5e-05	0	0	0
1458	WD and tetratricopeptide repeats protein 1 OS=Homo sapiens OX=9606 GN=WDTC1 PE=1 SV=2	sp|Q8N5D0|WDTC1_HUMAN	76 kDa		8.1e-05	0	0	0
1459	Pre-mRNA-processing factor 39 OS=Homo sapiens OX=9606 GN=PRPF39 PE=1 SV=3	sp|Q86UA1|PRP39_HUMAN	78 kDa		3.3e-05	0	0	0
1460	Splicing factor 45 OS=Homo sapiens OX=9606 GN=RBM17 PE=1 SV=1	sp|Q96I25|SPF45_HUMAN	45 kDa		3.3e-05	0	0	0
1461	Oxysterol-binding protein-related protein 6 OS=Homo sapiens OX=9606 GN=OSBPL6 PE=1 SV=1	sp|Q9BZF3|OSBL6_HUMAN	106 kDa		3.3e-05	0	0	0
1462	DNA repair protein RAD51 homolog 2 OS=Homo sapiens OX=9606 GN=RAD51B PE=1 SV=2	sp|O15315|RA51B_HUMAN	42 kDa		9.8e-05	0	0	0
1463	Cell division cycle protein 123 homolog OS=Homo sapiens OX=9606 GN=CDC123 PE=1 SV=1	sp|O75794|CD123_HUMAN	39 kDa		0	0	0	0
1464	Motile sperm domain-containing protein 2 OS=Homo sapiens OX=9606 GN=MOSPD2 PE=1 SV=1	sp|Q8NHP6|MSPD2_HUMAN	60 kDa		4.9e-05	0	0	0
1465	Protein FAM117A OS=Homo sapiens OX=9606 GN=FAM117A PE=1 SV=1	sp|Q9C073|F117A_HUMAN	48 kDa		8.1e-05	0	0	0
1466	Chromosome transmission fidelity protein 18 homolog OS=Homo sapiens OX=9606 GN=CHTF18 PE=1 SV=1	sp|Q8WVB6|CTF18_HUMAN	107 kDa		8.1e-05	0	0	0
1467	Ribosome biogenesis protein WDR12 OS=Homo sapiens OX=9606 GN=WDR12 PE=1 SV=2	sp|Q9GZL7|WDR12_HUMAN	48 kDa		6.5e-05	0	0	0
1468	Glycerol-3-phosphate acyltransferase 4 OS=Homo sapiens OX=9606 GN=GPAT4 PE=1 SV=1	sp|Q86UL3|GPAT4_HUMAN	52 kDa	TRUE	3.3e-05	0	0	0
1469	Adenylate kinase isoenzyme 6 OS=Homo sapiens OX=9606 GN=AK6 PE=1 SV=1	sp|Q9Y3D8|KAD6_HUMAN	20 kDa		3.3e-05	0	0	0
1470	Neural Wiskott-Aldrich syndrome protein OS=Homo sapiens OX=9606 GN=WASL PE=1 SV=2	sp|O00401|WASL_HUMAN	55 kDa		3.3e-05	0	0	0
1471	60S ribosomal protein L34 OS=Homo sapiens OX=9606 GN=RPL34 PE=1 SV=3	sp|P49207|RL34_HUMAN	13 kDa		8.1e-05	0	0	0
1472	Regulation of nuclear pre-mRNA domain-containing protein 1A OS=Homo sapiens OX=9606 GN=RPRD1A PE=1 SV=1	sp|Q96P16|RPR1A_HUMAN	36 kDa		0.00011	0	0	0
1473	Protein HGH1 homolog OS=Homo sapiens OX=9606 GN=HGH1 PE=1 SV=1	sp|Q9BTY7|HGH1_HUMAN	42 kDa		0	0	0	0
1474	Acetyl-CoA acetyltransferase, mitochondrial OS=Homo sapiens OX=9606 GN=ACAT1 PE=1 SV=1	sp|P24752|THIL_HUMAN	45 kDa		0.00013	0	0	0
1475	THO complex subunit 1 OS=Homo sapiens OX=9606 GN=THOC1 PE=1 SV=1	sp|Q96FV9|THOC1_HUMAN	76 kDa		0	0	0	0
1476	Ubiquitin-conjugating enzyme E2 R1 OS=Homo sapiens OX=9606 GN=CDC34 PE=1 SV=2	sp|P49427|UB2R1_HUMAN	27 kDa	TRUE	0	0	0	0
1477	Ras-related protein Rap-2a OS=Homo sapiens OX=9606 GN=RAP2A PE=1 SV=1	sp|P10114|RAP2A_HUMAN	21 kDa	TRUE	3.3e-05	0	0	0
1478	Serine/threonine-protein kinase Chk2 OS=Homo sapiens OX=9606 GN=CHEK2 PE=1 SV=1	sp|O96017|CHK2_HUMAN	61 kDa		0	0	0	0
1479	Cytoplasmic FMR1-interacting protein 1 OS=Homo sapiens OX=9606 GN=CYFIP1 PE=1 SV=1	sp|Q7L576|CYFP1_HUMAN	145 kDa	TRUE	0	0	0	0
1480	Zinc finger MYM-type protein 3 OS=Homo sapiens OX=9606 GN=ZMYM3 PE=1 SV=2	sp|Q14202|ZMYM3_HUMAN	152 kDa	TRUE	0.00013	0	0	0
1481	U4/U6.U5 tri-snRNP-associated protein 1 OS=Homo sapiens OX=9606 GN=SART1 PE=1 SV=1	sp|O43290|SNUT1_HUMAN	90 kDa		0	0	0	0
1482	mRNA turnover protein 4 homolog OS=Homo sapiens OX=9606 GN=MRTO4 PE=1 SV=2	sp|Q9UKD2|MRT4_HUMAN	28 kDa		0	0	0	0
1483	Protein TASOR OS=Homo sapiens OX=9606 GN=TASOR PE=1 SV=3	sp|Q9UK61|TASOR_HUMAN	189 kDa		0.00013	0	0	0
1484	Hexokinase-2 OS=Homo sapiens OX=9606 GN=HK2 PE=1 SV=2	sp|P52789|HXK2_HUMAN	102 kDa	TRUE	4.9e-05	0	0	0
1485	Glypican-2 OS=Homo sapiens OX=9606 GN=GPC2 PE=2 SV=1	sp|Q8N158|GPC2_HUMAN	63 kDa		0.00016	0	0	0
1486	Craniofacial development protein 1 OS=Homo sapiens OX=9606 GN=CFDP1 PE=1 SV=1	sp|Q9UEE9|CFDP1_HUMAN	34 kDa		0	0	0	0
1487	Leucyl-cystinyl aminopeptidase OS=Homo sapiens OX=9606 GN=LNPEP PE=1 SV=3	sp|Q9UIQ6|LCAP_HUMAN	117 kDa		3.3e-05	0	4.5e-05	0
1488	Nucleolar complex protein 4 homolog OS=Homo sapiens OX=9606 GN=NOC4L PE=1 SV=1	sp|Q9BVI4|NOC4L_HUMAN	58 kDa		0	0	0	0
1489	Solute carrier family 22 member 18 OS=Homo sapiens OX=9606 GN=SLC22A18 PE=1 SV=3	sp|Q96BI1|S22AI_HUMAN	45 kDa		0	0	0	0
1490	Signal recognition particle 9 kDa protein OS=Homo sapiens OX=9606 GN=SRP9 PE=1 SV=2	sp|P49458|SRP09_HUMAN	10 kDa		3.3e-05	0	0	0
1491	Protein S100-A7 OS=Homo sapiens OX=9606 GN=S100A7 PE=1 SV=4	sp|P31151|S10A7_HUMAN	11 kDa		3.3e-05	0	0	6.1e-05
1492	Histone deacetylase 6 OS=Homo sapiens OX=9606 GN=HDAC6 PE=1 SV=2	sp|Q9UBN7|HDAC6_HUMAN	131 kDa		0	0	4.5e-05	0
1493	Protein ELYS OS=Homo sapiens OX=9606 GN=AHCTF1 PE=1 SV=3	sp|Q8WYP5|ELYS_HUMAN	253 kDa		4.9e-05	0	0	0
1494	C-terminal-binding protein 1 OS=Homo sapiens OX=9606 GN=CTBP1 PE=1 SV=2	sp|Q13363|CTBP1_HUMAN	48 kDa	TRUE	6.5e-05	0	0	0
1495	Tryptophan--tRNA ligase, cytoplasmic OS=Homo sapiens OX=9606 GN=WARS PE=1 SV=2	sp|P23381|SYWC_HUMAN	53 kDa		8.1e-05	0	0	0
1496	DNA polymerase alpha catalytic subunit OS=Homo sapiens OX=9606 GN=POLA1 PE=1 SV=2	sp|P09884|DPOLA_HUMAN	166 kDa		4.9e-05	0	0	0
1497	Dehydrogenase/reductase SDR family member 2, mitochondrial OS=Homo sapiens OX=9606 GN=DHRS2 PE=1 SV=4	sp|Q13268|DHRS2_HUMAN	30 kDa		0	0	0	0
1498	Chromodomain-helicase-DNA-binding protein 2 OS=Homo sapiens OX=9606 GN=CHD2 PE=1 SV=2	sp|O14647|CHD2_HUMAN	211 kDa	TRUE	0	0	0	0
1499	Dymeclin OS=Homo sapiens OX=9606 GN=DYM PE=1 SV=1	sp|Q7RTS9|DYM_HUMAN	76 kDa		6.5e-05	0	0	0
1500	Negative elongation factor B OS=Homo sapiens OX=9606 GN=NELFB PE=1 SV=1	sp|Q8WX92|NELFB_HUMAN	66 kDa		8.1e-05	0	0	0
1501	AP-2 complex subunit alpha-2 OS=Homo sapiens OX=9606 GN=AP2A2 PE=1 SV=2	sp|O94973|AP2A2_HUMAN	104 kDa	TRUE	8.1e-05	0	0	0
1502	Integrator complex subunit 1 OS=Homo sapiens OX=9606 GN=INTS1 PE=1 SV=2	sp|Q8N201|INT1_HUMAN	244 kDa		8.1e-05	0	0	0
1503	E3 ubiquitin-protein ligase listerin OS=Homo sapiens OX=9606 GN=LTN1 PE=1 SV=6	sp|O94822|LTN1_HUMAN	201 kDa		0	0	0	0
1504	Transcription and mRNA export factor ENY2 OS=Homo sapiens OX=9606 GN=ENY2 PE=1 SV=1	sp|Q9NPA8|ENY2_HUMAN	12 kDa		0	0	0	4.1e-05
1505	DNA primase large subunit OS=Homo sapiens OX=9606 GN=PRIM2 PE=1 SV=2	sp|P49643|PRI2_HUMAN	59 kDa		6.5e-05	0	0	0
1506	Exosome complex component RRP42 OS=Homo sapiens OX=9606 GN=EXOSC7 PE=1 SV=3	sp|Q15024|EXOS7_HUMAN	32 kDa		3.3e-05	0	0	0
1507	Guanine nucleotide-binding protein G(I)/G(S)/G(O) subunit gamma-12 OS=Homo sapiens OX=9606 GN=GNG12 PE=1 SV=3	sp|Q9UBI6|GBG12_HUMAN	8 kDa		4.9e-05	0	0	0
1508	Nucleoside diphosphate kinase 7 OS=Homo sapiens OX=9606 GN=NME7 PE=1 SV=1	sp|Q9Y5B8|NDK7_HUMAN	42 kDa		9.8e-05	0	0	0
1509	Amidophosphoribosyltransferase OS=Homo sapiens OX=9606 GN=PPAT PE=1 SV=1	sp|Q06203|PUR1_HUMAN	57 kDa		6.5e-05	0	0	0
1510	Queuine tRNA-ribosyltransferase accessory subunit 2 OS=Homo sapiens OX=9606 GN=QTRT2 PE=1 SV=1	sp|Q9H974|QTRT2_HUMAN	47 kDa		4.9e-05	0	0	0
1511	Exosome complex component RRP45 OS=Homo sapiens OX=9606 GN=EXOSC9 PE=1 SV=3	sp|Q06265|EXOS9_HUMAN	49 kDa		4.9e-05	0	0	0
1512	ADP-ribosylation factor-like protein 10 OS=Homo sapiens OX=9606 GN=ARL10 PE=2 SV=1	sp|Q8N8L6|ARL10_HUMAN	27 kDa		4.9e-05	0	0	0
1513	Phospholipid phosphatase 6 OS=Homo sapiens OX=9606 GN=PLPP6 PE=1 SV=3	sp|Q8IY26|PLPP6_HUMAN	32 kDa		4.9e-05	0	0	0
1514	Exosome complex component RRP43 OS=Homo sapiens OX=9606 GN=EXOSC8 PE=1 SV=1	sp|Q96B26|EXOS8_HUMAN	30 kDa		3.3e-05	0	0	0
1515	ATP-binding cassette sub-family B member 10, mitochondrial OS=Homo sapiens OX=9606 GN=ABCB10 PE=1 SV=2	sp|Q9NRK6|ABCBA_HUMAN	79 kDa		3.3e-05	0	0	0
1516	Pre-mRNA-splicing factor 38A OS=Homo sapiens OX=9606 GN=PRPF38A PE=1 SV=1	sp|Q8NAV1|PR38A_HUMAN	37 kDa		4.9e-05	0	0	0
1517	Reticulon-2 OS=Homo sapiens OX=9606 GN=RTN2 PE=1 SV=1	sp|O75298|RTN2_HUMAN	59 kDa		8.1e-05	0	0	0
1518	ATP-sensitive inward rectifier potassium channel 11 OS=Homo sapiens OX=9606 GN=KCNJ11 PE=1 SV=2	sp|Q14654|KCJ11_HUMAN	44 kDa		3.3e-05	0	0	0
1519	Cytochrome c oxidase assembly protein COX15 homolog OS=Homo sapiens OX=9606 GN=COX15 PE=1 SV=1	sp|Q7KZN9|COX15_HUMAN	46 kDa		4.9e-05	0	0	0
1520	Protein DBF4 homolog A OS=Homo sapiens OX=9606 GN=DBF4 PE=1 SV=1	sp|Q9UBU7|DBF4A_HUMAN	77 kDa		8.1e-05	0	0	0
1521	Mannose-1-phosphate guanyltransferase alpha OS=Homo sapiens OX=9606 GN=GMPPA PE=1 SV=1	sp|Q96IJ6|GMPPA_HUMAN	46 kDa		6.5e-05	0	0	0
1522	Type 1 phosphatidylinositol 4,5-bisphosphate 4-phosphatase OS=Homo sapiens OX=9606 GN=PIP4P1 PE=1 SV=1	sp|Q86T03|PP4P1_HUMAN	29 kDa		3.3e-05	0	0	0
1523	Sigma non-opioid intracellular receptor 1 OS=Homo sapiens OX=9606 GN=SIGMAR1 PE=1 SV=1	sp|Q99720|SGMR1_HUMAN	25 kDa		4.9e-05	0	0	0
1524	Phosphatidate cytidylyltransferase 1 OS=Homo sapiens OX=9606 GN=CDS1 PE=2 SV=2	sp|Q92903|CDS1_HUMAN	53 kDa	TRUE	4.9e-05	0	0	0
1525	Mannosyl-oligosaccharide 1,2-alpha-mannosidase IA OS=Homo sapiens OX=9606 GN=MAN1A1 PE=1 SV=3	sp|P33908|MA1A1_HUMAN	73 kDa		4.9e-05	0	0	0
1526	Protein SCO1 homolog, mitochondrial OS=Homo sapiens OX=9606 GN=SCO1 PE=1 SV=1	sp|O75880|SCO1_HUMAN	34 kDa		4.9e-05	0	0	0
1527	Protein FAM8A1 OS=Homo sapiens OX=9606 GN=FAM8A1 PE=1 SV=1	sp|Q9UBU6|FA8A1_HUMAN	44 kDa		6.5e-05	0	0	0
1528	Poly(A) RNA polymerase, mitochondrial OS=Homo sapiens OX=9606 GN=MTPAP PE=1 SV=1	sp|Q9NVV4|PAPD1_HUMAN	66 kDa		6.5e-05	0	0	0
1529	Heat shock 70 kDa protein 12A OS=Homo sapiens OX=9606 GN=HSPA12A PE=1 SV=2	sp|O43301|HS12A_HUMAN	75 kDa		8.1e-05	0	0	0
1530	Ribosomal protein S6 kinase alpha-3 OS=Homo sapiens OX=9606 GN=RPS6KA3 PE=1 SV=1	sp|P51812|KS6A3_HUMAN	84 kDa	TRUE	3.3e-05	0	0	0
1531	Protein dopey-2 OS=Homo sapiens OX=9606 GN=DOP1B PE=1 SV=5	sp|Q9Y3R5|DOP2_HUMAN	258 kDa		8.1e-05	0	0	0
1532	Catechol O-methyltransferase OS=Homo sapiens OX=9606 GN=COMT PE=1 SV=2	sp|P21964|COMT_HUMAN	30 kDa		6.5e-05	0	0	0
1533	RISC-loading complex subunit TARBP2 OS=Homo sapiens OX=9606 GN=TARBP2 PE=1 SV=3	sp|Q15633|TRBP2_HUMAN	39 kDa		4.9e-05	0	0	0
1534	Protein FAM193B OS=Homo sapiens OX=9606 GN=FAM193B PE=1 SV=3	sp|Q96PV7|F193B_HUMAN	97 kDa		8.1e-05	0	0	0
1535	Peroxisomal membrane protein PMP34 OS=Homo sapiens OX=9606 GN=SLC25A17 PE=1 SV=1	sp|O43808|PM34_HUMAN	35 kDa		3.3e-05	0	0	0
1536	GPI transamidase component PIG-T OS=Homo sapiens OX=9606 GN=PIGT PE=1 SV=1	sp|Q969N2|PIGT_HUMAN	66 kDa		4.9e-05	0	0	0
1537	Cytochrome c oxidase subunit 5A, mitochondrial OS=Homo sapiens OX=9606 GN=COX5A PE=1 SV=2	sp|P20674|COX5A_HUMAN	17 kDa		0	0	0	0
1538	Calsyntenin-1 OS=Homo sapiens OX=9606 GN=CLSTN1 PE=1 SV=1	sp|O94985|CSTN1_HUMAN	110 kDa		8.1e-05	0	0	0
1539	Interleukin-1 receptor-associated kinase 1 OS=Homo sapiens OX=9606 GN=IRAK1 PE=1 SV=2	sp|P51617|IRAK1_HUMAN	77 kDa		4.9e-05	0	0	0
1540	Leucine-rich repeat and calponin homology domain-containing protein 2 OS=Homo sapiens OX=9606 GN=LRCH2 PE=2 SV=2	sp|Q5VUJ6|LRCH2_HUMAN	85 kDa		8.1e-05	0	0	0
1541	2-oxoglutarate dehydrogenase, mitochondrial OS=Homo sapiens OX=9606 GN=OGDH PE=1 SV=3	sp|Q02218|ODO1_HUMAN	116 kDa		4.9e-05	0	0	0
1542	Ubiquitin-like protein 4A OS=Homo sapiens OX=9606 GN=UBL4A PE=1 SV=1	sp|P11441|UBL4A_HUMAN	18 kDa		4.9e-05	0	0	0
1543	40S ribosomal protein SA OS=Homo sapiens OX=9606 GN=RPSA PE=1 SV=4	sp|P08865|RSSA_HUMAN	33 kDa		4.9e-05	0	0	0
1544	Exosome component 10 OS=Homo sapiens OX=9606 GN=EXOSC10 PE=1 SV=2	sp|Q01780|EXOSX_HUMAN	101 kDa		0	0	0	0
1545	Rab GTPase-activating protein 1 OS=Homo sapiens OX=9606 GN=RABGAP1 PE=1 SV=3	sp|Q9Y3P9|RBGP1_HUMAN	122 kDa		6.5e-05	0	0	0
1546	ATP-binding cassette sub-family F member 1 OS=Homo sapiens OX=9606 GN=ABCF1 PE=1 SV=2	sp|Q8NE71|ABCF1_HUMAN	96 kDa		0.00011	0	0	0
1547	Zinc transporter ZIP10 OS=Homo sapiens OX=9606 GN=SLC39A10 PE=1 SV=2	sp|Q9ULF5|S39AA_HUMAN	94 kDa		8.1e-05	0	0	0
1548	Protein AF1q OS=Homo sapiens OX=9606 GN=MLLT11 PE=1 SV=1	sp|Q13015|AF1Q_HUMAN	10 kDa		0	0	0	0
1549	EMILIN-1 OS=Homo sapiens OX=9606 GN=EMILIN1 PE=1 SV=3	sp|Q9Y6C2|EMIL1_HUMAN	107 kDa		0	0	0	0
1550	Calcium-transporting ATPase type 2C member 1 OS=Homo sapiens OX=9606 GN=ATP2C1 PE=1 SV=3	sp|P98194|AT2C1_HUMAN	101 kDa		8.1e-05	0	0	0
1551	Putative RNA-binding protein Luc7-like 1 OS=Homo sapiens OX=9606 GN=LUC7L PE=1 SV=1	sp|Q9NQ29|LUC7L_HUMAN	44 kDa	TRUE	3.3e-05	0	0	0
1552	NF-kappa-B inhibitor-interacting Ras-like protein 1 OS=Homo sapiens OX=9606 GN=NKIRAS1 PE=1 SV=1	sp|Q9NYS0|KBRS1_HUMAN	22 kDa		6.5e-05	0	0	0
1553	Medium-chain specific acyl-CoA dehydrogenase, mitochondrial OS=Homo sapiens OX=9606 GN=ACADM PE=1 SV=1	sp|P11310|ACADM_HUMAN	47 kDa		6.5e-05	0	0	0
1554	Poly(U)-binding-splicing factor PUF60 OS=Homo sapiens OX=9606 GN=PUF60 PE=1 SV=1	sp|Q9UHX1|PUF60_HUMAN	60 kDa		3.3e-05	0	0	0
1555	Copine-1 OS=Homo sapiens OX=9606 GN=CPNE1 PE=1 SV=1	sp|Q99829|CPNE1_HUMAN	59 kDa		4.9e-05	0	0	0
1556	Protein Red OS=Homo sapiens OX=9606 GN=IK PE=1 SV=3	sp|Q13123|RED_HUMAN	66 kDa		4.9e-05	0	0	0
1557	Nucleolar transcription factor 1 OS=Homo sapiens OX=9606 GN=UBTF PE=1 SV=1	sp|P17480|UBF1_HUMAN	89 kDa		8.1e-05	0	0	0
1558	26S proteasome non-ATPase regulatory subunit 7 OS=Homo sapiens OX=9606 GN=PSMD7 PE=1 SV=2	sp|P51665|PSMD7_HUMAN	37 kDa		4.9e-05	0	0	0
1559	Germinal-center associated nuclear protein OS=Homo sapiens OX=9606 GN=MCM3AP PE=1 SV=2	sp|O60318|GANP_HUMAN	218 kDa		4.9e-05	0	0	0
1560	Condensin complex subunit 1 OS=Homo sapiens OX=9606 GN=NCAPD2 PE=1 SV=3	sp|Q15021|CND1_HUMAN	157 kDa		6.5e-05	0	4.5e-05	0
1561	Diacylglycerol kinase alpha OS=Homo sapiens OX=9606 GN=DGKA PE=1 SV=3	sp|P23743|DGKA_HUMAN	83 kDa		8.1e-05	0	0	0
1562	Septin-11 OS=Homo sapiens OX=9606 GN=SEPTIN11 PE=1 SV=3	sp|Q9NVA2|SEP11_HUMAN	49 kDa		4.9e-05	0	0	0
1563	Glutamine amidotransferase-like class 1 domain-containing protein 3B, mitochondrial OS=Homo sapiens OX=9606 GN=GATD3B PE=1 SV=1	sp|A0A0B4J2D5|GAL3B_HUMAN (+1)	28 kDa		4.9e-05	0	0	0
1564	Ras suppressor protein 1 OS=Homo sapiens OX=9606 GN=RSU1 PE=1 SV=3	sp|Q15404|RSU1_HUMAN	32 kDa		6.5e-05	0	0	0
1565	Tudor and KH domain-containing protein OS=Homo sapiens OX=9606 GN=TDRKH PE=1 SV=2	sp|Q9Y2W6|TDRKH_HUMAN	62 kDa		4.9e-05	0	0	0
1566	Gephyrin OS=Homo sapiens OX=9606 GN=GPHN PE=1 SV=1	sp|Q9NQX3|GEPH_HUMAN	80 kDa		3.3e-05	0	0	0
1567	Phosphoribosyl pyrophosphate synthase-associated protein 1 OS=Homo sapiens OX=9606 GN=PRPSAP1 PE=1 SV=2	sp|Q14558|KPRA_HUMAN	39 kDa		4.9e-05	0	0	0
1568	Protein phosphatase 1 regulatory subunit 15B OS=Homo sapiens OX=9606 GN=PPP1R15B PE=1 SV=1	sp|Q5SWA1|PR15B_HUMAN	79 kDa		4.9e-05	0	0	0
1569	Ubiquitin-associated domain-containing protein 2 OS=Homo sapiens OX=9606 GN=UBAC2 PE=1 SV=1	sp|Q8NBM4|UBAC2_HUMAN	39 kDa		4.9e-05	0	0	0
1570	DnaJ homolog subfamily C member 1 OS=Homo sapiens OX=9606 GN=DNAJC1 PE=1 SV=1	sp|Q96KC8|DNJC1_HUMAN	64 kDa		6.5e-05	0	0	0
1571	Crooked neck-like protein 1 OS=Homo sapiens OX=9606 GN=CRNKL1 PE=1 SV=4	sp|Q9BZJ0|CRNL1_HUMAN	100 kDa		8.1e-05	0	0	0
1572	Pyruvate carboxylase, mitochondrial OS=Homo sapiens OX=9606 GN=PC PE=1 SV=2	sp|P11498|PYC_HUMAN	130 kDa		8.1e-05	0	0	0
1573	Mitochondrial inner membrane protein OXA1L OS=Homo sapiens OX=9606 GN=OXA1L PE=1 SV=3	sp|Q15070|OXA1L_HUMAN	49 kDa		4.9e-05	0	0	0
1574	40S ribosomal protein S19 OS=Homo sapiens OX=9606 GN=RPS19 PE=1 SV=2	sp|P39019|RS19_HUMAN	16 kDa		3.3e-05	0	0	0
1575	CD276 antigen OS=Homo sapiens OX=9606 GN=CD276 PE=1 SV=1	sp|Q5ZPR3|CD276_HUMAN	57 kDa		4.9e-05	0	0	0
1576	Cleavage and polyadenylation specificity factor subunit 4 OS=Homo sapiens OX=9606 GN=CPSF4 PE=1 SV=1	sp|O95639|CPSF4_HUMAN	30 kDa		9.8e-05	0	0	0
1577	60S ribosomal protein L21 OS=Homo sapiens OX=9606 GN=RPL21 PE=1 SV=2	sp|P46778|RL21_HUMAN	19 kDa		3.3e-05	0	0	0
1578	Ras-related protein Rab-32 OS=Homo sapiens OX=9606 GN=RAB32 PE=1 SV=3	sp|Q13637|RAB32_HUMAN	25 kDa	TRUE	3.3e-05	0	0	0
1579	3-hydroxyacyl-CoA dehydrogenase type-2 OS=Homo sapiens OX=9606 GN=HSD17B10 PE=1 SV=3	sp|Q99714|HCD2_HUMAN	27 kDa		3.3e-05	0	0	0
1580	GPI transamidase component PIG-S OS=Homo sapiens OX=9606 GN=PIGS PE=1 SV=3	sp|Q96S52|PIGS_HUMAN	62 kDa		9.8e-05	0	0	0
1581	AP-2 complex subunit alpha-1 OS=Homo sapiens OX=9606 GN=AP2A1 PE=1 SV=3	sp|O95782|AP2A1_HUMAN	108 kDa	TRUE	3.3e-05	0	0	0
1582	U3 small nucleolar RNA-interacting protein 2 OS=Homo sapiens OX=9606 GN=RRP9 PE=1 SV=1	sp|O43818|U3IP2_HUMAN	52 kDa		0	0	0	0
1583	Dynactin subunit 3 OS=Homo sapiens OX=9606 GN=DCTN3 PE=1 SV=1	sp|O75935|DCTN3_HUMAN	21 kDa		0	0	0	0
1584	Leucine-rich repeat-containing protein 58 OS=Homo sapiens OX=9606 GN=LRRC58 PE=1 SV=2	sp|Q96CX6|LRC58_HUMAN	41 kDa		0	0	0	0
1585	Leucine-rich repeat-containing protein 14 OS=Homo sapiens OX=9606 GN=LRRC14 PE=1 SV=1	sp|Q15048|LRC14_HUMAN	55 kDa		0.00013	0	0	0
1586	Tuftelin OS=Homo sapiens OX=9606 GN=TUFT1 PE=1 SV=1	sp|Q9NNX1|TUFT1_HUMAN	44 kDa		0	0	0	0
1587	U4/U6 small nuclear ribonucleoprotein Prp4 OS=Homo sapiens OX=9606 GN=PRPF4 PE=1 SV=2	sp|O43172|PRP4_HUMAN	58 kDa		0.00013	0	0	0
1588	AP-2 complex subunit mu OS=Homo sapiens OX=9606 GN=AP2M1 PE=1 SV=2	sp|Q96CW1|AP2M1_HUMAN	50 kDa		0.00011	0	0	0
1589	Interferon-inducible double-stranded RNA-dependent protein kinase activator A OS=Homo sapiens OX=9606 GN=PRKRA PE=1 SV=1	sp|O75569|PRKRA_HUMAN	34 kDa		0	0	0	0
1590	Protein virilizer homolog OS=Homo sapiens OX=9606 GN=VIRMA PE=1 SV=2	sp|Q69YN4|VIR_HUMAN	202 kDa		0	0	0	0
1591	Glypican-6 OS=Homo sapiens OX=9606 GN=GPC6 PE=1 SV=1	sp|Q9Y625|GPC6_HUMAN	63 kDa	TRUE	8.1e-05	0	0	0
1592	Annexin A2 OS=Homo sapiens OX=9606 GN=ANXA2 PE=1 SV=2	sp|P07355|ANXA2_HUMAN	39 kDa		0	0	0	0
1593	NADH dehydrogenase [ubiquinone] 1 alpha subcomplex subunit 2 OS=Homo sapiens OX=9606 GN=NDUFA2 PE=1 SV=3	sp|O43678|NDUA2_HUMAN	11 kDa		3.3e-05	0	0	0
1594	Renin receptor OS=Homo sapiens OX=9606 GN=ATP6AP2 PE=1 SV=2	sp|O75787|RENR_HUMAN	39 kDa		3.3e-05	0	0	0
1595	NADH dehydrogenase [ubiquinone] 1 alpha subcomplex subunit 3 OS=Homo sapiens OX=9606 GN=NDUFA3 PE=1 SV=1	sp|O95167|NDUA3_HUMAN	9 kDa		0	0	0	0
1596	Ras GTPase-activating protein-binding protein 1 OS=Homo sapiens OX=9606 GN=G3BP1 PE=1 SV=1	sp|Q13283|G3BP1_HUMAN	52 kDa		0	0	0	0
1597	TBC1 domain family member 4 OS=Homo sapiens OX=9606 GN=TBC1D4 PE=1 SV=2	sp|O60343|TBCD4_HUMAN	147 kDa		4.9e-05	0	0	0
1598	Plexin-B2 OS=Homo sapiens OX=9606 GN=PLXNB2 PE=1 SV=3	sp|O15031|PLXB2_HUMAN	205 kDa	TRUE	0	0	0	0
1599	Progranulin OS=Homo sapiens OX=9606 GN=GRN PE=1 SV=2	sp|P28799|GRN_HUMAN	64 kDa		6.5e-05	0	0	0
1600	Cell division cycle 7-related protein kinase OS=Homo sapiens OX=9606 GN=CDC7 PE=1 SV=1	sp|O00311|CDC7_HUMAN	64 kDa		0	0	0	0
1601	Probable C-mannosyltransferase DPY19L1 OS=Homo sapiens OX=9606 GN=DPY19L1 PE=2 SV=1	sp|Q2PZI1|D19L1_HUMAN	77 kDa		4.9e-05	0	0	0
1602	Long-chain-fatty-acid--CoA ligase 1 OS=Homo sapiens OX=9606 GN=ACSL1 PE=1 SV=1	sp|P33121|ACSL1_HUMAN	78 kDa	TRUE	3.3e-05	0	0	0
1603	NPC intracellular cholesterol transporter 1 OS=Homo sapiens OX=9606 GN=NPC1 PE=1 SV=2	sp|O15118|NPC1_HUMAN	142 kDa		0	0	0	0
1604	5'-nucleotidase domain-containing protein 2 OS=Homo sapiens OX=9606 GN=NT5DC2 PE=1 SV=1	sp|Q9H857|NT5D2_HUMAN	61 kDa		6.5e-05	0	0	0
1605	Transcription termination factor 4, mitochondrial OS=Homo sapiens OX=9606 GN=MTERF4 PE=1 SV=3	sp|Q7Z6M4|MTEF4_HUMAN	44 kDa		0	0	0	0
1606	ADP-ribosylation factor-like protein 8B OS=Homo sapiens OX=9606 GN=ARL8B PE=1 SV=1	sp|Q9NVJ2|ARL8B_HUMAN	22 kDa		6.5e-05	0	0	0
1607	Trophoblast glycoprotein OS=Homo sapiens OX=9606 GN=TPBG PE=1 SV=1	sp|Q13641|TPBG_HUMAN	46 kDa		0	0	0	0
1608	GRB10-interacting GYF protein 2 OS=Homo sapiens OX=9606 GN=GIGYF2 PE=1 SV=1	sp|Q6Y7W6|GGYF2_HUMAN	150 kDa		4.9e-05	0	0	0
1609	V-type proton ATPase subunit S1 OS=Homo sapiens OX=9606 GN=ATP6AP1 PE=1 SV=2	sp|Q15904|VAS1_HUMAN	52 kDa		3.3e-05	0	0	0
1610	Tail-anchored protein insertion receptor WRB OS=Homo sapiens OX=9606 GN=WRB PE=1 SV=2	sp|O00258|WRB_HUMAN	20 kDa		3.3e-05	0	0	0
1611	m-AAA protease-interacting protein 1, mitochondrial OS=Homo sapiens OX=9606 GN=MAIP1 PE=1 SV=1	sp|Q8WWC4|MAIP1_HUMAN	33 kDa		4.9e-05	0	0	0
1612	Alpha-galactosidase A OS=Homo sapiens OX=9606 GN=GLA PE=1 SV=1	sp|P06280|AGAL_HUMAN	49 kDa		3.3e-05	0	0	0
1613	Mannosyl-oligosaccharide glucosidase OS=Homo sapiens OX=9606 GN=MOGS PE=1 SV=5	sp|Q13724|MOGS_HUMAN	92 kDa		4.9e-05	0	0	0
1614	Tripartite motif-containing protein 26 OS=Homo sapiens OX=9606 GN=TRIM26 PE=1 SV=1	sp|Q12899|TRI26_HUMAN	62 kDa		4.9e-05	0	0	0
1615	DNA-directed RNA polymerases I and III subunit RPAC1 OS=Homo sapiens OX=9606 GN=POLR1C PE=1 SV=1	sp|O15160|RPAC1_HUMAN	39 kDa		3.3e-05	0	0	0
1616	PDZ and LIM domain protein 5 OS=Homo sapiens OX=9606 GN=PDLIM5 PE=1 SV=5	sp|Q96HC4|PDLI5_HUMAN	64 kDa		4.9e-05	0	0	0
1617	High affinity cationic amino acid transporter 1 OS=Homo sapiens OX=9606 GN=SLC7A1 PE=1 SV=1	sp|P30825|CTR1_HUMAN	68 kDa		4.9e-05	0	0	0
1618	AP-3 complex subunit sigma-1 OS=Homo sapiens OX=9606 GN=AP3S1 PE=1 SV=1	sp|Q92572|AP3S1_HUMAN	22 kDa		3.3e-05	0	0	0
1619	ER membrane protein complex subunit 4 OS=Homo sapiens OX=9606 GN=EMC4 PE=1 SV=2	sp|Q5J8M3|EMC4_HUMAN	20 kDa		4.9e-05	0	0	0
1620	NADH dehydrogenase [ubiquinone] 1 alpha subcomplex subunit 11 OS=Homo sapiens OX=9606 GN=NDUFA11 PE=1 SV=3	sp|Q86Y39|NDUAB_HUMAN	15 kDa		3.3e-05	0	0	0
1621	Phosphatidylinositol 4-kinase type 2-alpha OS=Homo sapiens OX=9606 GN=PI4K2A PE=1 SV=1	sp|Q9BTU6|P4K2A_HUMAN	54 kDa		3.3e-05	0	0	0
1622	Glycosylphosphatidylinositol anchor attachment 1 protein OS=Homo sapiens OX=9606 GN=GPAA1 PE=1 SV=3	sp|O43292|GPAA1_HUMAN	68 kDa		0	0	0	0
1623	NHP2-like protein 1 OS=Homo sapiens OX=9606 GN=SNU13 PE=1 SV=3	sp|P55769|NH2L1_HUMAN	14 kDa		6.5e-05	0	0	0
1624	NF-kappa-B inhibitor-interacting Ras-like protein 2 OS=Homo sapiens OX=9606 GN=NKIRAS2 PE=1 SV=1	sp|Q9NYR9|KBRS2_HUMAN	22 kDa		3.3e-05	0	0	0
1625	Coatomer subunit zeta-1 OS=Homo sapiens OX=9606 GN=COPZ1 PE=1 SV=1	sp|P61923|COPZ1_HUMAN	20 kDa		6.5e-05	0	0	0
1626	Plastin-3 OS=Homo sapiens OX=9606 GN=PLS3 PE=1 SV=4	sp|P13797|PLST_HUMAN	71 kDa		3.3e-05	0	0	0
1627	Ceroid-lipofuscinosis neuronal protein 6 OS=Homo sapiens OX=9606 GN=CLN6 PE=1 SV=1	sp|Q9NWW5|CLN6_HUMAN	36 kDa		4.9e-05	0	0	0
1628	26S proteasome non-ATPase regulatory subunit 14 OS=Homo sapiens OX=9606 GN=PSMD14 PE=1 SV=1	sp|O00487|PSDE_HUMAN	35 kDa		8.1e-05	0	0	0
1629	28S ribosomal protein S23, mitochondrial OS=Homo sapiens OX=9606 GN=MRPS23 PE=1 SV=2	sp|Q9Y3D9|RT23_HUMAN	22 kDa		8.1e-05	0	0	0
1630	Tuberin OS=Homo sapiens OX=9606 GN=TSC2 PE=1 SV=2	sp|P49815|TSC2_HUMAN	201 kDa		8.1e-05	0	0	0
1631	ER membrane protein complex subunit 3 OS=Homo sapiens OX=9606 GN=EMC3 PE=1 SV=3	sp|Q9P0I2|EMC3_HUMAN	30 kDa		4.9e-05	0	0	0
1632	Dynein light chain Tctex-type 1 OS=Homo sapiens OX=9606 GN=DYNLT1 PE=1 SV=1	sp|P63172|DYLT1_HUMAN	12 kDa		4.9e-05	0	0	0
1633	Sodium-coupled neutral amino acid transporter 1 OS=Homo sapiens OX=9606 GN=SLC38A1 PE=1 SV=1	sp|Q9H2H9|S38A1_HUMAN	54 kDa		0	0	0	0
1634	N-acetyltransferase 14 OS=Homo sapiens OX=9606 GN=NAT14 PE=1 SV=1	sp|Q8WUY8|NAT14_HUMAN	22 kDa		0	0	0	0
1635	Roundabout homolog 1 OS=Homo sapiens OX=9606 GN=ROBO1 PE=1 SV=1	sp|Q9Y6N7|ROBO1_HUMAN	181 kDa		0	0	0	0
1636	Alpha-(1,6)-fucosyltransferase OS=Homo sapiens OX=9606 GN=FUT8 PE=1 SV=2	sp|Q9BYC5|FUT8_HUMAN	67 kDa		4.9e-05	0	0	0
1637	SEC14 domain and spectrin repeat-containing protein 1 OS=Homo sapiens OX=9606 GN=SESTD1 PE=1 SV=2	sp|Q86VW0|SESD1_HUMAN	79 kDa		4.9e-05	0	0	0
1638	Peroxisomal membrane protein 11B OS=Homo sapiens OX=9606 GN=PEX11B PE=1 SV=1	sp|O96011|PX11B_HUMAN	28 kDa		0	0	0	0
1639	Trimethylguanosine synthase OS=Homo sapiens OX=9606 GN=TGS1 PE=1 SV=3	sp|Q96RS0|TGS1_HUMAN	97 kDa		3.3e-05	0	0	0
1640	Protein Aster-A OS=Homo sapiens OX=9606 GN=GRAMD1A PE=1 SV=2	sp|Q96CP6|ASTRA_HUMAN	81 kDa		3.3e-05	0	0	0
1641	Transmembrane protein 205 OS=Homo sapiens OX=9606 GN=TMEM205 PE=1 SV=1	sp|Q6UW68|TM205_HUMAN	21 kDa		9.8e-05	0	0	0
1642	Very long-chain acyl-CoA synthetase OS=Homo sapiens OX=9606 GN=SLC27A2 PE=1 SV=2	sp|O14975|S27A2_HUMAN	70 kDa		8.1e-05	0	0	0
1643	Solute carrier family 27 member 3 OS=Homo sapiens OX=9606 GN=SLC27A3 PE=2 SV=4	sp|Q5K4L6|S27A3_HUMAN	74 kDa		4.9e-05	0	0	0
1644	RNA polymerase I-specific transcription initiation factor RRN3 OS=Homo sapiens OX=9606 GN=RRN3 PE=1 SV=1	sp|Q9NYV6|RRN3_HUMAN	74 kDa		3.3e-05	0	0	0
1645	E3 ubiquitin-protein ligase ARIH2 OS=Homo sapiens OX=9606 GN=ARIH2 PE=1 SV=1	sp|O95376|ARI2_HUMAN	58 kDa		0	0	0	0
1646	Nipped-B-like protein OS=Homo sapiens OX=9606 GN=NIPBL PE=1 SV=2	sp|Q6KC79|NIPBL_HUMAN	316 kDa		8.1e-05	0	0	0
1647	Lys-63-specific deubiquitinase BRCC36 OS=Homo sapiens OX=9606 GN=BRCC3 PE=1 SV=2	sp|P46736|BRCC3_HUMAN	36 kDa		8.1e-05	0	0	0
1648	Unconventional myosin-Id OS=Homo sapiens OX=9606 GN=MYO1D PE=1 SV=2	sp|O94832|MYO1D_HUMAN	116 kDa		0	0	0	0
1649	Protein misato homolog 1 OS=Homo sapiens OX=9606 GN=MSTO1 PE=1 SV=1	sp|Q9BUK6|MSTO1_HUMAN	62 kDa		8.1e-05	0	0	0
1650	Nuclear pore complex protein Nup88 OS=Homo sapiens OX=9606 GN=NUP88 PE=1 SV=2	sp|Q99567|NUP88_HUMAN	84 kDa		8.1e-05	0	0	0
1651	Ras-related protein Ral-B OS=Homo sapiens OX=9606 GN=RALB PE=1 SV=1	sp|P11234|RALB_HUMAN	23 kDa		3.3e-05	0	0	0
1652	Phosphatidylinositol N-acetylglucosaminyltransferase subunit A OS=Homo sapiens OX=9606 GN=PIGA PE=1 SV=1	sp|P37287|PIGA_HUMAN	54 kDa		6.5e-05	0	0	0
1653	Peptide-N(4)-(N-acetyl-beta-glucosaminyl)asparagine amidase OS=Homo sapiens OX=9606 GN=NGLY1 PE=1 SV=1	sp|Q96IV0|NGLY1_HUMAN	74 kDa		3.3e-05	0	0	0
1654	Nucleolar GTP-binding protein 2 OS=Homo sapiens OX=9606 GN=GNL2 PE=1 SV=1	sp|Q13823|NOG2_HUMAN	84 kDa		0.00011	0	0	0
1655	NADH-cytochrome b5 reductase 3 OS=Homo sapiens OX=9606 GN=CYB5R3 PE=1 SV=3	sp|P00387|NB5R3_HUMAN	34 kDa		6.5e-05	0	0	0
1656	Kinesin-like protein KIF3A OS=Homo sapiens OX=9606 GN=KIF3A PE=1 SV=4	sp|Q9Y496|KIF3A_HUMAN	80 kDa		0	0	0	0
1657	Replication stress response regulator SDE2 OS=Homo sapiens OX=9606 GN=SDE2 PE=1 SV=1	sp|Q6IQ49|SDE2_HUMAN	50 kDa		0	0	0	0
1658	Intermediate filament family orphan 1 OS=Homo sapiens OX=9606 GN=IFFO1 PE=2 SV=2	sp|Q0D2I5|IFFO1_HUMAN	62 kDa		4.9e-05	0	0	0
1659	Nucleolar MIF4G domain-containing protein 1 OS=Homo sapiens OX=9606 GN=NOM1 PE=1 SV=1	sp|Q5C9Z4|NOM1_HUMAN	96 kDa		3.3e-05	0	0	0
1660	SUN domain-containing protein 1 OS=Homo sapiens OX=9606 GN=SUN1 PE=1 SV=3	sp|O94901|SUN1_HUMAN	90 kDa		3.3e-05	0	0	0
1661	Calcyclin-binding protein OS=Homo sapiens OX=9606 GN=CACYBP PE=1 SV=2	sp|Q9HB71|CYBP_HUMAN	26 kDa		6.5e-05	0	0	0
1662	DBH-like monooxygenase protein 1 OS=Homo sapiens OX=9606 GN=MOXD1 PE=1 SV=1	sp|Q6UVY6|MOXD1_HUMAN	70 kDa		9.8e-05	0	0	0
1663	Regulatory-associated protein of mTOR OS=Homo sapiens OX=9606 GN=RPTOR PE=1 SV=1	sp|Q8N122|RPTOR_HUMAN	149 kDa		6.5e-05	0	0	0
1664	E3 ISG15--protein ligase HERC5 OS=Homo sapiens OX=9606 GN=HERC5 PE=1 SV=2	sp|Q9UII4|HERC5_HUMAN	117 kDa		3.3e-05	0	0	0
1665	Zinc finger protein with KRAB and SCAN domains 1 OS=Homo sapiens OX=9606 GN=ZKSCAN1 PE=1 SV=3	sp|P17029|ZKSC1_HUMAN	64 kDa		9.8e-05	0	0	0
1666	BAG family molecular chaperone regulator 4 OS=Homo sapiens OX=9606 GN=BAG4 PE=1 SV=1	sp|O95429|BAG4_HUMAN	50 kDa		3.3e-05	0	0	0
1667	TGF-beta-activated kinase 1 and MAP3K7-binding protein 1 OS=Homo sapiens OX=9606 GN=TAB1 PE=1 SV=1	sp|Q15750|TAB1_HUMAN	55 kDa		9.8e-05	0	0	0
1668	Survival motor neuron protein OS=Homo sapiens OX=9606 GN=SMN2 PE=1 SV=1	sp|Q16637|SMN_HUMAN	32 kDa		4.9e-05	0	0	0
1669	Protein SDA1 homolog OS=Homo sapiens OX=9606 GN=SDAD1 PE=1 SV=3	sp|Q9NVU7|SDA1_HUMAN	80 kDa		8.1e-05	0	0	0
1670	Zinc finger protein 687 OS=Homo sapiens OX=9606 GN=ZNF687 PE=1 SV=1	sp|Q8N1G0|ZN687_HUMAN	130 kDa		4.9e-05	0	0	0
1671	HBS1-like protein OS=Homo sapiens OX=9606 GN=HBS1L PE=1 SV=1	sp|Q9Y450|HBS1L_HUMAN	75 kDa		0	0	0	0
1672	Sterol O-acyltransferase 1 OS=Homo sapiens OX=9606 GN=SOAT1 PE=1 SV=3	sp|P35610|SOAT1_HUMAN	65 kDa		4.9e-05	0	0	0
1673	Chromodomain-helicase-DNA-binding protein 1 OS=Homo sapiens OX=9606 GN=CHD1 PE=1 SV=2	sp|O14646|CHD1_HUMAN	197 kDa	TRUE	3.3e-05	0	0	0
1674	Tetratricopeptide repeat protein 28 OS=Homo sapiens OX=9606 GN=TTC28 PE=1 SV=4	sp|Q96AY4|TTC28_HUMAN	271 kDa		8.1e-05	0	0	0
1675	RNA-binding protein 15 OS=Homo sapiens OX=9606 GN=RBM15 PE=1 SV=2	sp|Q96T37|RBM15_HUMAN	107 kDa		4.9e-05	0	0	0
1676	BRISC and BRCA1-A complex member 1 OS=Homo sapiens OX=9606 GN=BABAM1 PE=1 SV=1	sp|Q9NWV8|BABA1_HUMAN	37 kDa		9.8e-05	0	0	0
1677	Heterogeneous nuclear ribonucleoprotein R OS=Homo sapiens OX=9606 GN=HNRNPR PE=1 SV=1	sp|O43390|HNRPR_HUMAN	71 kDa	TRUE	0	0	0	0
1678	Kinetochore-associated protein 1 OS=Homo sapiens OX=9606 GN=KNTC1 PE=1 SV=1	sp|P50748|KNTC1_HUMAN	251 kDa		3.3e-05	0	0	0
1679	Inhibitor of nuclear factor kappa-B kinase subunit alpha OS=Homo sapiens OX=9606 GN=CHUK PE=1 SV=2	sp|O15111|IKKA_HUMAN	85 kDa	TRUE	6.5e-05	0	0	0
1680	Hermansky-Pudlak syndrome 6 protein OS=Homo sapiens OX=9606 GN=HPS6 PE=1 SV=1	sp|Q86YV9|HPS6_HUMAN	83 kDa		3.3e-05	0	0	0
1681	Syntaxin-7 OS=Homo sapiens OX=9606 GN=STX7 PE=1 SV=4	sp|O15400|STX7_HUMAN	30 kDa		4.9e-05	0	0	0
1682	Actin-like protein 6A OS=Homo sapiens OX=9606 GN=ACTL6A PE=1 SV=1	sp|O96019|ACL6A_HUMAN	47 kDa		4.9e-05	0	0	0
1683	Sodium/calcium exchanger 1 OS=Homo sapiens OX=9606 GN=SLC8A1 PE=1 SV=3	sp|P32418|NAC1_HUMAN	109 kDa		8.1e-05	0	0	0
1684	N-alpha-acetyltransferase 10 OS=Homo sapiens OX=9606 GN=NAA10 PE=1 SV=1	sp|P41227|NAA10_HUMAN	26 kDa		6.5e-05	0	0	0
1685	TAR DNA-binding protein 43 OS=Homo sapiens OX=9606 GN=TARDBP PE=1 SV=1	sp|Q13148|TADBP_HUMAN	45 kDa		6.5e-05	0	0	0
1686	VPS35 endosomal protein sorting factor-like OS=Homo sapiens OX=9606 GN=VPS35L PE=1 SV=2	sp|Q7Z3J2|VP35L_HUMAN	110 kDa		0	0	0	0
1687	SHC SH2 domain-binding protein 1 OS=Homo sapiens OX=9606 GN=SHCBP1 PE=1 SV=3	sp|Q8NEM2|SHCBP_HUMAN	76 kDa		6.5e-05	0	0	0
1688	E3 ubiquitin-protein ligase NEDD4-like OS=Homo sapiens OX=9606 GN=NEDD4L PE=1 SV=2	sp|Q96PU5|NED4L_HUMAN	112 kDa	TRUE	6.5e-05	0	0	0
1689	Glycogen [starch] synthase, muscle OS=Homo sapiens OX=9606 GN=GYS1 PE=1 SV=2	sp|P13807|GYS1_HUMAN	84 kDa		8.1e-05	0	0	0
1690	Dual specificity mitogen-activated protein kinase kinase 3 OS=Homo sapiens OX=9606 GN=MAP2K3 PE=1 SV=2	sp|P46734|MP2K3_HUMAN	39 kDa	TRUE	9.8e-05	0	0	0
1691	GTPase Era, mitochondrial OS=Homo sapiens OX=9606 GN=ERAL1 PE=1 SV=2	sp|O75616|ERAL1_HUMAN	48 kDa		6.5e-05	0	0	0
1692	Kelch repeat and BTB domain-containing protein 7 OS=Homo sapiens OX=9606 GN=KBTBD7 PE=1 SV=1	sp|Q8WVZ9|KBTB7_HUMAN	77 kDa		0	0	0	0
1693	Unconventional myosin-Ic OS=Homo sapiens OX=9606 GN=MYO1C PE=1 SV=4	sp|O00159|MYO1C_HUMAN	122 kDa		8.1e-05	0	0	0
1694	Protein lin-7 homolog C OS=Homo sapiens OX=9606 GN=LIN7C PE=1 SV=1	sp|Q9NUP9|LIN7C_HUMAN	22 kDa		8.1e-05	0	0	0
1695	Transcription initiation factor IIA subunit 1 OS=Homo sapiens OX=9606 GN=GTF2A1 PE=1 SV=1	sp|P52655|TF2AA_HUMAN	42 kDa		0	0	0	0
1696	Baculoviral IAP repeat-containing protein 6 OS=Homo sapiens OX=9606 GN=BIRC6 PE=1 SV=2	sp|Q9NR09|BIRC6_HUMAN	530 kDa		0	0	0	0
1697	Immunoglobulin heavy constant gamma 1 OS=Homo sapiens OX=9606 GN=IGHG1 PE=1 SV=1	sp|P01857|IGHG1_HUMAN	36 kDa	TRUE	0	0	0	0
1698	Leucine-rich repeat transmembrane protein FLRT3 OS=Homo sapiens OX=9606 GN=FLRT3 PE=1 SV=1	sp|Q9NZU0|FLRT3_HUMAN	73 kDa		0	0	0	0
1699	Proteasome subunit beta type-4 OS=Homo sapiens OX=9606 GN=PSMB4 PE=1 SV=4	sp|P28070|PSB4_HUMAN	29 kDa		9.8e-05	0	0	0
1700	Serine/threonine-protein phosphatase 4 catalytic subunit OS=Homo sapiens OX=9606 GN=PPP4C PE=1 SV=1	sp|P60510|PP4C_HUMAN	35 kDa	TRUE	0	0	0	0
1701	DNA-directed RNA polymerase III subunit RPC3 OS=Homo sapiens OX=9606 GN=POLR3C PE=1 SV=1	sp|Q9BUI4|RPC3_HUMAN	61 kDa		0	0	0	0
1702	E3 ubiquitin-protein ligase RNF31 OS=Homo sapiens OX=9606 GN=RNF31 PE=1 SV=1	sp|Q96EP0|RNF31_HUMAN	120 kDa		9.8e-05	0	0	0
1703	Intraflagellar transport protein 81 homolog OS=Homo sapiens OX=9606 GN=IFT81 PE=1 SV=1	sp|Q8WYA0|IFT81_HUMAN	80 kDa		0	0	0	0
1704	Adenylyl cyclase-associated protein 1 OS=Homo sapiens OX=9606 GN=CAP1 PE=1 SV=5	sp|Q01518|CAP1_HUMAN	52 kDa		9.8e-05	0	0	0
1705	Ras-related protein Rab-5B OS=Homo sapiens OX=9606 GN=RAB5B PE=1 SV=1	sp|P61020|RAB5B_HUMAN	24 kDa	TRUE	3.3e-05	0	0	0
1706	RAB11-binding protein RELCH OS=Homo sapiens OX=9606 GN=RELCH PE=1 SV=2	sp|Q9P260|RELCH_HUMAN	135 kDa		9.8e-05	0	0	0
1707	Chromosome alignment-maintaining phosphoprotein 1 OS=Homo sapiens OX=9606 GN=CHAMP1 PE=1 SV=2	sp|Q96JM3|CHAP1_HUMAN	89 kDa		9.8e-05	0	0	0
1708	Putative U2 small nuclear ribonucleoprotein auxiliary factor 35 kDa subunit-related protein 1 OS=Homo sapiens OX=9606 GN=ZRSR2P1 PE=5 SV=2	sp|Q15695|U2AFL_HUMAN	58 kDa		0.00013	0	0	0
1709	Serine/threonine-protein kinase tousled-like 2 OS=Homo sapiens OX=9606 GN=TLK2 PE=1 SV=2	sp|Q86UE8|TLK2_HUMAN	88 kDa		0	0	0	0
1710	Double-stranded RNA-binding protein Staufen homolog 2 OS=Homo sapiens OX=9606 GN=STAU2 PE=1 SV=2	sp|Q9NUL3|STAU2_HUMAN	63 kDa	TRUE	0	0	0	0
1711	Fibronectin OS=Homo sapiens OX=9606 GN=FN1 PE=1 SV=4	sp|P02751|FINC_HUMAN	263 kDa		0	0	0	0
1712	Protoporphyrinogen oxidase OS=Homo sapiens OX=9606 GN=PPOX PE=1 SV=1	sp|P50336|PPOX_HUMAN	51 kDa		0.00011	0	0	0
1713	Heterogeneous nuclear ribonucleoprotein A/B OS=Homo sapiens OX=9606 GN=HNRNPAB PE=1 SV=2	sp|Q99729|ROAA_HUMAN	36 kDa	TRUE	0	0	0	0
1714	RNA-binding protein 26 OS=Homo sapiens OX=9606 GN=RBM26 PE=1 SV=3	sp|Q5T8P6|RBM26_HUMAN	114 kDa		0	0	0	0
1715	Sideroflexin-3 OS=Homo sapiens OX=9606 GN=SFXN3 PE=1 SV=3	sp|Q9BWM7|SFXN3_HUMAN	36 kDa	TRUE	0	0	0	0
1716	Serine/threonine-protein phosphatase 4 regulatory subunit 3B OS=Homo sapiens OX=9606 GN=PPP4R3B PE=1 SV=2	sp|Q5MIZ7|P4R3B_HUMAN	97 kDa	TRUE	3.3e-05	0	0	0
1717	Bleomycin hydrolase OS=Homo sapiens OX=9606 GN=BLMH PE=1 SV=1	sp|Q13867|BLMH_HUMAN	53 kDa		0	0	0	0
1718	TELO2-interacting protein 1 homolog OS=Homo sapiens OX=9606 GN=TTI1 PE=1 SV=3	sp|O43156|TTI1_HUMAN	122 kDa		3.3e-05	0	0	0
1719	Desmocollin-1 OS=Homo sapiens OX=9606 GN=DSC1 PE=1 SV=2	sp|Q08554|DSC1_HUMAN	100 kDa		3.3e-05	0	0	0
1720	Cell division cycle 5-like protein OS=Homo sapiens OX=9606 GN=CDC5L PE=1 SV=2	sp|Q99459|CDC5L_HUMAN	92 kDa		0	0	0	0
1721	RNA-binding protein 14 OS=Homo sapiens OX=9606 GN=RBM14 PE=1 SV=2	sp|Q96PK6|RBM14_HUMAN	69 kDa		0	0	0	0
1722	Protein FAM162A OS=Homo sapiens OX=9606 GN=FAM162A PE=1 SV=2	sp|Q96A26|F162A_HUMAN	17 kDa		0	0	0	0
1723	Protein diaphanous homolog 1 OS=Homo sapiens OX=9606 GN=DIAPH1 PE=1 SV=2	sp|O60610|DIAP1_HUMAN	141 kDa		3.3e-05	0	0	0
1724	Pericentriolar material 1 protein OS=Homo sapiens OX=9606 GN=PCM1 PE=1 SV=5	sp|Q15154|PCM1_HUMAN	229 kDa		4.9e-05	0	0	0
1725	Exocyst complex component 8 OS=Homo sapiens OX=9606 GN=EXOC8 PE=1 SV=2	sp|Q8IYI6|EXOC8_HUMAN	82 kDa		3.3e-05	0	0	0
1726	Protein PRRC2C OS=Homo sapiens OX=9606 GN=PRRC2C PE=1 SV=4	sp|Q9Y520|PRC2C_HUMAN	317 kDa		0	0	0	0
1727	A-kinase anchor protein 8 OS=Homo sapiens OX=9606 GN=AKAP8 PE=1 SV=1	sp|O43823|AKAP8_HUMAN	76 kDa		4.9e-05	0	0	0
1728	Receptor tyrosine-protein kinase erbB-2 OS=Homo sapiens OX=9606 GN=ERBB2 PE=1 SV=1	sp|P04626|ERBB2_HUMAN	138 kDa	TRUE	0	0	0	0
1729	Syntaxin-17 OS=Homo sapiens OX=9606 GN=STX17 PE=1 SV=2	sp|P56962|STX17_HUMAN	33 kDa		4.9e-05	0	0	0
1730	Heterogeneous nuclear ribonucleoprotein L OS=Homo sapiens OX=9606 GN=HNRNPL PE=1 SV=2	sp|P14866|HNRPL_HUMAN	64 kDa		6.5e-05	0	0	0
1731	Flotillin-2 OS=Homo sapiens OX=9606 GN=FLOT2 PE=1 SV=2	sp|Q14254|FLOT2_HUMAN	47 kDa		8.1e-05	0	0	0
1732	Divergent protein kinase domain 1A OS=Homo sapiens OX=9606 GN=DIPK1A PE=2 SV=1	sp|Q5T7M9|DIK1A_HUMAN	49 kDa		4.9e-05	0	0	0
1733	ATP-dependent RNA helicase DDX18 OS=Homo sapiens OX=9606 GN=DDX18 PE=1 SV=2	sp|Q9NVP1|DDX18_HUMAN	75 kDa		0	0	0	0
1734	L-2-hydroxyglutarate dehydrogenase, mitochondrial OS=Homo sapiens OX=9606 GN=L2HGDH PE=1 SV=3	sp|Q9H9P8|L2HDH_HUMAN	50 kDa		3.3e-05	0	0	0
1735	Kinase D-interacting substrate of 220 kDa OS=Homo sapiens OX=9606 GN=KIDINS220 PE=1 SV=3	sp|Q9ULH0|KDIS_HUMAN	197 kDa		4.9e-05	0	0	0
1736	ATP-binding cassette sub-family B member 6, mitochondrial OS=Homo sapiens OX=9606 GN=ABCB6 PE=1 SV=1	sp|Q9NP58|ABCB6_HUMAN	94 kDa		0	0	0	0
1737	Fatty acid-binding protein 5 OS=Homo sapiens OX=9606 GN=FABP5 PE=1 SV=3	sp|Q01469|FABP5_HUMAN	15 kDa		0	6.7e-05	6.8e-05	0
1738	Methylthioribose-1-phosphate isomerase OS=Homo sapiens OX=9606 GN=MRI1 PE=1 SV=1	sp|Q9BV20|MTNA_HUMAN	39 kDa		3.3e-05	0	0	0
1739	Synaptosomal-associated protein 29 OS=Homo sapiens OX=9606 GN=SNAP29 PE=1 SV=1	sp|O95721|SNP29_HUMAN	29 kDa		4.9e-05	0	0	0
1740	ORM1-like protein 2 OS=Homo sapiens OX=9606 GN=ORMDL2 PE=1 SV=2	sp|Q53FV1|ORML2_HUMAN	17 kDa	TRUE	3.3e-05	0	0	0
1741	60S ribosomal protein L22-like 1 OS=Homo sapiens OX=9606 GN=RPL22L1 PE=1 SV=2	sp|Q6P5R6|RL22L_HUMAN	15 kDa		3.3e-05	0	0	0
1742	Protein XRP2 OS=Homo sapiens OX=9606 GN=RP2 PE=1 SV=4	sp|O75695|XRP2_HUMAN	40 kDa		3.3e-05	0	0	0
1743	Phosphatidylserine synthase 2 OS=Homo sapiens OX=9606 GN=PTDSS2 PE=1 SV=1	sp|Q9BVG9|PTSS2_HUMAN	56 kDa		3.3e-05	0	0	0
1744	NADH dehydrogenase [ubiquinone] iron-sulfur protein 7, mitochondrial OS=Homo sapiens OX=9606 GN=NDUFS7 PE=1 SV=3	sp|O75251|NDUS7_HUMAN	24 kDa		4.9e-05	0	0	0
1745	Vitamin K epoxide reductase complex subunit 1 OS=Homo sapiens OX=9606 GN=VKORC1 PE=1 SV=1	sp|Q9BQB6|VKOR1_HUMAN	18 kDa		4.9e-05	0	0	0
1746	NADH dehydrogenase [ubiquinone] 1 beta subcomplex subunit 9 OS=Homo sapiens OX=9606 GN=NDUFB9 PE=1 SV=3	sp|Q9Y6M9|NDUB9_HUMAN	22 kDa		4.9e-05	0	0	0
1747	Dehydrodolichyl diphosphate synthase complex subunit NUS1 OS=Homo sapiens OX=9606 GN=NUS1 PE=1 SV=1	sp|Q96E22|NGBR_HUMAN	33 kDa		4.9e-05	0	0	0
1748	Succinate--CoA ligase [GDP-forming] subunit beta, mitochondrial OS=Homo sapiens OX=9606 GN=SUCLG2 PE=1 SV=2	sp|Q96I99|SUCB2_HUMAN	47 kDa		0	0	0	0
1749	MMS19 nucleotide excision repair protein homolog OS=Homo sapiens OX=9606 GN=MMS19 PE=1 SV=2	sp|Q96T76|MMS19_HUMAN	113 kDa		4.9e-05	0	0	0
1750	Reactive oxygen species modulator 1 OS=Homo sapiens OX=9606 GN=ROMO1 PE=1 SV=1	sp|P60602|ROMO1_HUMAN	8 kDa		3.3e-05	0	0	0
1751	Geminin OS=Homo sapiens OX=9606 GN=GMNN PE=1 SV=1	sp|O75496|GEMI_HUMAN	24 kDa		0	0	0	0
1752	60S ribosomal protein L18a OS=Homo sapiens OX=9606 GN=RPL18A PE=1 SV=2	sp|Q02543|RL18A_HUMAN	21 kDa		3.3e-05	0	0	0
1753	Stomatin-like protein 2, mitochondrial OS=Homo sapiens OX=9606 GN=STOML2 PE=1 SV=1	sp|Q9UJZ1|STML2_HUMAN	39 kDa		4.9e-05	0	0	0
1754	All-trans-retinol 13,14-reductase OS=Homo sapiens OX=9606 GN=RETSAT PE=1 SV=2	sp|Q6NUM9|RETST_HUMAN	67 kDa		6.5e-05	0	0	0
1755	F-box only protein 2 OS=Homo sapiens OX=9606 GN=FBXO2 PE=1 SV=2	sp|Q9UK22|FBX2_HUMAN	33 kDa		4.9e-05	0	0	0
1756	GTP-binding protein SAR1a OS=Homo sapiens OX=9606 GN=SAR1A PE=1 SV=1	sp|Q9NR31|SAR1A_HUMAN	22 kDa		6.5e-05	0	0	0
1757	Transmembrane protein 128 OS=Homo sapiens OX=9606 GN=TMEM128 PE=1 SV=2	sp|Q5BJH2|TM128_HUMAN	19 kDa		4.9e-05	0	0	0
1758	40S ribosomal protein S13 OS=Homo sapiens OX=9606 GN=RPS13 PE=1 SV=2	sp|P62277|RS13_HUMAN	17 kDa		3.3e-05	0	0	0
1759	Vezatin OS=Homo sapiens OX=9606 GN=VEZT PE=1 SV=3	sp|Q9HBM0|VEZA_HUMAN	89 kDa		6.5e-05	0	0	0
1760	Hsp70-binding protein 1 OS=Homo sapiens OX=9606 GN=HSPBP1 PE=1 SV=2	sp|Q9NZL4|HPBP1_HUMAN	39 kDa		4.9e-05	0	0	0
1761	Protein SCO2 homolog, mitochondrial OS=Homo sapiens OX=9606 GN=SCO2 PE=1 SV=3	sp|O43819|SCO2_HUMAN	30 kDa		8.1e-05	0	0	0
1762	F-box/LRR-repeat protein 19 OS=Homo sapiens OX=9606 GN=FBXL19 PE=1 SV=3	sp|Q6PCT2|FXL19_HUMAN	76 kDa		0	0	0	0
1763	Cationic amino acid transporter 3 OS=Homo sapiens OX=9606 GN=SLC7A3 PE=1 SV=1	sp|Q8WY07|CTR3_HUMAN	67 kDa		3.3e-05	0	0	0
1764	NAD(P) transhydrogenase, mitochondrial OS=Homo sapiens OX=9606 GN=NNT PE=1 SV=3	sp|Q13423|NNTM_HUMAN	114 kDa		3.3e-05	0	0	0
1765	Transmembrane protein 177 OS=Homo sapiens OX=9606 GN=TMEM177 PE=1 SV=1	sp|Q53S58|TM177_HUMAN	34 kDa		4.9e-05	0	0	0
1766	Retinoblastoma-binding protein 5 OS=Homo sapiens OX=9606 GN=RBBP5 PE=1 SV=2	sp|Q15291|RBBP5_HUMAN	59 kDa		0	0	0	0
1767	Growth arrest and DNA damage-inducible protein GADD45 alpha OS=Homo sapiens OX=9606 GN=GADD45A PE=1 SV=1	sp|P24522|GA45A_HUMAN	18 kDa		4.9e-05	0	0	0
1768	60S ribosomal protein L22 OS=Homo sapiens OX=9606 GN=RPL22 PE=1 SV=2	sp|P35268|RL22_HUMAN	15 kDa		0	0	0	0
1769	ER membrane protein complex subunit 6 OS=Homo sapiens OX=9606 GN=EMC6 PE=1 SV=1	sp|Q9BV81|EMC6_HUMAN	12 kDa		0	0	0	0
1770	Protein angel homolog 1 OS=Homo sapiens OX=9606 GN=ANGEL1 PE=1 SV=1	sp|Q9UNK9|ANGE1_HUMAN	75 kDa		0	0	0	0
1771	Rapamycin-insensitive companion of mTOR OS=Homo sapiens OX=9606 GN=RICTOR PE=1 SV=1	sp|Q6R327|RICTR_HUMAN	192 kDa		3.3e-05	0	0	0
1772	Ras-related protein Rab-21 OS=Homo sapiens OX=9606 GN=RAB21 PE=1 SV=3	sp|Q9UL25|RAB21_HUMAN	24 kDa		8.1e-05	0	0	0
1773	Ras-related protein Rab-7L1 OS=Homo sapiens OX=9606 GN=RAB29 PE=1 SV=1	sp|O14966|RAB7L_HUMAN	23 kDa	TRUE	4.9e-05	0	0	0
1774	Prefoldin subunit 3 OS=Homo sapiens OX=9606 GN=VBP1 PE=1 SV=4	sp|P61758|PFD3_HUMAN	23 kDa		6.5e-05	0	0	0
1775	HLA class II histocompatibility antigen, DP alpha 1 chain OS=Homo sapiens OX=9606 GN=HLA-DPA1 PE=1 SV=1	sp|P20036|DPA1_HUMAN	29 kDa		3.3e-05	0	0	0
1776	Ceramide synthase 1 OS=Homo sapiens OX=9606 GN=CERS1 PE=1 SV=1	sp|P27544|CERS1_HUMAN	40 kDa		8.1e-05	0	0	0
1777	Exosome complex component RRP41 OS=Homo sapiens OX=9606 GN=EXOSC4 PE=1 SV=3	sp|Q9NPD3|EXOS4_HUMAN	26 kDa		3.3e-05	0	0	0
1778	Myeloid-associated differentiation marker OS=Homo sapiens OX=9606 GN=MYADM PE=1 SV=2	sp|Q96S97|MYADM_HUMAN	35 kDa		4.9e-05	0	0	0
1779	28S ribosomal protein S29, mitochondrial OS=Homo sapiens OX=9606 GN=DAP3 PE=1 SV=1	sp|P51398|RT29_HUMAN	46 kDa		4.9e-05	0	0	0
1780	FAS-associated factor 1 OS=Homo sapiens OX=9606 GN=FAF1 PE=1 SV=2	sp|Q9UNN5|FAF1_HUMAN	74 kDa		0	0	0	0
1781	RNA-binding protein Raly OS=Homo sapiens OX=9606 GN=RALY PE=1 SV=1	sp|Q9UKM9|RALY_HUMAN	32 kDa		0	0	0	0
1782	Cullin-5 OS=Homo sapiens OX=9606 GN=CUL5 PE=1 SV=4	sp|Q93034|CUL5_HUMAN	91 kDa		3.3e-05	0	0	0
1783	Ras GTPase-activating protein-binding protein 2 OS=Homo sapiens OX=9606 GN=G3BP2 PE=1 SV=2	sp|Q9UN86|G3BP2_HUMAN	54 kDa		4.9e-05	0	0	0
1784	Ubiquitin thioesterase OTUB1 OS=Homo sapiens OX=9606 GN=OTUB1 PE=1 SV=2	sp|Q96FW1|OTUB1_HUMAN	31 kDa		3.3e-05	0	0	0
1785	Zinc finger CCCH-type antiviral protein 1 OS=Homo sapiens OX=9606 GN=ZC3HAV1 PE=1 SV=3	sp|Q7Z2W4|ZCCHV_HUMAN	101 kDa		0	0	0	0
1786	tRNA methyltransferase 10 homolog C OS=Homo sapiens OX=9606 GN=TRMT10C PE=1 SV=2	sp|Q7L0Y3|TM10C_HUMAN	47 kDa		3.3e-05	0	0	0
1787	Tyrosine-protein phosphatase non-receptor type 23 OS=Homo sapiens OX=9606 GN=PTPN23 PE=1 SV=1	sp|Q9H3S7|PTN23_HUMAN	179 kDa		4.9e-05	0	0	0
1788	Manganese-transporting ATPase 13A1 OS=Homo sapiens OX=9606 GN=ATP13A1 PE=1 SV=2	sp|Q9HD20|AT131_HUMAN	133 kDa		8.1e-05	0	0	0
1789	Replication protein A 70 kDa DNA-binding subunit OS=Homo sapiens OX=9606 GN=RPA1 PE=1 SV=2	sp|P27694|RFA1_HUMAN	68 kDa		6.5e-05	0	0	0
1790	5'-3' exoribonuclease 2 OS=Homo sapiens OX=9606 GN=XRN2 PE=1 SV=1	sp|Q9H0D6|XRN2_HUMAN	109 kDa		0	0	0	0
1791	Gap junction alpha-1 protein OS=Homo sapiens OX=9606 GN=GJA1 PE=1 SV=2	sp|P17302|CXA1_HUMAN	43 kDa		8.1e-05	0	0	0
1792	AP-1 complex subunit gamma-1 OS=Homo sapiens OX=9606 GN=AP1G1 PE=1 SV=5	sp|O43747|AP1G1_HUMAN	91 kDa		6.5e-05	0	0	0
1793	F-box/LRR-repeat protein 20 OS=Homo sapiens OX=9606 GN=FBXL20 PE=1 SV=2	sp|Q96IG2|FXL20_HUMAN	48 kDa		3.3e-05	0	0	0
1794	Acyl-CoA:lysophosphatidylglycerol acyltransferase 1 OS=Homo sapiens OX=9606 GN=LPGAT1 PE=1 SV=1	sp|Q92604|LGAT1_HUMAN	43 kDa		4.9e-05	0	0	0
1795	Integrator complex subunit 11 OS=Homo sapiens OX=9606 GN=INTS11 PE=1 SV=2	sp|Q5TA45|INT11_HUMAN	68 kDa		6.5e-05	0	0	0
1796	Ribosome biogenesis protein BOP1 OS=Homo sapiens OX=9606 GN=BOP1 PE=1 SV=2	sp|Q14137|BOP1_HUMAN	84 kDa		0	0	0	0
1797	Cell division cycle and apoptosis regulator protein 1 OS=Homo sapiens OX=9606 GN=CCAR1 PE=1 SV=2	sp|Q8IX12|CCAR1_HUMAN	133 kDa		6.5e-05	0	0	0
1798	DnaJ homolog subfamily C member 13 OS=Homo sapiens OX=9606 GN=DNAJC13 PE=1 SV=5	sp|O75165|DJC13_HUMAN	254 kDa		3.3e-05	0	0	0
1799	Triosephosphate isomerase OS=Homo sapiens OX=9606 GN=TPI1 PE=1 SV=3	sp|P60174|TPIS_HUMAN	31 kDa		3.3e-05	0	0	0
1800	Erbin OS=Homo sapiens OX=9606 GN=ERBIN PE=1 SV=2	sp|Q96RT1|ERBIN_HUMAN	158 kDa		4.9e-05	0	0	0
1801	Transmembrane protein 9 OS=Homo sapiens OX=9606 GN=TMEM9 PE=1 SV=1	sp|Q9P0T7|TMEM9_HUMAN	21 kDa	TRUE	3.3e-05	0	0	0
1802	TBC1 domain family member 2B OS=Homo sapiens OX=9606 GN=TBC1D2B PE=1 SV=2	sp|Q9UPU7|TBD2B_HUMAN	110 kDa		0	0	0	0
1803	Intraflagellar transport protein 22 homolog OS=Homo sapiens OX=9606 GN=IFT22 PE=1 SV=1	sp|Q9H7X7|IFT22_HUMAN	21 kDa		3.3e-05	0	0	0
1804	Sodium/hydrogen exchanger 1 OS=Homo sapiens OX=9606 GN=SLC9A1 PE=1 SV=2	sp|P19634|SL9A1_HUMAN	91 kDa		0	0	0	0
1805	Mitochondrial import receptor subunit TOM70 OS=Homo sapiens OX=9606 GN=TOMM70 PE=1 SV=1	sp|O94826|TOM70_HUMAN	67 kDa		0	0	0	0
1806	Mitochondrial antiviral-signaling protein OS=Homo sapiens OX=9606 GN=MAVS PE=1 SV=2	sp|Q7Z434|MAVS_HUMAN	57 kDa		3.3e-05	0	0	0
1807	Protein MON2 homolog OS=Homo sapiens OX=9606 GN=MON2 PE=1 SV=3	sp|Q7Z3U7|MON2_HUMAN	190 kDa		9.8e-05	0	0	0
1808	Terminal uridylyltransferase 7 OS=Homo sapiens OX=9606 GN=TUT7 PE=1 SV=1	sp|Q5VYS8|TUT7_HUMAN	171 kDa		3.3e-05	0	0	0
1809	Acyl-coenzyme A thioesterase 8 OS=Homo sapiens OX=9606 GN=ACOT8 PE=1 SV=1	sp|O14734|ACOT8_HUMAN	36 kDa		4.9e-05	0	0	0
1810	Inactive tyrosine-protein kinase PEAK1 OS=Homo sapiens OX=9606 GN=PEAK1 PE=1 SV=4	sp|Q9H792|PEAK1_HUMAN	193 kDa		0	0	0	0
1811	Histone acetyltransferase type B catalytic subunit OS=Homo sapiens OX=9606 GN=HAT1 PE=1 SV=1	sp|O14929|HAT1_HUMAN	50 kDa		4.9e-05	0	0	0
1812	Luc7-like protein 3 OS=Homo sapiens OX=9606 GN=LUC7L3 PE=1 SV=2	sp|O95232|LC7L3_HUMAN	51 kDa		3.3e-05	0	0	0
1813	Elongator complex protein 3 OS=Homo sapiens OX=9606 GN=ELP3 PE=1 SV=2	sp|Q9H9T3|ELP3_HUMAN	62 kDa		0	0	0	0
1814	WD repeat-containing protein 60 OS=Homo sapiens OX=9606 GN=WDR60 PE=1 SV=3	sp|Q8WVS4|WDR60_HUMAN	123 kDa		4.9e-05	0	0	0
1815	Protein arginine N-methyltransferase 9 OS=Homo sapiens OX=9606 GN=PRMT9 PE=1 SV=1	sp|Q6P2P2|ANM9_HUMAN	95 kDa		6.5e-05	0	0	0
1816	Caprin-1 OS=Homo sapiens OX=9606 GN=CAPRIN1 PE=1 SV=2	sp|Q14444|CAPR1_HUMAN	78 kDa		0	0	0	0
1817	N-terminal kinase-like protein OS=Homo sapiens OX=9606 GN=SCYL1 PE=1 SV=1	sp|Q96KG9|SCYL1_HUMAN	90 kDa		4.9e-05	0	0	0
1818	ATP-binding cassette sub-family B member 8, mitochondrial OS=Homo sapiens OX=9606 GN=ABCB8 PE=1 SV=3	sp|Q9NUT2|ABCB8_HUMAN	80 kDa	TRUE	4.9e-05	0	0	0
1819	Secretory carrier-associated membrane protein 2 OS=Homo sapiens OX=9606 GN=SCAMP2 PE=1 SV=2	sp|O15127|SCAM2_HUMAN	37 kDa		4.9e-05	0	0	0
1820	Protein FAM3A OS=Homo sapiens OX=9606 GN=FAM3A PE=1 SV=2	sp|P98173|FAM3A_HUMAN	25 kDa		6.5e-05	0	0	0
1821	Ufm1-specific protease 2 OS=Homo sapiens OX=9606 GN=UFSP2 PE=1 SV=3	sp|Q9NUQ7|UFSP2_HUMAN	53 kDa		8.1e-05	0	0	0
1822	Ancient ubiquitous protein 1 OS=Homo sapiens OX=9606 GN=AUP1 PE=1 SV=2	sp|Q9Y679|AUP1_HUMAN	46 kDa		6.5e-05	0	0	0
1823	Protein EFR3 homolog A OS=Homo sapiens OX=9606 GN=EFR3A PE=1 SV=2	sp|Q14156|EFR3A_HUMAN	93 kDa		4.9e-05	0	0	0
1824	Ephrin type-A receptor 3 OS=Homo sapiens OX=9606 GN=EPHA3 PE=1 SV=2	sp|P29320|EPHA3_HUMAN	110 kDa		0	0	0	0
1825	Peroxisomal targeting signal 1 receptor OS=Homo sapiens OX=9606 GN=PEX5 PE=1 SV=3	sp|P50542|PEX5_HUMAN	71 kDa		4.9e-05	0	0	0
1826	Set1/Ash2 histone methyltransferase complex subunit ASH2 OS=Homo sapiens OX=9606 GN=ASH2L PE=1 SV=1	sp|Q9UBL3|ASH2L_HUMAN	69 kDa		3.3e-05	0	0	0
1827	Transcription elongation regulator 1 OS=Homo sapiens OX=9606 GN=TCERG1 PE=1 SV=2	sp|O14776|TCRG1_HUMAN	124 kDa		0	0	0	0
1828	Cell cycle and apoptosis regulator protein 2 OS=Homo sapiens OX=9606 GN=CCAR2 PE=1 SV=2	sp|Q8N163|CCAR2_HUMAN	103 kDa		0	0	0	0
1829	Pre-mRNA-splicing factor SPF27 OS=Homo sapiens OX=9606 GN=BCAS2 PE=1 SV=1	sp|O75934|SPF27_HUMAN	26 kDa		4.9e-05	0	0	0
1830	Short/branched chain specific acyl-CoA dehydrogenase, mitochondrial OS=Homo sapiens OX=9606 GN=ACADSB PE=1 SV=1	sp|P45954|ACDSB_HUMAN	47 kDa		4.9e-05	0	0	0
1831	THO complex subunit 3 OS=Homo sapiens OX=9606 GN=THOC3 PE=1 SV=1	sp|Q96J01|THOC3_HUMAN	39 kDa		4.9e-05	0	0	0
1832	Cofilin-1 OS=Homo sapiens OX=9606 GN=CFL1 PE=1 SV=3	sp|P23528|COF1_HUMAN	19 kDa		6.5e-05	0	0	0
1833	Dual specificity mitogen-activated protein kinase kinase 6 OS=Homo sapiens OX=9606 GN=MAP2K6 PE=1 SV=1	sp|P52564|MP2K6_HUMAN	37 kDa	TRUE	6.5e-05	0	0	0
1834	Transcriptional repressor protein YY1 OS=Homo sapiens OX=9606 GN=YY1 PE=1 SV=2	sp|P25490|TYY1_HUMAN	45 kDa		4.9e-05	0	0	0
1835	Phosphatidate cytidylyltransferase, mitochondrial OS=Homo sapiens OX=9606 GN=TAMM41 PE=1 SV=2	sp|Q96BW9|TAM41_HUMAN	51 kDa		3.3e-05	0	0	0
1836	Transcription factor p65 OS=Homo sapiens OX=9606 GN=RELA PE=1 SV=2	sp|Q04206|TF65_HUMAN	60 kDa		6.5e-05	0	0	0
1837	Spermidine synthase OS=Homo sapiens OX=9606 GN=SRM PE=1 SV=1	sp|P19623|SPEE_HUMAN	34 kDa		6.5e-05	0	0	0
1838	Serine/threonine-protein kinase PLK1 OS=Homo sapiens OX=9606 GN=PLK1 PE=1 SV=1	sp|P53350|PLK1_HUMAN	68 kDa		6.5e-05	0	0	0
1839	DDB1- and CUL4-associated factor 7 OS=Homo sapiens OX=9606 GN=DCAF7 PE=1 SV=1	sp|P61962|DCAF7_HUMAN	39 kDa		3.3e-05	0	0	0
1840	Ribonucleoside-diphosphate reductase subunit M2 B OS=Homo sapiens OX=9606 GN=RRM2B PE=1 SV=1	sp|Q7LG56|RIR2B_HUMAN	41 kDa	TRUE	3.3e-05	0	0	0
1841	ELAV-like protein 1 OS=Homo sapiens OX=9606 GN=ELAVL1 PE=1 SV=2	sp|Q15717|ELAV1_HUMAN	36 kDa		0	0	0	0
1842	Fibronectin type III domain-containing protein 3B OS=Homo sapiens OX=9606 GN=FNDC3B PE=1 SV=2	sp|Q53EP0|FND3B_HUMAN	133 kDa		0	0	0	0
1843	Zinc finger and BTB domain-containing protein 10 OS=Homo sapiens OX=9606 GN=ZBTB10 PE=1 SV=2	sp|Q96DT7|ZBT10_HUMAN	95 kDa		9.8e-05	0	0	0
1844	Coordinator of PRMT5 and differentiation stimulator OS=Homo sapiens OX=9606 GN=COPRS PE=1 SV=3	sp|Q9NQ92|COPRS_HUMAN	20 kDa		6.5e-05	0	0	0
1845	Sequestosome-1 OS=Homo sapiens OX=9606 GN=SQSTM1 PE=1 SV=1	sp|Q13501|SQSTM_HUMAN	48 kDa		9.8e-05	0	0	0
1846	Cellular tumor antigen p53 OS=Homo sapiens OX=9606 GN=TP53 PE=1 SV=4	sp|P04637|P53_HUMAN	44 kDa		0	0	0	0
1847	General transcription factor 3C polypeptide 2 OS=Homo sapiens OX=9606 GN=GTF3C2 PE=1 SV=2	sp|Q8WUA4|TF3C2_HUMAN	101 kDa		0	0	0	0
1848	Flotillin-1 OS=Homo sapiens OX=9606 GN=FLOT1 PE=1 SV=3	sp|O75955|FLOT1_HUMAN	47 kDa		8.1e-05	0	0	0
1849	NEDD8 OS=Homo sapiens OX=9606 GN=NEDD8 PE=1 SV=1	sp|Q15843|NEDD8_HUMAN	9 kDa		0	0	0	0
1850	DNA-binding protein SMUBP-2 OS=Homo sapiens OX=9606 GN=IGHMBP2 PE=1 SV=3	sp|P38935|SMBP2_HUMAN	109 kDa		8.1e-05	0	0	0
1851	Putative RNA polymerase II subunit B1 CTD phosphatase RPAP2 OS=Homo sapiens OX=9606 GN=RPAP2 PE=1 SV=1	sp|Q8IXW5|RPAP2_HUMAN	70 kDa		0	0	0	0
1852	Far upstream element-binding protein 2 OS=Homo sapiens OX=9606 GN=KHSRP PE=1 SV=4	sp|Q92945|FUBP2_HUMAN	73 kDa	TRUE	0	0	0	0
1853	Myelin expression factor 2 OS=Homo sapiens OX=9606 GN=MYEF2 PE=1 SV=3	sp|Q9P2K5|MYEF2_HUMAN	64 kDa		8.1e-05	0	0	0
1854	E3 ubiquitin-protein ligase TRIM37 OS=Homo sapiens OX=9606 GN=TRIM37 PE=1 SV=2	sp|O94972|TRI37_HUMAN	108 kDa		9.8e-05	0	0	0
1855	Kinesin light chain 1 OS=Homo sapiens OX=9606 GN=KLC1 PE=1 SV=2	sp|Q07866|KLC1_HUMAN	65 kDa	TRUE	0	0	0	0
1856	Zinc finger protein 622 OS=Homo sapiens OX=9606 GN=ZNF622 PE=1 SV=1	sp|Q969S3|ZN622_HUMAN	54 kDa		0	0	0	0
1857	SLIT and NTRK-like protein 5 OS=Homo sapiens OX=9606 GN=SLITRK5 PE=2 SV=2	sp|O94991|SLIK5_HUMAN	107 kDa		0	0	0	0
1858	Exocyst complex component 3 OS=Homo sapiens OX=9606 GN=EXOC3 PE=1 SV=3	sp|O60645|EXOC3_HUMAN	86 kDa		9.8e-05	0	0	0
1859	pre-rRNA 2'-O-ribose RNA methyltransferase FTSJ3 OS=Homo sapiens OX=9606 GN=FTSJ3 PE=1 SV=2	sp|Q8IY81|SPB1_HUMAN	97 kDa		0	0	0	0
1860	Intraflagellar transport protein 56 OS=Homo sapiens OX=9606 GN=TTC26 PE=2 SV=1	sp|A0AVF1|IFT56_HUMAN	64 kDa		0	0	0	0
1861	RNA-binding protein 28 OS=Homo sapiens OX=9606 GN=RBM28 PE=1 SV=3	sp|Q9NW13|RBM28_HUMAN	86 kDa		0	0	0	0
1862	RNA polymerase II elongation factor ELL2 OS=Homo sapiens OX=9606 GN=ELL2 PE=1 SV=2	sp|O00472|ELL2_HUMAN	72 kDa		0	0	0	0
1863	CCR4-NOT transcription complex subunit 3 OS=Homo sapiens OX=9606 GN=CNOT3 PE=1 SV=1	sp|O75175|CNOT3_HUMAN	82 kDa		0	0	0	0
1864	Fragile X mental retardation syndrome-related protein 1 OS=Homo sapiens OX=9606 GN=FXR1 PE=1 SV=3	sp|P51114|FXR1_HUMAN	70 kDa	TRUE	0	0	0	0
1865	Ribosomal RNA processing protein 1 homolog B OS=Homo sapiens OX=9606 GN=RRP1B PE=1 SV=3	sp|Q14684|RRP1B_HUMAN	84 kDa		0	0	0	0
1866	Protein SHQ1 homolog OS=Homo sapiens OX=9606 GN=SHQ1 PE=1 SV=2	sp|Q6PI26|SHQ1_HUMAN	65 kDa		0	0	0	0
1867	Centrosomal protein of 290 kDa OS=Homo sapiens OX=9606 GN=CEP290 PE=1 SV=2	sp|O15078|CE290_HUMAN	290 kDa		0	0	0	0
1868	Golgi integral membrane protein 4 OS=Homo sapiens OX=9606 GN=GOLIM4 PE=1 SV=1	sp|O00461|GOLI4_HUMAN	82 kDa		3.3e-05	0	0	0
1869	NADH dehydrogenase [ubiquinone] 1 beta subcomplex subunit 3 OS=Homo sapiens OX=9606 GN=NDUFB3 PE=1 SV=3	sp|O43676|NDUB3_HUMAN	11 kDa		0	0	0	0
1870	Exonuclease 3'-5' domain-containing protein 2 OS=Homo sapiens OX=9606 GN=EXD2 PE=1 SV=2	sp|Q9NVH0|EXD2_HUMAN	70 kDa		0	0	0	0
1871	Zinc-alpha-2-glycoprotein OS=Homo sapiens OX=9606 GN=AZGP1 PE=1 SV=2	sp|P25311|ZA2G_HUMAN	34 kDa		0	0	0	0
1872	Inositol 1,4,5-trisphosphate receptor-interacting protein OS=Homo sapiens OX=9606 GN=ITPRIP PE=1 SV=1	sp|Q8IWB1|IPRI_HUMAN	62 kDa		4.9e-05	0	0	0
1873	Rap1 GTPase-GDP dissociation stimulator 1 OS=Homo sapiens OX=9606 GN=RAP1GDS1 PE=1 SV=3	sp|P52306|GDS1_HUMAN	66 kDa		0	0	0	0
1874	PHD finger protein 6 OS=Homo sapiens OX=9606 GN=PHF6 PE=1 SV=1	sp|Q8IWS0|PHF6_HUMAN	41 kDa		0	0	0	0
1875	Toll-interacting protein OS=Homo sapiens OX=9606 GN=TOLLIP PE=1 SV=1	sp|Q9H0E2|TOLIP_HUMAN	30 kDa		3.3e-05	0	0	0
1876	Carboxypeptidase D OS=Homo sapiens OX=9606 GN=CPD PE=1 SV=2	sp|O75976|CBPD_HUMAN	153 kDa		3.3e-05	0	0	0
1877	Choline/ethanolaminephosphotransferase 1 OS=Homo sapiens OX=9606 GN=CEPT1 PE=1 SV=1	sp|Q9Y6K0|CEPT1_HUMAN	47 kDa		4.9e-05	0	0	0
1878	COMM domain-containing protein 4 OS=Homo sapiens OX=9606 GN=COMMD4 PE=1 SV=1	sp|Q9H0A8|COMD4_HUMAN	22 kDa		4.9e-05	0	0	0
1879	Protein SERAC1 OS=Homo sapiens OX=9606 GN=SERAC1 PE=1 SV=1	sp|Q96JX3|SRAC1_HUMAN	74 kDa		3.3e-05	0	0	0
1880	Transmembrane protein 106B OS=Homo sapiens OX=9606 GN=TMEM106B PE=1 SV=2	sp|Q9NUM4|T106B_HUMAN	31 kDa		3.3e-05	0	0	0
1881	Serine/threonine-protein kinase 26 OS=Homo sapiens OX=9606 GN=STK26 PE=1 SV=2	sp|Q9P289|STK26_HUMAN	47 kDa		0	0	0	0
1882	Anoctamin-10 OS=Homo sapiens OX=9606 GN=ANO10 PE=1 SV=2	sp|Q9NW15|ANO10_HUMAN	76 kDa		0	0	0	0
1883	Solute carrier family 35 member E1 OS=Homo sapiens OX=9606 GN=SLC35E1 PE=1 SV=2	sp|Q96K37|S35E1_HUMAN	45 kDa		4.9e-05	0	0	0
1884	CTP synthase 2 OS=Homo sapiens OX=9606 GN=CTPS2 PE=1 SV=1	sp|Q9NRF8|PYRG2_HUMAN	66 kDa	TRUE	3.3e-05	0	0	0
1885	Selenoprotein F OS=Homo sapiens OX=9606 GN=SELENOF PE=1 SV=4	sp|O60613|SEP15_HUMAN	18 kDa		3.3e-05	0	0	0
1886	Beclin-1 OS=Homo sapiens OX=9606 GN=BECN1 PE=1 SV=2	sp|Q14457|BECN1_HUMAN	52 kDa		3.3e-05	0	0	0
1887	BRISC and BRCA1-A complex member 2 OS=Homo sapiens OX=9606 GN=BABAM2 PE=1 SV=2	sp|Q9NXR7|BABA2_HUMAN	44 kDa		3.3e-05	0	0	0
1888	Protein LYRIC OS=Homo sapiens OX=9606 GN=MTDH PE=1 SV=2	sp|Q86UE4|LYRIC_HUMAN	64 kDa		4.9e-05	0	0	0
1889	Fragile X mental retardation syndrome-related protein 2 OS=Homo sapiens OX=9606 GN=FXR2 PE=1 SV=2	sp|P51116|FXR2_HUMAN	74 kDa	TRUE	3.3e-05	0	0	0
1890	Exosome complex component RRP4 OS=Homo sapiens OX=9606 GN=EXOSC2 PE=1 SV=2	sp|Q13868|EXOS2_HUMAN	33 kDa		4.9e-05	0	0	0
1891	Cysteine protease ATG4A OS=Homo sapiens OX=9606 GN=ATG4A PE=1 SV=1	sp|Q8WYN0|ATG4A_HUMAN	45 kDa		3.3e-05	0	0	0
1892	NADH dehydrogenase [ubiquinone] 1 beta subcomplex subunit 5, mitochondrial OS=Homo sapiens OX=9606 GN=NDUFB5 PE=1 SV=1	sp|O43674|NDUB5_HUMAN	22 kDa		4.9e-05	0	0	0
1893	F-actin-capping protein subunit alpha-1 OS=Homo sapiens OX=9606 GN=CAPZA1 PE=1 SV=3	sp|P52907|CAZA1_HUMAN	33 kDa		3.3e-05	0	0	0
1894	BRCA2 and CDKN1A-interacting protein OS=Homo sapiens OX=9606 GN=BCCIP PE=1 SV=1	sp|Q9P287|BCCIP_HUMAN	36 kDa		3.3e-05	0	0	0
1895	DDB1- and CUL4-associated factor 11 OS=Homo sapiens OX=9606 GN=DCAF11 PE=1 SV=1	sp|Q8TEB1|DCA11_HUMAN	62 kDa		4.9e-05	0	0	0
1896	Transmembrane protein 109 OS=Homo sapiens OX=9606 GN=TMEM109 PE=1 SV=1	sp|Q9BVC6|TM109_HUMAN	26 kDa		0	0	0	0
1897	V-type proton ATPase subunit G 1 OS=Homo sapiens OX=9606 GN=ATP6V1G1 PE=1 SV=3	sp|O75348|VATG1_HUMAN	14 kDa		0	0	0	0
1898	Guanylate cyclase soluble subunit beta-1 OS=Homo sapiens OX=9606 GN=GUCY1B1 PE=1 SV=1	sp|Q02153|GCYB1_HUMAN	71 kDa		3.3e-05	0	0	0
1899	E3 ubiquitin-protein ligase Praja-2 OS=Homo sapiens OX=9606 GN=PJA2 PE=1 SV=4	sp|O43164|PJA2_HUMAN	78 kDa		0	0	0	0
1900	Cell division cycle protein 16 homolog OS=Homo sapiens OX=9606 GN=CDC16 PE=1 SV=2	sp|Q13042|CDC16_HUMAN	72 kDa		0	0	0	0
1901	Fructose-bisphosphate aldolase A OS=Homo sapiens OX=9606 GN=ALDOA PE=1 SV=2	sp|P04075|ALDOA_HUMAN	39 kDa		0	0	0	0
1902	Glycogen phosphorylase, brain form OS=Homo sapiens OX=9606 GN=PYGB PE=1 SV=5	sp|P11216|PYGB_HUMAN	97 kDa		4.9e-05	0	0	0
1903	Probable E3 ubiquitin-protein ligase HERC4 OS=Homo sapiens OX=9606 GN=HERC4 PE=1 SV=1	sp|Q5GLZ8|HERC4_HUMAN	119 kDa		3.3e-05	0	0	0
1904	CDGSH iron-sulfur domain-containing protein 2 OS=Homo sapiens OX=9606 GN=CISD2 PE=1 SV=1	sp|Q8N5K1|CISD2_HUMAN	15 kDa		4.9e-05	0	0	0
1905	Nuclear-interacting partner of ALK OS=Homo sapiens OX=9606 GN=ZC3HC1 PE=1 SV=1	sp|Q86WB0|NIPA_HUMAN	55 kDa		6.5e-05	0	0	0
1906	Natural cytotoxicity triggering receptor 3 ligand 1 OS=Homo sapiens OX=9606 GN=NCR3LG1 PE=1 SV=1	sp|Q68D85|NR3L1_HUMAN	51 kDa		0	0	0	0
1907	Vesicle transport protein SEC20 OS=Homo sapiens OX=9606 GN=BNIP1 PE=1 SV=3	sp|Q12981|SEC20_HUMAN	26 kDa		0	0	0	0
1908	Retinoid-inducible serine carboxypeptidase OS=Homo sapiens OX=9606 GN=SCPEP1 PE=1 SV=1	sp|Q9HB40|RISC_HUMAN	51 kDa		3.3e-05	0	0	0
1909	Transcription factor Sp1 OS=Homo sapiens OX=9606 GN=SP1 PE=1 SV=3	sp|P08047|SP1_HUMAN	81 kDa		6.5e-05	0	0	0
1910	Multifunctional methyltransferase subunit TRM112-like protein OS=Homo sapiens OX=9606 GN=TRMT112 PE=1 SV=1	sp|Q9UI30|TR112_HUMAN	14 kDa		4.9e-05	0	0	0
1911	Golgi-associated PDZ and coiled-coil motif-containing protein OS=Homo sapiens OX=9606 GN=GOPC PE=1 SV=1	sp|Q9HD26|GOPC_HUMAN	51 kDa		0	0	0	0
1912	Ubiquitin carboxyl-terminal hydrolase isozyme L5 OS=Homo sapiens OX=9606 GN=UCHL5 PE=1 SV=3	sp|Q9Y5K5|UCHL5_HUMAN	38 kDa		0	0	0	0
1913	E3 ubiquitin-protein ligase TRIM11 OS=Homo sapiens OX=9606 GN=TRIM11 PE=1 SV=2	sp|Q96F44|TRI11_HUMAN	53 kDa		0	0	0	0
1914	Uridine 5'-monophosphate synthase OS=Homo sapiens OX=9606 GN=UMPS PE=1 SV=1	sp|P11172|UMPS_HUMAN	52 kDa		3.3e-05	0	0	0
1915	Nucleosome assembly protein 1-like 3 OS=Homo sapiens OX=9606 GN=NAP1L3 PE=2 SV=2	sp|Q99457|NP1L3_HUMAN	58 kDa		3.3e-05	0	0	0
1916	Vacuolar protein sorting-associated protein 28 homolog OS=Homo sapiens OX=9606 GN=VPS28 PE=1 SV=1	sp|Q9UK41|VPS28_HUMAN	25 kDa		3.3e-05	0	0	0
1917	Transcription factor AP-1 OS=Homo sapiens OX=9606 GN=JUN PE=1 SV=2	sp|P05412|JUN_HUMAN	36 kDa		3.3e-05	0	0	0
1918	Nuclear factor NF-kappa-B p100 subunit OS=Homo sapiens OX=9606 GN=NFKB2 PE=1 SV=4	sp|Q00653|NFKB2_HUMAN	97 kDa		6.5e-05	0	0	0
1919	Calsyntenin-3 OS=Homo sapiens OX=9606 GN=CLSTN3 PE=1 SV=1	sp|Q9BQT9|CSTN3_HUMAN	106 kDa		3.3e-05	0	0	0
1920	Solute carrier family 25 member 40 OS=Homo sapiens OX=9606 GN=SLC25A40 PE=1 SV=1	sp|Q8TBP6|S2540_HUMAN	38 kDa		0	0	0	0
1921	Lysosomal alpha-glucosidase OS=Homo sapiens OX=9606 GN=GAA PE=1 SV=4	sp|P10253|LYAG_HUMAN	105 kDa		3.3e-05	0	0	0
1922	TPA-induced transmembrane protein OS=Homo sapiens OX=9606 GN=TTMP PE=1 SV=2	sp|Q5BVD1|TTMP_HUMAN	24 kDa		3.3e-05	0	0	0
1923	TP53-binding protein 1 OS=Homo sapiens OX=9606 GN=TP53BP1 PE=1 SV=2	sp|Q12888|TP53B_HUMAN	214 kDa		4.9e-05	0	0	0
1924	Protein S100-A9 OS=Homo sapiens OX=9606 GN=S100A9 PE=1 SV=1	sp|P06702|S10A9_HUMAN	13 kDa		4.9e-05	0	0	0
1925	Serine/arginine-rich splicing factor 7 OS=Homo sapiens OX=9606 GN=SRSF7 PE=1 SV=1	sp|Q16629|SRSF7_HUMAN	27 kDa	TRUE	4.9e-05	0	0	0
1926	Rab3 GTPase-activating protein non-catalytic subunit OS=Homo sapiens OX=9606 GN=RAB3GAP2 PE=1 SV=1	sp|Q9H2M9|RBGPR_HUMAN	156 kDa		0	0	0	0
1927	Syntaxin-12 OS=Homo sapiens OX=9606 GN=STX12 PE=1 SV=1	sp|Q86Y82|STX12_HUMAN	32 kDa		6.5e-05	0	0	0
1928	NADH dehydrogenase [ubiquinone] 1 beta subcomplex subunit 4 OS=Homo sapiens OX=9606 GN=NDUFB4 PE=1 SV=3	sp|O95168|NDUB4_HUMAN	15 kDa		4.9e-05	0	0	0
1929	Chromatin target of PRMT1 protein OS=Homo sapiens OX=9606 GN=CHTOP PE=1 SV=2	sp|Q9Y3Y2|CHTOP_HUMAN	26 kDa		0	0	0	0
1930	Dedicator of cytokinesis protein 11 OS=Homo sapiens OX=9606 GN=DOCK11 PE=1 SV=2	sp|Q5JSL3|DOC11_HUMAN	238 kDa		0	0	0	0
1931	Transforming acidic coiled-coil-containing protein 3 OS=Homo sapiens OX=9606 GN=TACC3 PE=1 SV=1	sp|Q9Y6A5|TACC3_HUMAN	90 kDa		6.5e-05	0	0	0
1932	Protein SON OS=Homo sapiens OX=9606 GN=SON PE=1 SV=4	sp|P18583|SON_HUMAN	264 kDa		3.3e-05	0	0	0
1933	YTH domain-containing protein 1 OS=Homo sapiens OX=9606 GN=YTHDC1 PE=1 SV=3	sp|Q96MU7|YTDC1_HUMAN	85 kDa		0	0	0	0
1934	Histone deacetylase 3 OS=Homo sapiens OX=9606 GN=HDAC3 PE=1 SV=2	sp|O15379|HDAC3_HUMAN	49 kDa	TRUE	6.5e-05	0	0	0
1935	Dolichyl-phosphate beta-glucosyltransferase OS=Homo sapiens OX=9606 GN=ALG5 PE=1 SV=1	sp|Q9Y673|ALG5_HUMAN	37 kDa		4.9e-05	0	0	0
1936	Tyrosine-protein phosphatase non-receptor type 13 OS=Homo sapiens OX=9606 GN=PTPN13 PE=1 SV=2	sp|Q12923|PTN13_HUMAN	277 kDa		0	0	0	0
1937	HAUS augmin-like complex subunit 6 OS=Homo sapiens OX=9606 GN=HAUS6 PE=1 SV=2	sp|Q7Z4H7|HAUS6_HUMAN	109 kDa		4.9e-05	0	0	0
1938	Testis-expressed protein 10 OS=Homo sapiens OX=9606 GN=TEX10 PE=1 SV=2	sp|Q9NXF1|TEX10_HUMAN	106 kDa		6.5e-05	0	0	0
1939	Tyrosine-protein kinase HCK OS=Homo sapiens OX=9606 GN=HCK PE=1 SV=5	sp|P08631|HCK_HUMAN	60 kDa	TRUE	0	0	0	0
1940	ATPase family AAA domain-containing protein 2 OS=Homo sapiens OX=9606 GN=ATAD2 PE=1 SV=1	sp|Q6PL18|ATAD2_HUMAN	159 kDa	TRUE	8.1e-05	0	0	0
1941	Chromatin assembly factor 1 subunit B OS=Homo sapiens OX=9606 GN=CHAF1B PE=1 SV=1	sp|Q13112|CAF1B_HUMAN	61 kDa		6.5e-05	0	0	0
1942	Serine/threonine-protein kinase WNK1 OS=Homo sapiens OX=9606 GN=WNK1 PE=1 SV=2	sp|Q9H4A3|WNK1_HUMAN	251 kDa	TRUE	4.9e-05	0	0	0
1943	Paraspeckle component 1 OS=Homo sapiens OX=9606 GN=PSPC1 PE=1 SV=1	sp|Q8WXF1|PSPC1_HUMAN	59 kDa	TRUE	0	0	0	0
1944	MAGUK p55 subfamily member 5 OS=Homo sapiens OX=9606 GN=MPP5 PE=1 SV=3	sp|Q8N3R9|MPP5_HUMAN	77 kDa		8.1e-05	0	0	0
1945	Distal membrane-arm assembly complex protein 2 OS=Homo sapiens OX=9606 GN=DMAC2 PE=1 SV=3	sp|Q9NW81|DMAC2_HUMAN	29 kDa		4.9e-05	0	0	0
1946	Death-inducer obliterator 1 OS=Homo sapiens OX=9606 GN=DIDO1 PE=1 SV=5	sp|Q9BTC0|DIDO1_HUMAN	244 kDa		4.9e-05	0	0	0
1947	Cyclin-G-associated kinase OS=Homo sapiens OX=9606 GN=GAK PE=1 SV=2	sp|O14976|GAK_HUMAN	143 kDa		4.9e-05	0	0	0
1948	Serine hydroxymethyltransferase, mitochondrial OS=Homo sapiens OX=9606 GN=SHMT2 PE=1 SV=3	sp|P34897|GLYM_HUMAN	56 kDa		4.9e-05	0	0	0
1949	Nuclear receptor-binding protein OS=Homo sapiens OX=9606 GN=NRBP1 PE=1 SV=1	sp|Q9UHY1|NRBP_HUMAN	60 kDa		0	0	0	0
1950	Acyl-coenzyme A thioesterase 9, mitochondrial OS=Homo sapiens OX=9606 GN=ACOT9 PE=1 SV=2	sp|Q9Y305|ACOT9_HUMAN	50 kDa		4.9e-05	0	0	0
1951	Graves disease carrier protein OS=Homo sapiens OX=9606 GN=SLC25A16 PE=1 SV=3	sp|P16260|GDC_HUMAN	36 kDa		6.5e-05	0	0	0
1952	Tumor susceptibility gene 101 protein OS=Homo sapiens OX=9606 GN=TSG101 PE=1 SV=2	sp|Q99816|TS101_HUMAN	44 kDa		3.3e-05	0	0	0
1953	ATP-dependent RNA helicase DHX29 OS=Homo sapiens OX=9606 GN=DHX29 PE=1 SV=2	sp|Q7Z478|DHX29_HUMAN	155 kDa		6.5e-05	0	0	0
1954	Small G protein signaling modulator 3 OS=Homo sapiens OX=9606 GN=SGSM3 PE=1 SV=1	sp|Q96HU1|SGSM3_HUMAN	85 kDa		3.3e-05	0	0	0
1955	Mitochondrial ornithine transporter 1 OS=Homo sapiens OX=9606 GN=SLC25A15 PE=1 SV=1	sp|Q9Y619|ORNT1_HUMAN	33 kDa		3.3e-05	0	0	0
1956	Protein phosphatase 1L OS=Homo sapiens OX=9606 GN=PPM1L PE=1 SV=1	sp|Q5SGD2|PPM1L_HUMAN	41 kDa		8.1e-05	0	0	0
1957	Conserved oligomeric Golgi complex subunit 5 OS=Homo sapiens OX=9606 GN=COG5 PE=1 SV=3	sp|Q9UP83|COG5_HUMAN	93 kDa		0	0	0	0
1958	LIM and senescent cell antigen-like-containing domain protein 1 OS=Homo sapiens OX=9606 GN=LIMS1 PE=1 SV=4	sp|P48059|LIMS1_HUMAN	37 kDa		6.5e-05	0	0	0
1959	Mitochondrial fission regulator 1 OS=Homo sapiens OX=9606 GN=MTFR1 PE=1 SV=2	sp|Q15390|MTFR1_HUMAN	37 kDa		3.3e-05	0	0	0
1960	TLC domain-containing protein 3A OS=Homo sapiens OX=9606 GN=TLCD3A PE=1 SV=2	sp|Q8TBR7|TLC3A_HUMAN	29 kDa		0	0	0	0
1961	Pre-mRNA-splicing factor SYF1 OS=Homo sapiens OX=9606 GN=XAB2 PE=1 SV=2	sp|Q9HCS7|SYF1_HUMAN	100 kDa		6.5e-05	0	0	0
1962	Golgin subfamily A member 7 OS=Homo sapiens OX=9606 GN=GOLGA7 PE=1 SV=2	sp|Q7Z5G4|GOGA7_HUMAN	16 kDa		4.9e-05	0	0	0
1963	Ubiquitin carboxyl-terminal hydrolase 28 OS=Homo sapiens OX=9606 GN=USP28 PE=1 SV=1	sp|Q96RU2|UBP28_HUMAN	122 kDa		0	0	0	0
1964	Peroxisomal membrane protein PEX16 OS=Homo sapiens OX=9606 GN=PEX16 PE=1 SV=2	sp|Q9Y5Y5|PEX16_HUMAN	39 kDa		4.9e-05	0	0	0
1965	Ras-related protein Rab-11A OS=Homo sapiens OX=9606 GN=RAB11A PE=1 SV=3	sp|P62491|RB11A_HUMAN (+1)	24 kDa		6.5e-05	0	0	0
1966	Aconitate hydratase, mitochondrial OS=Homo sapiens OX=9606 GN=ACO2 PE=1 SV=2	sp|Q99798|ACON_HUMAN	85 kDa		4.9e-05	0	0	0
1967	Peptidyl-prolyl cis-trans isomerase A OS=Homo sapiens OX=9606 GN=PPIA PE=1 SV=2	sp|P62937|PPIA_HUMAN	18 kDa		3.3e-05	0	0	0
1968	Calcium uniporter protein, mitochondrial OS=Homo sapiens OX=9606 GN=MCU PE=1 SV=1	sp|Q8NE86|MCU_HUMAN	40 kDa		4.9e-05	0	0	0
1969	Ribonucleases P/MRP protein subunit POP1 OS=Homo sapiens OX=9606 GN=POP1 PE=1 SV=2	sp|Q99575|POP1_HUMAN	115 kDa		0	0	0	0
1970	Eyes absent homolog 3 OS=Homo sapiens OX=9606 GN=EYA3 PE=1 SV=3	sp|Q99504|EYA3_HUMAN	63 kDa		6.5e-05	0	0	0
1971	Putative tRNA (cytidine(32)/guanosine(34)-2'-O)-methyltransferase OS=Homo sapiens OX=9606 GN=FTSJ1 PE=1 SV=2	sp|Q9UET6|TRM7_HUMAN	36 kDa		3.3e-05	0	0	0
1972	UPF0669 protein C6orf120 OS=Homo sapiens OX=9606 GN=C6orf120 PE=1 SV=1	sp|Q7Z4R8|CF120_HUMAN	21 kDa		6.5e-05	0	0	0
1973	Signal peptidase complex subunit 2 OS=Homo sapiens OX=9606 GN=SPCS2 PE=1 SV=3	sp|Q15005|SPCS2_HUMAN	25 kDa		6.5e-05	0	0	0
1974	Matrix metalloproteinase-15 OS=Homo sapiens OX=9606 GN=MMP15 PE=1 SV=1	sp|P51511|MMP15_HUMAN	76 kDa		3.3e-05	0	0	0
1975	Methylsterol monooxygenase 1 OS=Homo sapiens OX=9606 GN=MSMO1 PE=1 SV=1	sp|Q15800|MSMO1_HUMAN	35 kDa		0	0	0	0
1976	E3 ubiquitin-protein ligase KCMF1 OS=Homo sapiens OX=9606 GN=KCMF1 PE=1 SV=2	sp|Q9P0J7|KCMF1_HUMAN	42 kDa		6.5e-05	0	0	0
1977	Histone H1x OS=Homo sapiens OX=9606 GN=H1FX PE=1 SV=1	sp|Q92522|H1X_HUMAN	22 kDa		0	0	0	0
1978	Eukaryotic peptide chain release factor GTP-binding subunit ERF3A OS=Homo sapiens OX=9606 GN=GSPT1 PE=1 SV=1	sp|P15170|ERF3A_HUMAN	56 kDa		0	0	0	0
1979	Mitofusin-2 OS=Homo sapiens OX=9606 GN=MFN2 PE=1 SV=3	sp|O95140|MFN2_HUMAN	86 kDa	TRUE	3.3e-05	0	0	0
1980	Prolyl 3-hydroxylase 1 OS=Homo sapiens OX=9606 GN=P3H1 PE=1 SV=2	sp|Q32P28|P3H1_HUMAN	83 kDa		0	0	0	0
1981	CLIP-associating protein 2 OS=Homo sapiens OX=9606 GN=CLASP2 PE=1 SV=3	sp|O75122|CLAP2_HUMAN	141 kDa		0	0	0	0
1982	Acidic fibroblast growth factor intracellular-binding protein OS=Homo sapiens OX=9606 GN=FIBP PE=1 SV=3	sp|O43427|FIBP_HUMAN	42 kDa		0	0	0	0
1983	Divergent protein kinase domain 2A OS=Homo sapiens OX=9606 GN=DIPK2A PE=1 SV=1	sp|Q8NDZ4|DIK2A_HUMAN	49 kDa		6.5e-05	0	0	0
1984	Histone lysine demethylase PHF8 OS=Homo sapiens OX=9606 GN=PHF8 PE=1 SV=3	sp|Q9UPP1|PHF8_HUMAN	118 kDa	TRUE	6.5e-05	0	0	0
1985	Uncharacterized protein C18orf25 OS=Homo sapiens OX=9606 GN=C18orf25 PE=1 SV=3	sp|Q96B23|CR025_HUMAN	43 kDa		0	0	0	0
1986	ELL-associated factor 2 OS=Homo sapiens OX=9606 GN=EAF2 PE=1 SV=1	sp|Q96CJ1|EAF2_HUMAN	29 kDa	TRUE	0	0	0	0
1987	Zinc finger protein 446 OS=Homo sapiens OX=9606 GN=ZNF446 PE=1 SV=1	sp|Q9NWS9|ZN446_HUMAN	49 kDa		6.5e-05	0	0	0
[truncated: 637 more rows]

## Sheet: Percent Coverage
Scaffold: Version: Scaffold_5.0.1
	Modification Metadata Set: 0 modifications
	Source: None
	Comment:
	Protein Grouping Strategy: Experiment-wide grouping with binary peptide-protein weights
	Peptide Thresholds: 95.0% minimum
	Protein Thresholds: 95.0% minimum and 2 peptides minimum
	Peptide FDR: 0.0% (Decoy)
	Protein FDR: 0.1% (Decoy)
	GO Annotation Source(s):
	Pathway Annotation Source(s):
	Alternate ID Source(s):
						Whole			Band 1			Band 2			Band 3
	Identified Proteins (2623)	Accession Number	MW	Protein Grouping Ambiguity	Percent Coverage	Assigned Spectra Count	Unique Peptide Count	Percent Coverage	Assigned Spectra Count	Unique Peptide Count	Percent Coverage	Assigned Spectra Count	Unique Peptide Count	Percent Coverage	Assigned Spectra Count	Unique Peptide Count
1	Dynein light chain 1, cytoplasmic OS=Homo sapiens OX=9606 GN=DYNLL1 PE=1 SV=1	sp|P63167|DYL1_HUMAN	10 kDa	TRUE	0.708	645	3	0.371	5	10	0	0	2	0.798	706	26
2	ATP-sensitive inward rectifier potassium channel 10 OS=Homo sapiens OX=9606 GN=KCNJ10 PE=1 SV=1	sp|P78508|KCJ10_HUMAN	43 kDa		0.43	319	0	0.472	404	23	0.438	315	35	0.0422	6	2
3	Tubulin beta chain OS=Homo sapiens OX=9606 GN=TUBB PE=1 SV=2	sp|P07437|TBB5_HUMAN	50 kDa	TRUE	0.829	112	0	0.396	4	6	0.396	4	3	0.189	2	2
4	Tubulin beta-4B chain OS=Homo sapiens OX=9606 GN=TUBB4B PE=1 SV=1	sp|P68371|TBB4B_HUMAN	50 kDa	TRUE	0.827	548	0	0.301	21	30	0.362	26	11	0.162	12	6
5	Tubulin beta-2B chain OS=Homo sapiens OX=9606 GN=TUBB2B PE=1 SV=1	sp|Q9BVA1|TBB2B_HUMAN	50 kDa	TRUE	0.836	28	0	0	0	7	0	0	0	0	0	0
6	Tubulin alpha-1B chain OS=Homo sapiens OX=9606 GN=TUBA1B PE=1 SV=1	sp|P68363|TBA1B_HUMAN	50 kDa	TRUE	0.867	472	0	0.43	23	29	0.424	25	15	0.118	7	4
7	Tubulin alpha-1A chain OS=Homo sapiens OX=9606 GN=TUBA1A PE=1 SV=1	sp|Q71U36|TBA1A_HUMAN	50 kDa	TRUE	0.867	8	0	0	0	3	0	0	0	0	0	0
8	Tubulin beta-2A chain OS=Homo sapiens OX=9606 GN=TUBB2A PE=1 SV=1	sp|Q13885|TBB2A_HUMAN	50 kDa	TRUE	0.827	4	0	0	0	2	0	0	0	0	0	0
9	Tubulin beta-4A chain OS=Homo sapiens OX=9606 GN=TUBB4A PE=1 SV=2	sp|P04350|TBB4A_HUMAN	50 kDa	TRUE	0.836	22	0	0	0	5	0	0	0	0	0	0
10	Tubulin alpha-4A chain OS=Homo sapiens OX=9606 GN=TUBA4A PE=1 SV=1	sp|P68366|TBA4A_HUMAN	50 kDa	TRUE	0.692	6	0	0	0	3	0	0	0	0	0	0
11	Tubulin beta-3 chain OS=Homo sapiens OX=9606 GN=TUBB3 PE=1 SV=2	sp|Q13509|TBB3_HUMAN	50 kDa	TRUE	0.636	28	0	0	0	9	0	0	0	0	0	0
12	Tubulin alpha-1C chain OS=Homo sapiens OX=9606 GN=TUBA1C PE=1 SV=1	sp|Q9BQE3|TBA1C_HUMAN	50 kDa	TRUE	0.866	27	0	0	0	3	0	0	0	0	0	0
13	Dynein light chain 2, cytoplasmic OS=Homo sapiens OX=9606 GN=DYNLL2 PE=1 SV=1	sp|Q96FJ2|DYL2_HUMAN	10 kDa	TRUE	0.652	212	0	0	0	4	0	0	0	0.787	235	12
14	Keratin, type II cytoskeletal 1 OS=Homo sapiens OX=9606 GN=KRT1 PE=1 SV=6	sp|P04264|K2C1_HUMAN	66 kDa	TRUE	0.486	135	26	0.505	126	33	0.571	135	35	0.592	136	39
15	Heat shock cognate 71 kDa protein OS=Homo sapiens OX=9606 GN=HSPA8 PE=1 SV=1	sp|P11142|HSP7C_HUMAN	71 kDa	TRUE	0.58	224	0	0	0	29	0.161	5	0	0	0	0
16	Keratin, type I cytoskeletal 10 OS=Homo sapiens OX=9606 GN=KRT10 PE=1 SV=6	sp|P13645|K1C10_HUMAN	59 kDa	TRUE	0.517	133	19	0.536	78	26	0.642	110	29	0.512	113	32
17	Heat shock 70 kDa protein 1A OS=Homo sapiens OX=9606 GN=HSPA1A PE=1 SV=1	sp|P0DMV8|HS71A_HUMAN (+1)	70 kDa	TRUE	0.685	247	0	0.0811	5	38	0.105	9	5	0.0328	3	2
18	Keratin, type I cytoskeletal 9 OS=Homo sapiens OX=9606 GN=KRT9 PE=1 SV=3	sp|P35527|K1C9_HUMAN	62 kDa	TRUE	0.551	91	24	0.52	98	24	0.661	90	28	0.661	123	33
19	Tubulin beta-6 chain OS=Homo sapiens OX=9606 GN=TUBB6 PE=1 SV=1	sp|Q9BUF5|TBB6_HUMAN	50 kDa	TRUE	0.753	31	0	0	0	9	0	0	0	0	0	0
20	Keratin, type II cytoskeletal 2 epidermal OS=Homo sapiens OX=9606 GN=KRT2 PE=1 SV=2	sp|P35908|K22E_HUMAN	65 kDa	TRUE	0.709	94	24	0.554	47	33	0.754	85	26	0.715	81	31
21	Endoplasmic reticulum chaperone BiP OS=Homo sapiens OX=9606 GN=HSPA5 PE=1 SV=2	sp|P11021|BIP_HUMAN	72 kDa	TRUE	0.575	229	0	0	0	35	0.121	4	0	0	0	0
22	T cell receptor alpha joining 56 (Fragment) OS=Homo sapiens OX=9606 GN=TRAJ56 PE=4 SV=1	tr|A0A075B6Z2|A0A075B6Z2_HUMAN	2 kDa		0	0	0	0	0	0	0	0	0	0	0	0
23	Stress-70 protein, mitochondrial OS=Homo sapiens OX=9606 GN=HSPA9 PE=1 SV=2	sp|P38646|GRP75_HUMAN	74 kDa	TRUE	0.598	177	0	0	0	39	0	0	0	0	0	0
24	Cytoplasmic dynein 1 heavy chain 1 OS=Homo sapiens OX=9606 GN=DYNC1H1 PE=1 SV=5	sp|Q14204|DYHC1_HUMAN	532 kDa		0.347	185	0	0.0362	19	124	0.0598	28	17	0	0	0
25	Heat shock protein HSP 90-beta OS=Homo sapiens OX=9606 GN=HSP90AB1 PE=1 SV=4	sp|P08238|HS90B_HUMAN	83 kDa	TRUE	0.576	200	0	0.169	13	40	0.135	11	12	0.0649	3	3
26	Sodium/potassium-transporting ATPase subunit alpha-1 OS=Homo sapiens OX=9606 GN=ATP1A1 PE=1 SV=1	sp|P05023|AT1A1_HUMAN	113 kDa	TRUE	0.483	154	0	0.0606	6	43	0.163	18	6	0	0	0
27	Calnexin OS=Homo sapiens OX=9606 GN=CANX PE=1 SV=2	sp|P27824|CALX_HUMAN	68 kDa		0.52	161	0	0.0389	2	37	0.0676	5	2	0	0	0
28	Protein arginine N-methyltransferase 5 OS=Homo sapiens OX=9606 GN=PRMT5 PE=1 SV=4	sp|O14744|ANM5_HUMAN	73 kDa		0.727	175	0	0	0	38	0	0	0	0	0	0
29	Keratin, type I cytoskeletal 14 OS=Homo sapiens OX=9606 GN=KRT14 PE=1 SV=4	sp|P02533|K1C14_HUMAN	52 kDa	TRUE	0.53	43	5	0.388	25	20	0.553	42	14	0.432	25	16
30	DNA-dependent protein kinase catalytic subunit OS=Homo sapiens OX=9606 GN=PRKDC PE=1 SV=3	sp|P78527|PRKDC_HUMAN	469 kDa		0.284	167	0	0.022	9	104	0.11	65	9	0	0	0
31	Heat shock 70 kDa protein 1-like OS=Homo sapiens OX=9606 GN=HSPA1L PE=1 SV=2	sp|P34931|HS71L_HUMAN	70 kDa	TRUE	0.351	2	0	0	0	2	0	0	0	0	0	0
32	GFP	GFP	29 kDa		0.597	85	0	0.279	8	12	0.105	3	7	0.306	10	6
33	Heat shock-related 70 kDa protein 2 OS=Homo sapiens OX=9606 GN=HSPA2 PE=1 SV=1	sp|P54652|HSP72_HUMAN	70 kDa	TRUE	0.523	36	0	0	0	16	0	0	0	0	0	0
34	Keratin, type I cytoskeletal 16 OS=Homo sapiens OX=9606 GN=KRT16 PE=1 SV=4	sp|P08779|K1C16_HUMAN	51 kDa	TRUE	0.529	22	0	0.359	10	13	0.474	17	8	0.304	3	3
35	Heat shock protein HSP 90-alpha OS=Homo sapiens OX=9606 GN=HSP90AA1 PE=1 SV=5	sp|P07900|HS90A_HUMAN	85 kDa	TRUE	0.583	67	0	0	0	25	0	0	0	0	0	0
36	Keratin, type II cytoskeletal 5 OS=Homo sapiens OX=9606 GN=KRT5 PE=1 SV=3	sp|P13647|K2C5_HUMAN	62 kDa	TRUE	0.373	27	4	0.349	17	12	0.376	20	11	0.381	18	14
37	Trypsin-1 OS=Homo sapiens OX=9606 GN=PRSS1 PE=1 SV=1	sp|P07477|TRY1_HUMAN	27 kDa		0.0729	3	2	0.154	32	2	0.154	36	3	0.154	57	3
38	Filamin-A OS=Homo sapiens OX=9606 GN=FLNA PE=1 SV=4	sp|P21333|FLNA_HUMAN	281 kDa	TRUE	0.357	79	0	0.0903	21	64	0.153	34	20	0	0	0
39	Sarcoplasmic/endoplasmic reticulum calcium ATPase 2 OS=Homo sapiens OX=9606 GN=ATP2A2 PE=1 SV=1	sp|P16615|AT2A2_HUMAN	115 kDa	TRUE	0.449	105	0	0.0729	9	38	0.0845	9	8	0	0	0
40	Reticulocalbin-2 OS=Homo sapiens OX=9606 GN=RCN2 PE=1 SV=1	sp|Q14257|RCN2_HUMAN	37 kDa		0.536	93	0	0	0	15	0	0	0	0	0	0
41	Keratin, type II cytoskeletal 6A OS=Homo sapiens OX=9606 GN=KRT6A PE=1 SV=3	sp|P02538|K2C6A_HUMAN	60 kDa	TRUE	0	0	0	0.427	2	0	0.546	4	2	0	0	0
42	Keratin, type II cytoskeletal 6C OS=Homo sapiens OX=9606 GN=KRT6C PE=1 SV=3	sp|P48668|K2C6C_HUMAN	60 kDa	TRUE	0.378	17	3	0.401	21	14	0.52	27	17	0.259	13	9
43	ADP/ATP translocase 2 OS=Homo sapiens OX=9606 GN=SLC25A5 PE=1 SV=7	sp|P05141|ADT2_HUMAN	33 kDa	TRUE	0.513	87	0	0.128	4	20	0.198	7	4	0	0	0
44	Protein phosphatase 1G OS=Homo sapiens OX=9606 GN=PPM1G PE=1 SV=1	sp|O15355|PPM1G_HUMAN	59 kDa		0.491	114	0	0	0	25	0	0	0	0	0	0
45	SCY1-like protein 2 OS=Homo sapiens OX=9606 GN=SCYL2 PE=1 SV=1	sp|Q6P3W7|SCYL2_HUMAN	104 kDa		0.388	138	0	0.0366	3	32	0.0161	2	3	0	0	0
46	ATP-dependent RNA helicase A OS=Homo sapiens OX=9606 GN=DHX9 PE=1 SV=4	sp|Q08211|DHX9_HUMAN	141 kDa		0.339	52	0	0	0	35	0.256	45	0	0	0	0
47	Protein phosphatase 1B OS=Homo sapiens OX=9606 GN=PPM1B PE=1 SV=1	sp|O75688|PPM1B_HUMAN	53 kDa	TRUE	0.714	125	0	0	0	23	0	0	0	0	0	0
48	Coatomer subunit alpha OS=Homo sapiens OX=9606 GN=COPA PE=1 SV=2	sp|P53621|COPA_HUMAN	138 kDa		0.53	93	0	0.0221	3	51	0.307	43	3	0	0	0
49	Sodium/potassium-transporting ATPase subunit alpha-3 OS=Homo sapiens OX=9606 GN=ATP1A3 PE=1 SV=3	sp|P13637|AT1A3_HUMAN	112 kDa	TRUE	0.399	26	0	0	0	17	0	0	0	0	0	0
50	Fatty acid synthase OS=Homo sapiens OX=9606 GN=FASN PE=1 SV=3	sp|P49327|FAS_HUMAN	273 kDa		0.384	96	0	0.0271	8	70	0.096	22	7	0	0	0
51	CAD protein OS=Homo sapiens OX=9606 GN=CAD PE=1 SV=3	sp|P27708|PYR1_HUMAN	243 kDa	TRUE	0.364	87	0	0.0449	9	56	0.0679	14	8	0	0	0
52	60 kDa heat shock protein, mitochondrial OS=Homo sapiens OX=9606 GN=HSPD1 PE=1 SV=2	sp|P10809|CH60_HUMAN	61 kDa		0.654	95	0	0	0	29	0.105	5	0	0	0	0
53	Heat shock 70 kDa protein 4 OS=Homo sapiens OX=9606 GN=HSPA4 PE=1 SV=4	sp|P34932|HSP74_HUMAN	94 kDa	TRUE	0.588	87	0	0	0	36	0.019	2	0	0	0	0
54	E3 ubiquitin-protein ligase HUWE1 OS=Homo sapiens OX=9606 GN=HUWE1 PE=1 SV=3	sp|Q7Z6Z7|HUWE1_HUMAN	482 kDa		0.234	97	0	0.0281	11	71	0.0123	5	11	0	0	0
55	Actin, cytoplasmic 2 OS=Homo sapiens OX=9606 GN=ACTG1 PE=1 SV=1	sp|P63261|ACTG_HUMAN	42 kDa	TRUE	0.672	71	0	0.229	8	17	0.243	11	8	0.307	10	7
56	Nucleosome assembly protein 1-like 1 OS=Homo sapiens OX=9606 GN=NAP1L1 PE=1 SV=1	sp|P55209|NP1L1_HUMAN	45 kDa	TRUE	0.453	47	0	0	0	11	0	0	0	0	0	0
57	Methylosome protein 50 OS=Homo sapiens OX=9606 GN=WDR77 PE=1 SV=1	sp|Q9BQA1|MEP50_HUMAN	37 kDa		0.652	131	0	0	0	14	0	0	0	0	0	0
58	ADP/ATP translocase 3 OS=Homo sapiens OX=9606 GN=SLC25A6 PE=1 SV=4	sp|P12236|ADT3_HUMAN	33 kDa	TRUE	0.534	9	0	0	0	5	0	0	0	0	0	0
59	DnaJ homolog subfamily A member 1 OS=Homo sapiens OX=9606 GN=DNAJA1 PE=1 SV=2	sp|P31689|DNJA1_HUMAN	45 kDa		0.509	69	0	0	0	14	0	0	0	0	0	0
60	Keratin, type II cytoskeletal 1b OS=Homo sapiens OX=9606 GN=KRT77 PE=2 SV=3	sp|Q7Z794|K2C1B_HUMAN	62 kDa	TRUE	0.221	11	0	0	0	9	0	0	0	0	0	0
61	RuvB-like 1 OS=Homo sapiens OX=9606 GN=RUVBL1 PE=1 SV=1	sp|Q9Y265|RUVB1_HUMAN	50 kDa		0.601	52	0	0	0	21	0	0	0	0	0	0
62	Keratin, type I cytoskeletal 27 OS=Homo sapiens OX=9606 GN=KRT27 PE=1 SV=2	sp|Q7Z3Y8|K1C27_HUMAN	50 kDa	TRUE	0	0	0	0.102	3	0	0.118	4	3	0	0	0
63	Plasma membrane calcium-transporting ATPase 1 OS=Homo sapiens OX=9606 GN=ATP2B1 PE=1 SV=4	sp|P20020|AT2B1_HUMAN	135 kDa	TRUE	0.277	47	0	0.0475	5	27	0.257	40	5	0	0	0
64	Hypoxia up-regulated protein 1 OS=Homo sapiens OX=9606 GN=HYOU1 PE=1 SV=1	sp|Q9Y4L1|HYOU1_HUMAN	111 kDa		0.391	47	0	0	0	29	0.411	64	0	0	0	0
65	ADP/ATP translocase 1 OS=Homo sapiens OX=9606 GN=SLC25A4 PE=1 SV=4	sp|P12235|ADT1_HUMAN	33 kDa	TRUE	0.537	5	0	0	0	4	0	0	0	0	0	0
66	U5 small nuclear ribonucleoprotein 200 kDa helicase OS=Homo sapiens OX=9606 GN=SNRNP200 PE=1 SV=2	sp|O75643|U520_HUMAN	245 kDa		0.242	55	0	0.0131	3	41	0	0	3	0	0	0
67	Dehydrogenase/reductase SDR family member 7 OS=Homo sapiens OX=9606 GN=DHRS7 PE=1 SV=1	sp|Q9Y394|DHRS7_HUMAN	38 kDa		0.49	36	0	0	0	12	0	0	0	0	0	0
68	DnaJ homolog subfamily A member 2 OS=Homo sapiens OX=9606 GN=DNAJA2 PE=1 SV=1	sp|O60884|DNJA2_HUMAN	46 kDa		0.515	56	0	0	0	15	0	0	0	0	0	0
69	Plectin OS=Homo sapiens OX=9606 GN=PLEC PE=1 SV=3	sp|Q15149|PLEC_HUMAN	532 kDa	TRUE	0.138	74	0	0.0137	6	55	0.012	5	6	0	0	0
70	Nardilysin OS=Homo sapiens OX=9606 GN=NRDC PE=1 SV=3	sp|O43847|NRDC_HUMAN	132 kDa		0.264	41	0	0	0	27	0.222	36	0	0	0	0
71	Beta-2-syntrophin OS=Homo sapiens OX=9606 GN=SNTB2 PE=1 SV=1	sp|Q13425|SNTB2_HUMAN	58 kDa	TRUE	0.561	73	0	0	0	25	0	0	0	0	0	0
72	Dolichyl-diphosphooligosaccharide--protein glycosyltransferase subunit 1 OS=Homo sapiens OX=9606 GN=RPN1 PE=1 SV=1	sp|P04843|RPN1_HUMAN	69 kDa		0.626	55	0	0	0	29	0	0	0	0	0	0
73	Nucleosome assembly protein 1-like 4 OS=Homo sapiens OX=9606 GN=NAP1L4 PE=1 SV=1	sp|Q99733|NP1L4_HUMAN	43 kDa	TRUE	0.533	64	0	0	0	14	0	0	0	0	0	0
74	Heat shock protein 105 kDa OS=Homo sapiens OX=9606 GN=HSPH1 PE=1 SV=1	sp|Q92598|HS105_HUMAN	97 kDa	TRUE	0.541	53	0	0	0	30	0	0	0	0	0	0
75	Keratin, type I cytoskeletal 17 OS=Homo sapiens OX=9606 GN=KRT17 PE=1 SV=2	sp|Q04695|K1C17_HUMAN	48 kDa	TRUE	0.315	5	0	0.204	3	5	0.252	3	3	0	0	0
76	Heat shock protein 75 kDa, mitochondrial OS=Homo sapiens OX=9606 GN=TRAP1 PE=1 SV=3	sp|Q12931|TRAP1_HUMAN	80 kDa		0.554	76	0	0	0	29	0	0	0	0	0	0
77	26S proteasome non-ATPase regulatory subunit 2 OS=Homo sapiens OX=9606 GN=PSMD2 PE=1 SV=3	sp|Q13200|PSMD2_HUMAN	100 kDa		0.389	41	0	0	0	28	0	0	0	0	0	0
78	Coatomer subunit beta' OS=Homo sapiens OX=9606 GN=COPB2 PE=1 SV=2	sp|P35606|COPB2_HUMAN	102 kDa		0.533	72	0	0	0	34	0	0	0	0	0	0
79	Keratin, type I cytoskeletal 13 OS=Homo sapiens OX=9606 GN=KRT13 PE=1 SV=4	sp|P13646|K1C13_HUMAN	50 kDa	TRUE	0	0	0	0	0	0	0	0	0	0	0	0
80	C-1-tetrahydrofolate synthase, cytoplasmic OS=Homo sapiens OX=9606 GN=MTHFD1 PE=1 SV=3	sp|P11586|C1TC_HUMAN	102 kDa	TRUE	0.561	72	0	0	0	43	0	0	0	0	0	0
81	Coatomer subunit beta OS=Homo sapiens OX=9606 GN=COPB1 PE=1 SV=3	sp|P53618|COPB_HUMAN	107 kDa		0.489	62	0	0	0	37	0	0	0	0	0	0
82	E3 ubiquitin-protein ligase ARIH1 OS=Homo sapiens OX=9606 GN=ARIH1 PE=1 SV=2	sp|Q9Y4X5|ARI1_HUMAN	64 kDa		0.607	61	0	0	0	24	0	0	0	0	0	0
83	E3 ubiquitin-protein ligase UBR4 OS=Homo sapiens OX=9606 GN=UBR4 PE=1 SV=1	sp|Q5T4S7|UBR4_HUMAN	574 kDa		0.103	55	0	0	0	38	0	0	0	0	0	0
84	Vimentin OS=Homo sapiens OX=9606 GN=VIM PE=1 SV=4	sp|P08670|VIME_HUMAN	54 kDa	TRUE	0.599	32	0	0	0	26	0	0	0	0	0	0
85	Trifunctional enzyme subunit alpha, mitochondrial OS=Homo sapiens OX=9606 GN=HADHA PE=1 SV=2	sp|P40939|ECHA_HUMAN	83 kDa		0.532	79	0	0	0	32	0	0	0	0	0	0
86	Keratin, type II cytoskeletal 8 OS=Homo sapiens OX=9606 GN=KRT8 PE=1 SV=7	sp|P05787|K2C8_HUMAN	54 kDa	TRUE	0	0	0	0	0	0	0	0	0	0	0	0
87	Elongation factor Tu, mitochondrial OS=Homo sapiens OX=9606 GN=TUFM PE=1 SV=2	sp|P49411|EFTU_HUMAN	50 kDa		0.595	107	0	0	0	24	0	0	0	0.0708	4	2
88	DNA damage-binding protein 1 OS=Homo sapiens OX=9606 GN=DDB1 PE=1 SV=1	sp|Q16531|DDB1_HUMAN	127 kDa		0.358	45	0	0	0	30	0.0149	2	0	0	0	0
89	Actin, alpha skeletal muscle OS=Homo sapiens OX=9606 GN=ACTA1 PE=1 SV=1	sp|P68133|ACTS_HUMAN	42 kDa	TRUE	0	0	0	0	0	0	0	0	0	0	0	0
90	Isoleucine--tRNA ligase, cytoplasmic OS=Homo sapiens OX=9606 GN=IARS PE=1 SV=2	sp|P41252|SYIC_HUMAN	145 kDa		0.299	35	0	0	0	30	0.314	59	0	0	0	0
91	Elongation factor 2 OS=Homo sapiens OX=9606 GN=EEF2 PE=1 SV=4	sp|P13639|EF2_HUMAN	95 kDa	TRUE	0.362	53	0	0	0	27	0.0221	2	0	0	0	0
92	RuvB-like 2 OS=Homo sapiens OX=9606 GN=RUVBL2 PE=1 SV=3	sp|Q9Y230|RUVB2_HUMAN	51 kDa		0.596	50	0	0	0	22	0	0	0	0	0	0
93	Nuclear pore complex protein Nup205 OS=Homo sapiens OX=9606 GN=NUP205 PE=1 SV=3	sp|Q92621|NU205_HUMAN	228 kDa		0.184	38	0	0.136	30	30	0.0601	13	26	0	0	0
94	40S ribosomal protein S3 OS=Homo sapiens OX=9606 GN=RPS3 PE=1 SV=2	sp|P23396|RS3_HUMAN	27 kDa		0.774	71	0	0	0	19	0	0	0	0	0	0
95	T-complex protein 1 subunit epsilon OS=Homo sapiens OX=9606 GN=CCT5 PE=1 SV=1	sp|P48643|TCPE_HUMAN	60 kDa		0.619	77	0	0	0	29	0	0	0	0	0	0
96	Clathrin heavy chain 1 OS=Homo sapiens OX=9606 GN=CLTC PE=1 SV=5	sp|Q00610|CLH1_HUMAN	192 kDa		0.346	55	0	0.127	23	43	0.0203	4	20	0	0	0
97	Nuclear pore complex protein Nup93 OS=Homo sapiens OX=9606 GN=NUP93 PE=1 SV=2	sp|Q8N1F7|NUP93_HUMAN	93 kDa		0.503	61	0	0	0	37	0.0232	2	0	0	0	0
98	(E3-independent) E2 ubiquitin-conjugating enzyme OS=Homo sapiens OX=9606 GN=UBE2O PE=1 SV=3	sp|Q9C0C9|UBE2O_HUMAN	141 kDa		0.273	38	0	0	0	28	0.0364	4	0	0	0	0
99	T-complex protein 1 subunit alpha OS=Homo sapiens OX=9606 GN=TCP1 PE=1 SV=1	sp|P17987|TCPA_HUMAN	60 kDa		0.594	65	0	0.0306	2	26	0.0378	2	2	0	0	0
100	Thyroid hormone receptor-associated protein 3 OS=Homo sapiens OX=9606 GN=THRAP3 PE=1 SV=2	sp|Q9Y2W1|TR150_HUMAN	109 kDa	TRUE	0.31	98	0	0	0	30	0	0	0	0	0	0
101	ATP-binding cassette sub-family D member 3 OS=Homo sapiens OX=9606 GN=ABCD3 PE=1 SV=1	sp|P28288|ABCD3_HUMAN	75 kDa		0.404	58	0	0	0	23	0	0	0	0	0	0
102	Transitional endoplasmic reticulum ATPase OS=Homo sapiens OX=9606 GN=VCP PE=1 SV=4	sp|P55072|TERA_HUMAN	89 kDa		0.511	41	0	0	0	31	0	0	0	0	0	0
103	Heat shock 70 kDa protein 4L OS=Homo sapiens OX=9606 GN=HSPA4L PE=1 SV=3	sp|O95757|HS74L_HUMAN	95 kDa	TRUE	0.564	53	0	0	0	32	0	0	0	0	0	0
104	ATP synthase subunit beta, mitochondrial OS=Homo sapiens OX=9606 GN=ATP5F1B PE=1 SV=3	sp|P06576|ATPB_HUMAN	57 kDa		0.584	58	0	0	0	19	0	0	0	0	0	0
105	Coatomer subunit gamma-1 OS=Homo sapiens OX=9606 GN=COPG1 PE=1 SV=1	sp|Q9Y678|COPG1_HUMAN	98 kDa	TRUE	0.556	63	0	0	0	36	0	0	0	0	0	0
106	Interleukin enhancer-binding factor 3 OS=Homo sapiens OX=9606 GN=ILF3 PE=1 SV=3	sp|Q12906|ILF3_HUMAN	95 kDa	TRUE	0.264	24	0	0	0	19	0	0	0	0	0	0
107	Endoplasmin OS=Homo sapiens OX=9606 GN=HSP90B1 PE=1 SV=1	sp|P14625|ENPL_HUMAN	92 kDa	TRUE	0.463	59	0	0	0	31	0	0	0	0	0	0
108	ATP synthase subunit alpha, mitochondrial OS=Homo sapiens OX=9606 GN=ATP5F1A PE=1 SV=1	sp|P25705|ATPA_HUMAN	60 kDa		0.517	66	0	0	0	26	0	0	0	0	0	0
109	Acidic leucine-rich nuclear phosphoprotein 32 family member A OS=Homo sapiens OX=9606 GN=ANP32A PE=1 SV=1	sp|P39687|AN32A_HUMAN	29 kDa	TRUE	0.373	32	0	0	0	11	0	0	0	0	0	0
110	Ran GTPase-activating protein 1 OS=Homo sapiens OX=9606 GN=RANGAP1 PE=1 SV=1	sp|P46060|RAGP1_HUMAN	64 kDa		0.533	50	0	0	0	22	0	0	0	0	0	0
111	Serine/threonine-protein phosphatase 6 regulatory subunit 3 OS=Homo sapiens OX=9606 GN=PPP6R3 PE=1 SV=2	sp|Q5H9R7|PP6R3_HUMAN	98 kDa		0.326	32	0	0	0	23	0	0	0	0	0	0
112	Elongation factor 1-alpha 1 OS=Homo sapiens OX=9606 GN=EEF1A1 PE=1 SV=1	sp|P68104|EF1A1_HUMAN	50 kDa		0.472	35	0	0.0823	4	16	0.0563	4	4	0	0	0
113	Sterol regulatory element-binding protein cleavage-activating protein OS=Homo sapiens OX=9606 GN=SCAP PE=1 SV=4	sp|Q12770|SCAP_HUMAN	140 kDa		0.23	32	0	0	0	20	0.0211	3	0	0	0	0
114	Acidic leucine-rich nuclear phosphoprotein 32 family member B OS=Homo sapiens OX=9606 GN=ANP32B PE=1 SV=1	sp|Q92688|AN32B_HUMAN	29 kDa	TRUE	0.371	16	0	0	0	6	0	0	0	0	0	0
115	Translocation protein SEC63 homolog OS=Homo sapiens OX=9606 GN=SEC63 PE=1 SV=2	sp|Q9UGP8|SEC63_HUMAN	88 kDa		0.384	39	0	0	0	22	0	0	0	0	0	0
116	Ubiquitin-40S ribosomal protein S27a OS=Homo sapiens OX=9606 GN=RPS27A PE=1 SV=2	sp|P62979|RS27A_HUMAN	18 kDa		0.481	29	0	0.276	11	6	0.218	5	4	0.218	4	3
117	Cullin-1 OS=Homo sapiens OX=9606 GN=CUL1 PE=1 SV=2	sp|Q13616|CUL1_HUMAN	90 kDa		0.188	14	0	0	0	11	0	0	0	0	0	0
118	T-complex protein 1 subunit gamma OS=Homo sapiens OX=9606 GN=CCT3 PE=1 SV=4	sp|P49368|TCPG_HUMAN	61 kDa		0.615	68	0	0	0	31	0	0	0	0	0	0
119	Leucine-rich PPR motif-containing protein, mitochondrial OS=Homo sapiens OX=9606 GN=LRPPRC PE=1 SV=3	sp|P42704|LPPRC_HUMAN	158 kDa		0.349	40	0	0.0122	2	38	0.172	29	2	0	0	0
120	Structural maintenance of chromosomes protein 3 OS=Homo sapiens OX=9606 GN=SMC3 PE=1 SV=2	sp|Q9UQE7|SMC3_HUMAN	142 kDa		0.298	38	0	0	0	30	0.215	27	0	0	0	0
121	Extended synaptotagmin-1 OS=Homo sapiens OX=9606 GN=ESYT1 PE=1 SV=1	sp|Q9BSJ8|ESYT1_HUMAN	123 kDa		0.29	35	0	0	0	23	0.019	2	0	0	0	0
122	Fanconi anemia group I protein OS=Homo sapiens OX=9606 GN=FANCI PE=1 SV=4	sp|Q9NVI1|FANCI_HUMAN	149 kDa		0.191	23	0	0.0151	2	21	0.149	26	2	0	0	0
123	Nuclear pore complex protein Nup155 OS=Homo sapiens OX=9606 GN=NUP155 PE=1 SV=1	sp|O75694|NU155_HUMAN	155 kDa		0.301	37	0	0	0	30	0.206	28	0	0	0	0
124	DnaJ homolog subfamily B member 11 OS=Homo sapiens OX=9606 GN=DNAJB11 PE=1 SV=1	sp|Q9UBS4|DJB11_HUMAN	41 kDa		0.352	34	0	0	0	12	0	0	0	0	0	0
125	Inward rectifier potassium channel 2 OS=Homo sapiens OX=9606 GN=KCNJ2 PE=1 SV=1	sp|P63252|KCNJ2_HUMAN	48 kDa	TRUE	0.293	35	0	0.15	8	10	0	0	5	0	0	0
126	Tyrosine-protein kinase JAK1 OS=Homo sapiens OX=9606 GN=JAK1 PE=1 SV=2	sp|P23458|JAK1_HUMAN	133 kDa	TRUE	0.45	73	0	0	0	44	0	0	0	0	0	0
127	Calmegin OS=Homo sapiens OX=9606 GN=CLGN PE=1 SV=1	sp|O14967|CLGN_HUMAN	70 kDa		0.326	36	0	0	0	17	0	0	0	0	0	0
128	Calumenin OS=Homo sapiens OX=9606 GN=CALU PE=1 SV=2	sp|O43852|CALU_HUMAN	37 kDa		0.6	32	0	0	0	15	0	0	0	0	0	0
129	4F2 cell-surface antigen heavy chain OS=Homo sapiens OX=9606 GN=SLC3A2 PE=1 SV=3	sp|P08195|4F2_HUMAN	68 kDa		0.403	40	0	0	0	22	0	0	0	0	0	0
130	Phosphate carrier protein, mitochondrial OS=Homo sapiens OX=9606 GN=SLC25A3 PE=1 SV=2	sp|Q00325|MPCP_HUMAN	40 kDa		0.323	32	0	0	0	12	0	0	0	0	0	0
131	Plasma membrane calcium-transporting ATPase 4 OS=Homo sapiens OX=9606 GN=ATP2B4 PE=1 SV=2	sp|P23634|AT2B4_HUMAN	138 kDa	TRUE	0.211	16	0	0	0	12	0	0	0	0	0	0
132	T-complex protein 1 subunit theta OS=Homo sapiens OX=9606 GN=CCT8 PE=1 SV=4	sp|P50990|TCPQ_HUMAN	60 kDa		0.677	61	0	0	0	32	0	0	0	0	0	0
133	DnaJ homolog subfamily B member 6 OS=Homo sapiens OX=9606 GN=DNAJB6 PE=1 SV=2	sp|O75190|DNJB6_HUMAN	36 kDa	TRUE	0.405	39	0	0	0	11	0	0	0	0	0	0
134	Hornerin OS=Homo sapiens OX=9606 GN=HRNR PE=1 SV=2	sp|Q86YZ3|HORN_HUMAN	282 kDa		0.0937	38	4	0.02	5	16	0.0295	8	4	0.0333	8	6
135	FACT complex subunit SPT16 OS=Homo sapiens OX=9606 GN=SUPT16H PE=1 SV=1	sp|Q9Y5B9|SP16H_HUMAN	120 kDa		0.276	48	0	0	0	27	0.0774	8	0	0	0	0
136	Dolichyl-diphosphooligosaccharide--protein glycosyltransferase subunit 2 OS=Homo sapiens OX=9606 GN=RPN2 PE=1 SV=3	sp|P04844|RPN2_HUMAN	69 kDa		0.395	31	0	0	0	15	0	0	0	0	0	0
137	Pre-mRNA-splicing factor CWC22 homolog OS=Homo sapiens OX=9606 GN=CWC22 PE=1 SV=3	sp|Q9HCG8|CWC22_HUMAN	105 kDa		0.283	47	0	0	0	30	0	0	0	0	0	0
138	AFG3-like protein 2 OS=Homo sapiens OX=9606 GN=AFG3L2 PE=1 SV=2	sp|Q9Y4W6|AFG32_HUMAN	89 kDa		0.424	47	0	0	0	32	0	0	0	0	0	0
139	Heterogeneous nuclear ribonucleoprotein U OS=Homo sapiens OX=9606 GN=HNRNPU PE=1 SV=6	sp|Q00839|HNRPU_HUMAN	91 kDa		0.332	49	0	0	0	20	0	0	0	0	0	0
140	AP-3 complex subunit beta-1 OS=Homo sapiens OX=9606 GN=AP3B1 PE=1 SV=3	sp|O00203|AP3B1_HUMAN	121 kDa	TRUE	0.339	50	0	0	0	34	0	0	0	0	0	0
141	Bifunctional glutamate/proline--tRNA ligase OS=Homo sapiens OX=9606 GN=EPRS PE=1 SV=5	sp|P07814|SYEP_HUMAN	171 kDa	TRUE	0.297	40	0	0.0899	15	33	0.0304	5	13	0	0	0
142	T-complex protein 1 subunit delta OS=Homo sapiens OX=9606 GN=CCT4 PE=1 SV=4	sp|P50991|TCPD_HUMAN	58 kDa		0.473	44	0	0	0	19	0	0	0	0	0	0
143	Deoxynucleoside triphosphate triphosphohydrolase SAMHD1 OS=Homo sapiens OX=9606 GN=SAMHD1 PE=1 SV=2	sp|Q9Y3Z3|SAMH1_HUMAN	72 kDa		0.454	35	0	0	0	23	0	0	0	0	0	0
144	Long-chain-fatty-acid--CoA ligase 3 OS=Homo sapiens OX=9606 GN=ACSL3 PE=1 SV=3	sp|O95573|ACSL3_HUMAN	80 kDa	TRUE	0.45	44	0	0	0	23	0	0	0	0	0	0
145	26S proteasome non-ATPase regulatory subunit 1 OS=Homo sapiens OX=9606 GN=PSMD1 PE=1 SV=2	sp|Q99460|PSMD1_HUMAN	106 kDa		0.302	32	0	0	0	21	0	0	0	0	0	0
146	Beta-actin-like protein 2 OS=Homo sapiens OX=9606 GN=ACTBL2 PE=1 SV=2	sp|Q562R1|ACTBL_HUMAN	42 kDa	TRUE	0.245	3	0	0	0	3	0	0	0	0	0	0
147	Pre-mRNA-processing-splicing factor 8 OS=Homo sapiens OX=9606 GN=PRPF8 PE=1 SV=2	sp|Q6P2Q9|PRP8_HUMAN	274 kDa		0.197	47	0	0	0	40	0	0	0	0	0	0
148	Transcription intermediary factor 1-beta OS=Homo sapiens OX=9606 GN=TRIM28 PE=1 SV=5	sp|Q13263|TIF1B_HUMAN	89 kDa		0.541	50	0	0	0	26	0	0	0	0	0	0
149	Nucleophosmin OS=Homo sapiens OX=9606 GN=NPM1 PE=1 SV=2	sp|P06748|NPM_HUMAN	33 kDa		0.493	23	0	0.282	9	9	0.235	9	7	0	0	0
150	Methylosome subunit pICln OS=Homo sapiens OX=9606 GN=CLNS1A PE=1 SV=1	sp|P54105|ICLN_HUMAN	26 kDa		0.502	44	0	0	0	7	0	0	0	0	0	0
151	UDP-glucose:glycoprotein glucosyltransferase 1 OS=Homo sapiens OX=9606 GN=UGGT1 PE=1 SV=3	sp|Q9NYU2|UGGG1_HUMAN	177 kDa	TRUE	0.237	32	0	0.083	13	27	0.0154	2	12	0	0	0
152	Leucine--tRNA ligase, cytoplasmic OS=Homo sapiens OX=9606 GN=LARS PE=1 SV=2	sp|Q9P2J5|SYLC_HUMAN	134 kDa		0.344	40	0	0	0	33	0	0	0	0	0	0
153	Alpha-actinin-4 OS=Homo sapiens OX=9606 GN=ACTN4 PE=1 SV=2	sp|O43707|ACTN4_HUMAN	105 kDa	TRUE	0.508	41	0	0	0	34	0	0	0	0.0274	4	2
154	Exosome complex exonuclease RRP44 OS=Homo sapiens OX=9606 GN=DIS3 PE=1 SV=2	sp|Q9Y2L1|RRP44_HUMAN	109 kDa		0.456	47	0	0	0	32	0	0	0	0	0	0
155	Filamin-B OS=Homo sapiens OX=9606 GN=FLNB PE=1 SV=2	sp|O75369|FLNB_HUMAN	278 kDa	TRUE	0.138	28	0	0.0384	7	25	0	0	7	0	0	0
156	Coatomer subunit gamma-2 OS=Homo sapiens OX=9606 GN=COPG2 PE=1 SV=1	sp|Q9UBF2|COPG2_HUMAN	98 kDa	TRUE	0.467	40	0	0	0	26	0	0	0	0	0	0
157	26S proteasome regulatory subunit 7 OS=Homo sapiens OX=9606 GN=PSMC2 PE=1 SV=3	sp|P35998|PRS7_HUMAN	49 kDa		0.603	42	0	0	0	22	0	0	0	0	0	0
158	Lamin-B1 OS=Homo sapiens OX=9606 GN=LMNB1 PE=1 SV=2	sp|P20700|LMNB1_HUMAN	66 kDa	TRUE	0.386	29	0	0	0	20	0	0	0	0	0	0
159	Large proline-rich protein BAG6 OS=Homo sapiens OX=9606 GN=BAG6 PE=1 SV=2	sp|P46379|BAG6_HUMAN	119 kDa		0.365	42	0	0	0	25	0	0	0	0	0	0
160	Extended synaptotagmin-2 OS=Homo sapiens OX=9606 GN=ESYT2 PE=1 SV=1	sp|A0FGR8|ESYT2_HUMAN	102 kDa		0.321	40	0	0	0	24	0	0	0	0	0	0
161	Nucleolin OS=Homo sapiens OX=9606 GN=NCL PE=1 SV=3	sp|P19338|NUCL_HUMAN	77 kDa		0.263	30	0	0	0	17	0.0423	3	0	0	0	0
162	Dystrophin OS=Homo sapiens OX=9606 GN=DMD PE=1 SV=3	sp|P11532|DMD_HUMAN	427 kDa	TRUE	0.082	33	0	0	0	19	0	0	0	0	0	0
163	Transferrin receptor protein 1 OS=Homo sapiens OX=9606 GN=TFRC PE=1 SV=2	sp|P02786|TFR1_HUMAN	85 kDa		0.376	35	0	0	0	23	0	0	0	0	0	0
164	Emerin OS=Homo sapiens OX=9606 GN=EMD PE=1 SV=1	sp|P50402|EMD_HUMAN	29 kDa		0.63	37	0	0	0	12	0	0	0	0	0	0
165	60S acidic ribosomal protein P0 OS=Homo sapiens OX=9606 GN=RPLP0 PE=1 SV=1	sp|P05388|RLA0_HUMAN	34 kDa		0.549	32	0	0	0	13	0	0	0	0	0	0
166	Protein scribble homolog OS=Homo sapiens OX=9606 GN=SCRIB PE=1 SV=4	sp|Q14160|SCRIB_HUMAN	175 kDa	TRUE	0.129	18	0	0	0	15	0	0	0	0	0	0
167	Structural maintenance of chromosomes protein 1A OS=Homo sapiens OX=9606 GN=SMC1A PE=1 SV=2	sp|Q14683|SMC1A_HUMAN	143 kDa	TRUE	0.214	27	0	0	0	23	0.11	15	0	0	0	0
168	116 kDa U5 small nuclear ribonucleoprotein component OS=Homo sapiens OX=9606 GN=EFTUD2 PE=1 SV=1	sp|Q15029|U5S1_HUMAN	109 kDa	TRUE	0.373	34	0	0	0	26	0	0	0	0	0	0
169	HCLS1-associated protein X-1 OS=Homo sapiens OX=9606 GN=HAX1 PE=1 SV=2	sp|O00165|HAX1_HUMAN	32 kDa		0.642	36	0	0	0	14	0	0	0	0	0	0
170	Voltage-dependent anion-selective channel protein 1 OS=Homo sapiens OX=9606 GN=VDAC1 PE=1 SV=2	sp|P21796|VDAC1_HUMAN	31 kDa		0.714	25	0	0	0	15	0	0	0	0	0	0
171	Protein OS-9 OS=Homo sapiens OX=9606 GN=OS9 PE=1 SV=1	sp|Q13438|OS9_HUMAN	76 kDa		0.516	39	0	0	0	25	0	0	0	0	0	0
172	DNA mismatch repair protein Msh6 OS=Homo sapiens OX=9606 GN=MSH6 PE=1 SV=2	sp|P52701|MSH6_HUMAN	153 kDa		0.293	35	0	0	0	30	0.0132	2	0	0	0	0
173	DNA replication licensing factor MCM7 OS=Homo sapiens OX=9606 GN=MCM7 PE=1 SV=4	sp|P33993|MCM7_HUMAN	81 kDa		0.458	40	0	0	0	25	0	0	0	0	0	0
174	DNA topoisomerase 2-alpha OS=Homo sapiens OX=9606 GN=TOP2A PE=1 SV=3	sp|P11388|TOP2A_HUMAN	174 kDa	TRUE	0.276	48	0	0	0	36	0	0	0	0	0	0
175	Kinesin-like protein KIF11 OS=Homo sapiens OX=9606 GN=KIF11 PE=1 SV=2	sp|P52732|KIF11_HUMAN	119 kDa		0.297	31	0	0	0	26	0	0	0	0	0	0
176	Multiple PDZ domain protein OS=Homo sapiens OX=9606 GN=MPDZ PE=1 SV=2	sp|O75970|MPDZ_HUMAN	222 kDa	TRUE	0.176	44	0	0	0	24	0.014	3	0	0	0	0
177	Exportin-2 OS=Homo sapiens OX=9606 GN=CSE1L PE=1 SV=3	sp|P55060|XPO2_HUMAN	110 kDa		0.25	25	0	0	0	21	0	0	0	0	0	0
178	Protein sel-1 homolog 1 OS=Homo sapiens OX=9606 GN=SEL1L PE=1 SV=3	sp|Q9UBV2|SE1L1_HUMAN	89 kDa		0.448	40	0	0	0	23	0	0	0	0	0	0
179	Voltage-dependent anion-selective channel protein 2 OS=Homo sapiens OX=9606 GN=VDAC2 PE=1 SV=2	sp|P45880|VDAC2_HUMAN	32 kDa		0.418	24	0	0	0	9	0	0	0	0	0	0
180	60S acidic ribosomal protein P2 OS=Homo sapiens OX=9606 GN=RPLP2 PE=1 SV=1	sp|P05387|RLA2_HUMAN	12 kDa	TRUE	0.913	29	0	0	0	7	0	0	0	0	0	0
181	Galactokinase OS=Homo sapiens OX=9606 GN=GALK1 PE=1 SV=1	sp|P51570|GALK1_HUMAN	42 kDa		0.551	36	0	0	0	19	0	0	0	0	0	0
182	Calcium-binding mitochondrial carrier protein Aralar2 OS=Homo sapiens OX=9606 GN=SLC25A13 PE=1 SV=2	sp|Q9UJS0|CMC2_HUMAN	74 kDa	TRUE	0.35	25	0	0	0	20	0	0	0	0	0	0
183	Serum albumin OS=Homo sapiens OX=9606 GN=ALB PE=1 SV=2	sp|P02768|ALBU_HUMAN	69 kDa		0.0558	3	0	0.0936	7	3	0.0394	3	6	0.0312	2	2
184	Beta-1-syntrophin OS=Homo sapiens OX=9606 GN=SNTB1 PE=1 SV=3	sp|Q13884|SNTB1_HUMAN	58 kDa	TRUE	0.556	40	0	0	0	20	0	0	0	0	0	0
185	Dynactin subunit 1 OS=Homo sapiens OX=9606 GN=DCTN1 PE=1 SV=3	sp|Q14203|DCTN1_HUMAN	142 kDa		0.221	23	0	0	0	19	0.0164	2	0	0	0	0
186	DNA mismatch repair protein Msh2 OS=Homo sapiens OX=9606 GN=MSH2 PE=1 SV=1	sp|P43246|MSH2_HUMAN	105 kDa		0.321	29	0	0	0	24	0	0	0	0	0	0
187	Melanoma-associated antigen D2 OS=Homo sapiens OX=9606 GN=MAGED2 PE=1 SV=2	sp|Q9UNF1|MAGD2_HUMAN	65 kDa	TRUE	0.513	37	0	0	0	22	0	0	0	0	0	0
188	Myosin-9 OS=Homo sapiens OX=9606 GN=MYH9 PE=1 SV=4	sp|P35579|MYH9_HUMAN	227 kDa	TRUE	0.166	33	0	0	0	26	0	0	0	0	0	0
189	Interleukin enhancer-binding factor 2 OS=Homo sapiens OX=9606 GN=ILF2 PE=1 SV=2	sp|Q12905|ILF2_HUMAN	43 kDa		0.382	13	0	0	0	10	0	0	0	0	0	0
190	Pyrroline-5-carboxylate reductase 1, mitochondrial OS=Homo sapiens OX=9606 GN=PYCR1 PE=1 SV=2	sp|P32322|P5CR1_HUMAN	33 kDa	TRUE	0.489	38	0	0	0	10	0	0	0	0	0	0
191	Dystrobrevin beta OS=Homo sapiens OX=9606 GN=DTNB PE=1 SV=1	sp|O60941|DTNB_HUMAN	71 kDa	TRUE	0.512	45	0	0	0	25	0	0	0	0	0	0
192	Apoptosis-inducing factor 1, mitochondrial OS=Homo sapiens OX=9606 GN=AIFM1 PE=1 SV=1	sp|O95831|AIFM1_HUMAN	67 kDa		0.374	32	0	0	0	17	0	0	0	0	0	0
193	Tetratricopeptide repeat protein 37 OS=Homo sapiens OX=9606 GN=TTC37 PE=1 SV=1	sp|Q6PGP7|TTC37_HUMAN	175 kDa		0.141	18	0	0.023	4	17	0.0262	5	4	0	0	0
194	Splicing factor 3B subunit 3 OS=Homo sapiens OX=9606 GN=SF3B3 PE=1 SV=4	sp|Q15393|SF3B3_HUMAN	136 kDa		0.207	21	0	0	0	18	0.0189	2	0	0	0	0
195	Desmoplakin OS=Homo sapiens OX=9606 GN=DSP PE=1 SV=3	sp|P15924|DESP_HUMAN	332 kDa		0.0651	17	0	0.0185	6	17	0.0303	8	6	0.0223	7	6
196	Reticulocalbin-1 OS=Homo sapiens OX=9606 GN=RCN1 PE=1 SV=1	sp|Q15293|RCN1_HUMAN	39 kDa		0.408	16	0	0	0	9	0	0	0	0.208	5	3
197	Reticulon-4 OS=Homo sapiens OX=9606 GN=RTN4 PE=1 SV=2	sp|Q9NQC3|RTN4_HUMAN	130 kDa		0.146	28	0	0	0	9	0	0	0	0	0	0
198	Protein pelota homolog OS=Homo sapiens OX=9606 GN=PELO PE=1 SV=2	sp|Q9BRX2|PELO_HUMAN	43 kDa		0.39	25	0	0	0	13	0	0	0	0	0	0
199	Serine palmitoyltransferase 1 OS=Homo sapiens OX=9606 GN=SPTLC1 PE=1 SV=1	sp|O15269|SPTC1_HUMAN	53 kDa		0.383	31	0	0	0	16	0	0	0	0	0	0
200	ATP-dependent translocase ABCB1 OS=Homo sapiens OX=9606 GN=ABCB1 PE=1 SV=3	sp|P08183|MDR1_HUMAN	141 kDa	TRUE	0.118	14	0	0	0	12	0.136	18	0	0	0	0
201	Myosin-10 OS=Homo sapiens OX=9606 GN=MYH10 PE=1 SV=3	sp|P35580|MYH10_HUMAN	229 kDa	TRUE	0.152	23	0	0	0	17	0	0	0	0	0	0
202	E3 ubiquitin-protein ligase CHIP OS=Homo sapiens OX=9606 GN=STUB1 PE=1 SV=2	sp|Q9UNE7|CHIP_HUMAN	35 kDa		0.637	34	0	0	0	19	0	0	0	0	0	0
203	D-3-phosphoglycerate dehydrogenase OS=Homo sapiens OX=9606 GN=PHGDH PE=1 SV=4	sp|O43175|SERA_HUMAN	57 kDa		0.358	30	0	0	0	16	0	0	0	0	0	0
204	T-complex protein 1 subunit eta OS=Homo sapiens OX=9606 GN=CCT7 PE=1 SV=2	sp|Q99832|TCPH_HUMAN	59 kDa		0.503	38	0	0	0	19	0	0	0	0	0	0
205	Alanine--tRNA ligase, cytoplasmic OS=Homo sapiens OX=9606 GN=AARS PE=1 SV=2	sp|P49588|SYAC_HUMAN	107 kDa		0.327	32	0	0	0	24	0	0	0	0	0	0
206	Peroxiredoxin-6 OS=Homo sapiens OX=9606 GN=PRDX6 PE=1 SV=3	sp|P30041|PRDX6_HUMAN	25 kDa		0.652	21	0	0	0	13	0	0	0	0	0	0
207	Trifunctional purine biosynthetic protein adenosine-3 OS=Homo sapiens OX=9606 GN=GART PE=1 SV=1	sp|P22102|PUR2_HUMAN	108 kDa		0.487	41	0	0	0	32	0	0	0	0	0	0
208	T-complex protein 1 subunit zeta OS=Homo sapiens OX=9606 GN=CCT6A PE=1 SV=3	sp|P40227|TCPZ_HUMAN	58 kDa		0.362	35	0	0	0	17	0	0	0	0	0	0
209	Ribose-phosphate pyrophosphokinase 1 OS=Homo sapiens OX=9606 GN=PRPS1 PE=1 SV=2	sp|P60891|PRPS1_HUMAN	35 kDa	TRUE	0.487	25	0	0	0	14	0	0	0	0	0	0
210	Elongation factor 1-gamma OS=Homo sapiens OX=9606 GN=EEF1G PE=1 SV=3	sp|P26641|EF1G_HUMAN	50 kDa		0.394	23	0	0	0	15	0	0	0	0	0	0
211	Cleavage and polyadenylation specificity factor subunit 1 OS=Homo sapiens OX=9606 GN=CPSF1 PE=1 SV=2	sp|Q10570|CPSF1_HUMAN	161 kDa		0.197	26	0	0.07	9	24	0	0	9	0	0	0
212	Pre-mRNA-processing factor 6 OS=Homo sapiens OX=9606 GN=PRPF6 PE=1 SV=1	sp|O94906|PRP6_HUMAN	107 kDa		0.351	38	0	0	0	29	0	0	0	0	0	0
213	DnaJ homolog subfamily A member 3, mitochondrial OS=Homo sapiens OX=9606 GN=DNAJA3 PE=1 SV=2	sp|Q96EY1|DNJA3_HUMAN	52 kDa		0.387	23	0	0	0	13	0	0	0	0	0	0
214	ATP-dependent RNA helicase DDX39A OS=Homo sapiens OX=9606 GN=DDX39A PE=1 SV=2	sp|O00148|DX39A_HUMAN	49 kDa	TRUE	0.578	40	0	0	0	18	0	0	0	0	0	0
215	Eukaryotic translation initiation factor 5B OS=Homo sapiens OX=9606 GN=EIF5B PE=1 SV=4	sp|O60841|IF2P_HUMAN	139 kDa		0.152	19	0	0	0	14	0	0	0	0	0	0
216	Cullin-4B OS=Homo sapiens OX=9606 GN=CUL4B PE=1 SV=4	sp|Q13620|CUL4B_HUMAN	104 kDa	TRUE	0.281	30	0	0	0	27	0	0	0	0	0	0
217	Vesicle-fusing ATPase OS=Homo sapiens OX=9606 GN=NSF PE=1 SV=3	sp|P46459|NSF_HUMAN	83 kDa		0.317	29	0	0	0	21	0	0	0	0	0	0
218	Galectin-3 OS=Homo sapiens OX=9606 GN=LGALS3 PE=1 SV=5	sp|P17931|LEG3_HUMAN	26 kDa		0.284	18	0	0	0	6	0	0	0	0	0	0
219	Dystrobrevin alpha OS=Homo sapiens OX=9606 GN=DTNA PE=1 SV=2	sp|Q9Y4J8|DTNA_HUMAN	84 kDa	TRUE	0.338	19	0	0	0	11	0	0	0	0	0	0
220	Dolichyl-diphosphooligosaccharide--protein glycosyltransferase subunit STT3B OS=Homo sapiens OX=9606 GN=STT3B PE=1 SV=1	sp|Q8TCJ2|STT3B_HUMAN	94 kDa	TRUE	0.144	24	0	0	0	15	0	0	0	0	0	0
221	Copper-transporting ATPase 2 OS=Homo sapiens OX=9606 GN=ATP7B PE=1 SV=4	sp|P35670|ATP7B_HUMAN	157 kDa	TRUE	0.0369	5	0	0	0	4	0	0	0	0	0	0
222	ATP-dependent 6-phosphofructokinase, muscle type OS=Homo sapiens OX=9606 GN=PFKM PE=1 SV=2	sp|P08237|PFKAM_HUMAN	85 kDa	TRUE	0.358	29	0	0	0	19	0	0	0	0	0	0
223	Matrin-3 OS=Homo sapiens OX=9606 GN=MATR3 PE=1 SV=2	sp|P43243|MATR3_HUMAN	95 kDa		0.274	24	0	0	0	18	0	0	0	0	0	0
224	Complement component 1 Q subcomponent-binding protein, mitochondrial OS=Homo sapiens OX=9606 GN=C1QBP PE=1 SV=1	sp|Q07021|C1QBP_HUMAN	31 kDa		0.397	17	0	0	0	6	0	0	0	0	0	0
225	Importin-9 OS=Homo sapiens OX=9606 GN=IPO9 PE=1 SV=3	sp|Q96P70|IPO9_HUMAN	116 kDa		0.223	29	0	0	0	20	0	0	0	0	0	0
226	Pachytene checkpoint protein 2 homolog OS=Homo sapiens OX=9606 GN=TRIP13 PE=1 SV=2	sp|Q15645|PCH2_HUMAN	49 kDa		0.461	24	0	0	0	17	0	0	0	0	0	0
227	Probable ubiquitin carboxyl-terminal hydrolase FAF-X OS=Homo sapiens OX=9606 GN=USP9X PE=1 SV=3	sp|Q93008|USP9X_HUMAN	292 kDa		0.109	25	0	0.0144	3	24	0.0144	4	3	0	0	0
228	Eukaryotic translation initiation factor 3 subunit C OS=Homo sapiens OX=9606 GN=EIF3C PE=1 SV=1	sp|Q99613|EIF3C_HUMAN	105 kDa		0.212	21	0	0	0	17	0	0	0	0	0	0
229	Golgi apparatus protein 1 OS=Homo sapiens OX=9606 GN=GLG1 PE=1 SV=2	sp|Q92896|GSLG1_HUMAN	135 kDa		0.339	35	0	0	0	32	0.0382	5	0	0	0	0
230	Protein phosphatase 1F OS=Homo sapiens OX=9606 GN=PPM1F PE=1 SV=3	sp|P49593|PPM1F_HUMAN	50 kDa		0.416	28	0	0	0	12	0	0	0	0	0	0
231	ATP-dependent RNA helicase DHX30 OS=Homo sapiens OX=9606 GN=DHX30 PE=1 SV=1	sp|Q7L2E3|DHX30_HUMAN	134 kDa		0.183	17	0	0	0	17	0	0	0	0	0	0
232	Neutral alpha-glucosidase AB OS=Homo sapiens OX=9606 GN=GANAB PE=1 SV=3	sp|Q14697|GANAB_HUMAN	107 kDa		0.265	26	0	0	0	20	0	0	0	0.0275	2	2
233	E3 SUMO-protein ligase RanBP2 OS=Homo sapiens OX=9606 GN=RANBP2 PE=1 SV=2	sp|P49792|RBP2_HUMAN	358 kDa	TRUE	0.0822	28	0	0	0	21	0	0	0	0	0	0
234	Apolipoprotein A-I OS=Homo sapiens OX=9606 GN=APOA1 PE=1 SV=1	sp|P02647|APOA1_HUMAN	31 kDa		0.27	8	0	0.0712	2	6	0	0	2	0	0	0
235	Multifunctional protein ADE2 OS=Homo sapiens OX=9606 GN=PAICS PE=1 SV=3	sp|P22234|PUR6_HUMAN	47 kDa		0.285	9	0	0	0	9	0	0	0	0	0	0
236	Dolichyl-diphosphooligosaccharide--protein glycosyltransferase 48 kDa subunit OS=Homo sapiens OX=9606 GN=DDOST PE=1 SV=4	sp|P39656|OST48_HUMAN	51 kDa		0.292	19	0	0	0	10	0	0	0	0	0	0
237	ATP-dependent 6-phosphofructokinase, platelet type OS=Homo sapiens OX=9606 GN=PFKP PE=1 SV=2	sp|Q01813|PFKAP_HUMAN	86 kDa	TRUE	0.353	28	0	0	0	21	0	0	0	0	0	0
238	Utrophin OS=Homo sapiens OX=9606 GN=UTRN PE=1 SV=2	sp|P46939|UTRO_HUMAN	394 kDa	TRUE	0.0932	35	0	0	0	24	0	0	0	0	0	0
239	Splicing factor 3B subunit 1 OS=Homo sapiens OX=9606 GN=SF3B1 PE=1 SV=3	sp|O75533|SF3B1_HUMAN	146 kDa		0.241	27	0	0	0	24	0	0	0	0	0	0
240	14-3-3 protein epsilon OS=Homo sapiens OX=9606 GN=YWHAE PE=1 SV=1	sp|P62258|1433E_HUMAN	29 kDa	TRUE	0.506	19	0	0	0	11	0.0588	2	0	0	0	0
241	Exportin-1 OS=Homo sapiens OX=9606 GN=XPO1 PE=1 SV=1	sp|O14980|XPO1_HUMAN	123 kDa		0.23	22	0	0	0	20	0	0	0	0	0	0
242	DnaJ homolog subfamily B member 1 OS=Homo sapiens OX=9606 GN=DNAJB1 PE=1 SV=4	sp|P25685|DNJB1_HUMAN	38 kDa	TRUE	0.441	33	0	0	0	16	0	0	0	0	0	0
243	NAD-dependent protein deacetylase sirtuin-1 OS=Homo sapiens OX=9606 GN=SIRT1 PE=1 SV=2	sp|Q96EB6|SIR1_HUMAN	82 kDa		0.241	16	0	0	0	13	0	0	0	0	0	0
244	Golgi resident protein GCP60 OS=Homo sapiens OX=9606 GN=ACBD3 PE=1 SV=4	sp|Q9H3P7|GCP60_HUMAN	61 kDa		0.451	33	0	0	0	15	0	0	0	0	0	0
245	Junction plakoglobin OS=Homo sapiens OX=9606 GN=JUP PE=1 SV=3	sp|P14923|PLAK_HUMAN	82 kDa	TRUE	0.302	14	0	0.0671	5	13	0.0255	2	5	0.0309	2	2
246	Keratin, type I cytoskeletal 18 OS=Homo sapiens OX=9606 GN=KRT18 PE=1 SV=2	sp|P05783|K1C18_HUMAN	48 kDa	TRUE	0	0	0	0.00902	8	0	0.00902	9	2	0	0	0
247	Trifunctional enzyme subunit beta, mitochondrial OS=Homo sapiens OX=9606 GN=HADHB PE=1 SV=3	sp|P55084|ECHB_HUMAN	51 kDa		0.0837	3	0	0	0	3	0	0	0	0	0	0
248	COP9 signalosome complex subunit 4 OS=Homo sapiens OX=9606 GN=COPS4 PE=1 SV=1	sp|Q9BT78|CSN4_HUMAN	46 kDa		0.555	35	0	0	0	19	0	0	0	0	0	0
249	Catenin beta-1 OS=Homo sapiens OX=9606 GN=CTNNB1 PE=1 SV=1	sp|P35222|CTNB1_HUMAN	85 kDa	TRUE	0.106	3	0	0	0	3	0	0	0	0	0	0
250	Mitochondrial 2-oxoglutarate/malate carrier protein OS=Homo sapiens OX=9606 GN=SLC25A11 PE=1 SV=3	sp|Q02978|M2OM_HUMAN	34 kDa		0.383	32	0	0	0	22	0	0	0	0	0	0
251	Cleavage and polyadenylation specificity factor subunit 2 OS=Homo sapiens OX=9606 GN=CPSF2 PE=1 SV=2	sp|Q9P2I0|CPSF2_HUMAN	88 kDa		0.433	15	0	0	0	11	0	0	0	0	0	0
252	Epiplakin OS=Homo sapiens OX=9606 GN=EPPK1 PE=1 SV=3	sp|P58107|EPIPL_HUMAN	556 kDa	TRUE	0.39	24	0	0	0	20	0	0	0	0	0	0
253	Poly(rC)-binding protein 2 OS=Homo sapiens OX=9606 GN=PCBP2 PE=1 SV=1	sp|Q15366|PCBP2_HUMAN	39 kDa	TRUE	0.0584	21	0	0.0149	3	18	0.0106	2	3	0	0	0
254	Coatomer subunit delta OS=Homo sapiens OX=9606 GN=ARCN1 PE=1 SV=1	sp|P48444|COPD_HUMAN	57 kDa		0.405	11	0	0	0	6	0	0	0	0.184	2	2
255	Lon protease homolog, mitochondrial OS=Homo sapiens OX=9606 GN=LONP1 PE=1 SV=2	sp|P36776|LONM_HUMAN	106 kDa		0.403	28	0	0	0	20	0	0	0	0	0	0
256	40S ribosomal protein S3a OS=Homo sapiens OX=9606 GN=RPS3A PE=1 SV=2	sp|P61247|RS3A_HUMAN	30 kDa		0.34	27	0	0	0	23	0	0	0	0	0	0
257	Arginine--tRNA ligase, cytoplasmic OS=Homo sapiens OX=9606 GN=RARS PE=1 SV=2	sp|P54136|SYRC_HUMAN	75 kDa		0.447	30	0	0	0	11	0	0	0	0	0	0
258	26S proteasome regulatory subunit 4 OS=Homo sapiens OX=9606 GN=PSMC1 PE=1 SV=1	sp|P62191|PRS4_HUMAN	49 kDa		0.391	27	0	0	0	21	0	0	0	0	0	0
259	WD repeat-containing protein 43 OS=Homo sapiens OX=9606 GN=WDR43 PE=1 SV=3	sp|Q15061|WDR43_HUMAN	75 kDa		0.416	24	0	0	0	15	0	0	0	0	0	0
260	Cyclin-dependent kinase 15 OS=Homo sapiens OX=9606 GN=CDK15 PE=1 SV=2	sp|Q96Q40|CDK15_HUMAN	49 kDa	TRUE	0.284	23	0	0	0	15	0	0	0	0	0	0
261	Importin-7 OS=Homo sapiens OX=9606 GN=IPO7 PE=1 SV=1	sp|O95373|IPO7_HUMAN	120 kDa	TRUE	0	0	0	0	0	0	0	0	0	0.0667	23	2
262	Catenin alpha-1 OS=Homo sapiens OX=9606 GN=CTNNA1 PE=1 SV=1	sp|P35221|CTNA1_HUMAN	100 kDa		0.249	23	0	0	0	19	0	0	0	0	0	0
263	DNA polymerase delta catalytic subunit OS=Homo sapiens OX=9606 GN=POLD1 PE=1 SV=2	sp|P28340|DPOD1_HUMAN	124 kDa		0.402	26	0	0	0	24	0	0	0	0	0	0
264	MICOS complex subunit MIC60 OS=Homo sapiens OX=9606 GN=IMMT PE=1 SV=1	sp|Q16891|MIC60_HUMAN	84 kDa		0.309	28	0	0	0	26	0	0	0	0	0	0
265	Aldehyde dehydrogenase family 3 member A2 OS=Homo sapiens OX=9606 GN=ALDH3A2 PE=1 SV=1	sp|P51648|AL3A2_HUMAN	55 kDa		0.206	15	0	0	0	13	0	0	0	0	0	0
266	Calcium-binding mitochondrial carrier protein Aralar1 OS=Homo sapiens OX=9606 GN=SLC25A12 PE=1 SV=2	sp|O75746|CMC1_HUMAN	75 kDa	TRUE	0.274	17	0	0	0	12	0	0	0	0	0	0
267	Dynamin-2 OS=Homo sapiens OX=9606 GN=DNM2 PE=1 SV=2	sp|P50570|DYN2_HUMAN	98 kDa	TRUE	0.258	10	0	0	0	9	0	0	0	0	0	0
268	Nuclear pore complex protein Nup160 OS=Homo sapiens OX=9606 GN=NUP160 PE=1 SV=3	sp|Q12769|NU160_HUMAN	162 kDa		0.372	40	0	0	0	29	0	0	0	0	0	0
269	Multidrug resistance-associated protein 4 OS=Homo sapiens OX=9606 GN=ABCC4 PE=1 SV=3	sp|O15439|MRP4_HUMAN	150 kDa	TRUE	0.13	16	0	0	0	15	0.108	14	0	0	0	0
270	Mitochondrial Rho GTPase 2 OS=Homo sapiens OX=9606 GN=RHOT2 PE=1 SV=2	sp|Q8IXI1|MIRO2_HUMAN	68 kDa	TRUE	0.0966	13	0	0.13	18	10	0.0158	2	16	0	0	0
271	Neurabin-2 OS=Homo sapiens OX=9606 GN=PPP1R9B PE=1 SV=3	sp|Q96SB3|NEB2_HUMAN	89 kDa		0.442	42	0	0	0	18	0	0	0	0	0	0
272	Leucine-rich repeat-containing protein 40 OS=Homo sapiens OX=9606 GN=LRRC40 PE=1 SV=1	sp|Q9H9A6|LRC40_HUMAN	68 kDa		0.244	36	0	0	0	13	0	0	0	0	0	0
273	Proliferating cell nuclear antigen OS=Homo sapiens OX=9606 GN=PCNA PE=1 SV=1	sp|P12004|PCNA_HUMAN	29 kDa		0.342	21	0	0	0	17	0	0	0	0	0	0
274	T-complex protein 1 subunit beta OS=Homo sapiens OX=9606 GN=CCT2 PE=1 SV=4	sp|P78371|TCPB_HUMAN	57 kDa		0.529	20	0	0	0	12	0	0	0	0	0	0
275	DnaJ homolog subfamily B member 2 OS=Homo sapiens OX=9606 GN=DNAJB2 PE=1 SV=3	sp|P25686|DNJB2_HUMAN	36 kDa	TRUE	0.57	28	0	0	0	21	0	0	0	0	0	0
276	Cytosolic 10-formyltetrahydrofolate dehydrogenase OS=Homo sapiens OX=9606 GN=ALDH1L1 PE=1 SV=2	sp|O75891|AL1L1_HUMAN	99 kDa	TRUE	0.352	21	0	0	0	9	0	0	0	0	0	0
277	Double-stranded RNA-specific adenosine deaminase OS=Homo sapiens OX=9606 GN=ADAR PE=1 SV=4	sp|P55265|DSRAD_HUMAN	136 kDa		0.0399	3	0	0	0	3	0	0	0	0	0	0
278	Eukaryotic translation initiation factor 3 subunit A OS=Homo sapiens OX=9606 GN=EIF3A PE=1 SV=1	sp|Q14152|EIF3A_HUMAN	167 kDa		0.187	23	0	0	0	18	0	0	0	0	0	0
279	Protein SET OS=Homo sapiens OX=9606 GN=SET PE=1 SV=3	sp|Q01105|SET_HUMAN	33 kDa		0.047	6	0	0	0	6	0	0	0	0.0297	2	2
280	DNA-directed RNA polymerase II subunit RPB2 OS=Homo sapiens OX=9606 GN=POLR2B PE=1 SV=1	sp|P30876|RPB2_HUMAN	134 kDa		0.324	18	0	0	0	6	0	0	0	0	0	0
281	60S ribosomal protein L5 OS=Homo sapiens OX=9606 GN=RPL5 PE=1 SV=3	sp|P46777|RL5_HUMAN	34 kDa		0.226	22	0	0	0	19	0	0	0	0	0	0
282	Acyl-CoA dehydrogenase family member 9, mitochondrial OS=Homo sapiens OX=9606 GN=ACAD9 PE=1 SV=1	sp|Q9H845|ACAD9_HUMAN	69 kDa		0.199	11	0	0	0	6	0	0	0	0	0	0
283	ATP-dependent RNA helicase DDX1 OS=Homo sapiens OX=9606 GN=DDX1 PE=1 SV=2	sp|Q92499|DDX1_HUMAN	82 kDa		0.229	17	0	0	0	14	0	0	0	0	0	0
284	Pyruvate kinase PKM OS=Homo sapiens OX=9606 GN=PKM PE=1 SV=4	sp|P14618|KPYM_HUMAN	58 kDa		0.366	34	0	0	0	21	0	0	0	0	0	0
285	Multidrug resistance-associated protein 1 OS=Homo sapiens OX=9606 GN=ABCC1 PE=1 SV=3	sp|P33527|MRP1_HUMAN	172 kDa		0.207	10	0	0	0	9	0	0	0	0	0	0
286	Phosphoinositide 3-kinase regulatory subunit 4 OS=Homo sapiens OX=9606 GN=PIK3R4 PE=1 SV=3	sp|Q99570|PI3R4_HUMAN	153 kDa		0.17	22	0	0.064	7	19	0	0	7	0	0	0
287	Importin-4 OS=Homo sapiens OX=9606 GN=IPO4 PE=1 SV=2	sp|Q8TEX9|IPO4_HUMAN	119 kDa		0.155	20	0	0	0	18	0.0243	4	0	0	0	0
288	COP9 signalosome complex subunit 3 OS=Homo sapiens OX=9606 GN=COPS3 PE=1 SV=3	sp|Q9UNS2|CSN3_HUMAN	48 kDa		0.206	20	0	0	0	17	0	0	0	0	0	0
289	FAS-associated factor 2 OS=Homo sapiens OX=9606 GN=FAF2 PE=1 SV=2	sp|Q96CS3|FAF2_HUMAN	53 kDa		0.196	7	0	0	0	7	0	0	0	0	0	0
290	Beta-1,4-glucuronyltransferase 1 OS=Homo sapiens OX=9606 GN=B4GAT1 PE=1 SV=1	sp|O43505|B4GA1_HUMAN	47 kDa		0.371	25	0	0	0	11	0	0	0	0	0	0
291	Nucleolar protein 58 OS=Homo sapiens OX=9606 GN=NOP58 PE=1 SV=1	sp|Q9Y2X3|NOP58_HUMAN	60 kDa		0.28	19	0	0	0	9	0	0	0	0	0	0
292	60S ribosomal protein L38 OS=Homo sapiens OX=9606 GN=RPL38 PE=1 SV=2	sp|P63173|RL38_HUMAN	8 kDa		0.369	31	0	0	0	17	0	0	0	0	0	0
293	26S proteasome non-ATPase regulatory subunit 3 OS=Homo sapiens OX=9606 GN=PSMD3 PE=1 SV=2	sp|O43242|PSMD3_HUMAN	61 kDa		0.243	6	0	0	0	2	0	0	0	0.5	24	6
294	Mitochondrial import inner membrane translocase subunit TIM44 OS=Homo sapiens OX=9606 GN=TIMM44 PE=1 SV=2	sp|O43615|TIM44_HUMAN	51 kDa		0.382	21	0	0	0	16	0	0	0	0	0	0
295	E3 ubiquitin-protein ligase TRIM21 OS=Homo sapiens OX=9606 GN=TRIM21 PE=1 SV=1	sp|P19474|RO52_HUMAN	54 kDa		0.347	18	0	0	0	13	0	0	0	0	0	0
296	tRNA-splicing ligase RtcB homolog OS=Homo sapiens OX=9606 GN=RTCB PE=1 SV=1	sp|Q9Y3I0|RTCB_HUMAN	55 kDa		0.139	6	0	0	0	5	0	0	0	0	0	0
297	Staphylococcal nuclease domain-containing protein 1 OS=Homo sapiens OX=9606 GN=SND1 PE=1 SV=1	sp|Q7KZF4|SND1_HUMAN	102 kDa		0.487	32	0	0	0	20	0	0	0	0	0	0
298	Acidic leucine-rich nuclear phosphoprotein 32 family member E OS=Homo sapiens OX=9606 GN=ANP32E PE=1 SV=1	sp|Q9BTT0|AN32E_HUMAN	31 kDa		0.429	39	0	0	0	30	0	0	0	0	0	0
299	Peroxiredoxin-4 OS=Homo sapiens OX=9606 GN=PRDX4 PE=1 SV=1	sp|Q13162|PRDX4_HUMAN	31 kDa	TRUE	0.22	9	0	0	0	4	0	0	0	0	0	0
300	COP9 signalosome complex subunit 2 OS=Homo sapiens OX=9606 GN=COPS2 PE=1 SV=1	sp|P61201|CSN2_HUMAN	52 kDa		0.292	9	0	0.41	18	6	0.306	12	10	0	0	0
301	Cullin-associated NEDD8-dissociated protein 1 OS=Homo sapiens OX=9606 GN=CAND1 PE=1 SV=2	sp|Q86VP6|CAND1_HUMAN	136 kDa	TRUE	0.33	14	0	0	0	11	0	0	0	0	0	0
302	Serine/threonine-protein phosphatase PP1-gamma catalytic subunit OS=Homo sapiens OX=9606 GN=PPP1CC PE=1 SV=1	sp|P36873|PP1G_HUMAN	37 kDa	TRUE	0.167	18	0	0	0	18	0	0	0	0	0	0
303	Microtubule-associated protein 1B OS=Homo sapiens OX=9606 GN=MAP1B PE=1 SV=2	sp|P46821|MAP1B_HUMAN	271 kDa	TRUE	0.551	4	0	0	0	2	0	0	0	0	0	0
304	Endoplasmic reticulum lectin 1 OS=Homo sapiens OX=9606 GN=ERLEC1 PE=1 SV=1	sp|Q96DZ1|ERLEC_HUMAN	55 kDa		0.0571	11	0	0	0	10	0	0	0	0	0	0
305	Bcl-2-associated transcription factor 1 OS=Homo sapiens OX=9606 GN=BCLAF1 PE=1 SV=2	sp|Q9NYF8|BCLF1_HUMAN	106 kDa	TRUE	0.453	28	0	0	0	17	0	0	0	0	0	0
306	Zinc finger Ran-binding domain-containing protein 2 OS=Homo sapiens OX=9606 GN=ZRANB2 PE=1 SV=2	sp|O95218|ZRAB2_HUMAN	37 kDa		0.149	34	0	0	0	11	0	0	0	0	0	0
307	sp|Q8NF91|SYNE1_HUMAN-DECOY	sp|Q8NF91|SYNE1_HUMAN-DECOY	?		0.37	22	0	0	0	13	0	0	0	0	0	0
308	Heterogeneous nuclear ribonucleoprotein M OS=Homo sapiens OX=9606 GN=HNRNPM PE=1 SV=3	sp|P52272|HNRPM_HUMAN	78 kDa		0	3	0	0	0	2	0	0	0	0	3	2
309	Pre-mRNA-processing factor 19 OS=Homo sapiens OX=9606 GN=PRPF19 PE=1 SV=1	sp|Q9UMS4|PRP19_HUMAN	55 kDa		0.382	32	0	0	0	22	0	0	0	0	0	0
310	Alpha-1-syntrophin OS=Homo sapiens OX=9606 GN=SNTA1 PE=1 SV=1	sp|Q13424|SNTA1_HUMAN	54 kDa	TRUE	0.357	17	0	0	0	11	0	0	0	0	0	0
311	Protein TMED8 OS=Homo sapiens OX=9606 GN=TMED8 PE=1 SV=1	sp|Q6PL24|TMED8_HUMAN	36 kDa		0.594	29	0	0	0	19	0	0	0	0	0	0
312	Importin subunit alpha-7 OS=Homo sapiens OX=9606 GN=KPNA6 PE=1 SV=1	sp|O60684|IMA7_HUMAN	60 kDa	TRUE	0.508	21	0	0	0	11	0	0	0	0	0	0
313	60S ribosomal protein L23 OS=Homo sapiens OX=9606 GN=RPL23 PE=1 SV=1	sp|P62829|RL23_HUMAN	15 kDa		0.274	21	0	0	0	11	0	0	0	0	0	0
314	Stromal cell-derived factor 2-like protein 1 OS=Homo sapiens OX=9606 GN=SDF2L1 PE=1 SV=2	sp|Q9HCN8|SDF2L_HUMAN	24 kDa		0.621	18	0	0	0	7	0	0	0	0	0	0
315	Poly(rC)-binding protein 1 OS=Homo sapiens OX=9606 GN=PCBP1 PE=1 SV=2	sp|Q15365|PCBP1_HUMAN	37 kDa	TRUE	0.71	24	0	0	0	9	0	0	0	0	0	0
316	Cytochrome b-c1 complex subunit 2, mitochondrial OS=Homo sapiens OX=9606 GN=UQCRC2 PE=1 SV=3	sp|P22695|QCR2_HUMAN	48 kDa		0.461	16	0	0	0	11	0	0	0	0.121	5	4
317	Serine palmitoyltransferase 2 OS=Homo sapiens OX=9606 GN=SPTLC2 PE=1 SV=1	sp|O15270|SPTC2_HUMAN	63 kDa		0.426	22	0	0	0	14	0	0	0	0	0	0
318	Sodium/potassium-transporting ATPase subunit beta-1 OS=Homo sapiens OX=9606 GN=ATP1B1 PE=1 SV=1	sp|P05026|AT1B1_HUMAN	35 kDa		0.37	21	0	0	0	16	0	0	0	0	0	0
319	Activator of 90 kDa heat shock protein ATPase homolog 1 OS=Homo sapiens OX=9606 GN=AHSA1 PE=1 SV=1	sp|O95433|AHSA1_HUMAN	38 kDa		0.469	21	0	0	0	11	0	0	0	0	0	0
320	CTP synthase 1 OS=Homo sapiens OX=9606 GN=CTPS1 PE=1 SV=2	sp|P17812|PYRG1_HUMAN	67 kDa	TRUE	0.642	23	0	0	0	16	0	0	0	0	0	0
321	Serine/threonine-protein phosphatase PGAM5, mitochondrial OS=Homo sapiens OX=9606 GN=PGAM5 PE=1 SV=2	sp|Q96HS1|PGAM5_HUMAN	32 kDa		0.408	23	0	0	0	19	0	0	0	0	0	0
322	COBW domain-containing protein 1 OS=Homo sapiens OX=9606 GN=CBWD1 PE=2 SV=1	sp|Q9BRT8|CBWD1_HUMAN	44 kDa	TRUE	0.322	18	0	0	0	10	0	0	0	0	0	0
323	Spectrin beta chain, non-erythrocytic 1 OS=Homo sapiens OX=9606 GN=SPTBN1 PE=1 SV=2	sp|Q01082|SPTB2_HUMAN	275 kDa	TRUE	0.405	21	0	0	0	11	0	0	0	0	0	0
324	Mitochondrial 10-formyltetrahydrofolate dehydrogenase OS=Homo sapiens OX=9606 GN=ALDH1L2 PE=1 SV=2	sp|Q3SY69|AL1L2_HUMAN	102 kDa	TRUE	0	0	0	0	0	0	0	0	0	0	0	0
325	Methionine--tRNA ligase, cytoplasmic OS=Homo sapiens OX=9606 GN=MARS PE=1 SV=2	sp|P56192|SYMC_HUMAN	101 kDa		0.259	16	0	0	0	15	0	0	0	0	0	0
326	Elongation factor 1-delta OS=Homo sapiens OX=9606 GN=EEF1D PE=1 SV=5	sp|P29692|EF1D_HUMAN	31 kDa	TRUE	0.236	23	0	0	0	16	0	0	0	0	0	0
327	Eukaryotic translation initiation factor 3 subunit B OS=Homo sapiens OX=9606 GN=EIF3B PE=1 SV=3	sp|P55884|EIF3B_HUMAN	92 kDa		0.641	27	0	0	0	13	0	0	0	0	0	0
328	40S ribosomal protein S2 OS=Homo sapiens OX=9606 GN=RPS2 PE=1 SV=2	sp|P15880|RS2_HUMAN	31 kDa		0.268	21	0	0	0	17	0	0	0	0	0	0
329	Serine/threonine-protein phosphatase PP1-alpha catalytic subunit OS=Homo sapiens OX=9606 GN=PPP1CA PE=1 SV=1	sp|P62136|PP1A_HUMAN	38 kDa	TRUE	0.427	24	0	0	0	12	0	0	0	0	0	0
330	FACT complex subunit SSRP1 OS=Homo sapiens OX=9606 GN=SSRP1 PE=1 SV=1	sp|Q08945|SSRP1_HUMAN	81 kDa		0.573	26	0	0	0	14	0	0	0	0	0	0
331	Nucleoporin NUP188 homolog OS=Homo sapiens OX=9606 GN=NUP188 PE=1 SV=1	sp|Q5SRE5|NU188_HUMAN	196 kDa		0.244	19	0	0	0	14	0	0	0	0	0	0
332	F-box only protein 31 OS=Homo sapiens OX=9606 GN=FBXO31 PE=1 SV=2	sp|Q5XUX0|FBX31_HUMAN	61 kDa		0.0652	9	0	0.0783	12	9	0	0	12	0	0	0
333	ADP-ribosylation factor 4 OS=Homo sapiens OX=9606 GN=ARF4 PE=1 SV=3	sp|P18085|ARF4_HUMAN	21 kDa	TRUE	0.132	7	0	0	0	6	0	0	0	0	0	0
334	DNA replication licensing factor MCM3 OS=Homo sapiens OX=9606 GN=MCM3 PE=1 SV=3	sp|P25205|MCM3_HUMAN	91 kDa		0.528	20	0	0	0	8	0	0	0	0	0	0
335	Heterogeneous nuclear ribonucleoprotein H OS=Homo sapiens OX=9606 GN=HNRNPH1 PE=1 SV=4	sp|P31943|HNRH1_HUMAN	49 kDa	TRUE	0.308	27	0	0	0	22	0	0	0	0	0	0
336	Basigin OS=Homo sapiens OX=9606 GN=BSG PE=1 SV=2	sp|P35613|BASI_HUMAN	42 kDa		0.361	27	0	0	0	12	0	0	0	0	0	0
337	Sodium/potassium-transporting ATPase subunit beta-3 OS=Homo sapiens OX=9606 GN=ATP1B3 PE=1 SV=1	sp|P54709|AT1B3_HUMAN	32 kDa		0.275	13	0	0	0	7	0	0	0	0	0	0
338	Transmembrane protein 33 OS=Homo sapiens OX=9606 GN=TMEM33 PE=1 SV=2	sp|P57088|TMM33_HUMAN	28 kDa		0.276	21	0	0	0	7	0	0	0	0	0	0
339	Protein disulfide-isomerase TMX3 OS=Homo sapiens OX=9606 GN=TMX3 PE=1 SV=2	sp|Q96JJ7|TMX3_HUMAN	52 kDa		0.352	16	0	0	0	8	0	0	0	0	0	0
340	Putative heat shock protein HSP 90-beta 4 OS=Homo sapiens OX=9606 GN=HSP90AB4P PE=5 SV=1	sp|Q58FF6|H90B4_HUMAN	58 kDa	TRUE	0.262	16	0	0	0	12	0	0	0	0	0	0
341	Spermatid perinuclear RNA-binding protein OS=Homo sapiens OX=9606 GN=STRBP PE=1 SV=1	sp|Q96SI9|STRBP_HUMAN	74 kDa	TRUE	0.129	3	0	0	0	2	0	0	0	0	0	0
342	Acetyl-CoA carboxylase 1 OS=Homo sapiens OX=9606 GN=ACACA PE=1 SV=2	sp|Q13085|ACACA_HUMAN	266 kDa		0	0	0	0	0	0	0	0	0	0	0	0
343	Volume-regulated anion channel subunit LRRC8A OS=Homo sapiens OX=9606 GN=LRRC8A PE=1 SV=1	sp|Q8IWT6|LRC8A_HUMAN	94 kDa	TRUE	0.152	27	0	0	0	24	0	0	0	0	0	0
344	Acetolactate synthase-like protein OS=Homo sapiens OX=9606 GN=ILVBL PE=1 SV=2	sp|A1L0T0|ILVBL_HUMAN	68 kDa		0.28	22	0	0	0	19	0	0	0	0	0	0
345	Torsin-1A-interacting protein 2 OS=Homo sapiens OX=9606 GN=TOR1AIP2 PE=1 SV=1	sp|Q8NFQ8|TOIP2_HUMAN	51 kDa	TRUE	0.301	21	0	0	0	12	0	0	0	0	0	0
346	Ribose-phosphate pyrophosphokinase 2 OS=Homo sapiens OX=9606 GN=PRPS2 PE=1 SV=2	sp|P11908|PRPS2_HUMAN	35 kDa	TRUE	0.466	21	0	0	0	14	0	0	0	0	0	0
347	40S ribosomal protein S4, X isoform OS=Homo sapiens OX=9606 GN=RPS4X PE=1 SV=2	sp|P62701|RS4X_HUMAN	30 kDa		0.349	2	0	0	0	2	0	0	0	0	0	0
348	Tripeptidyl-peptidase 2 OS=Homo sapiens OX=9606 GN=TPP2 PE=1 SV=4	sp|P29144|TPP2_HUMAN	138 kDa		0.38	15	0	0	0	9	0	0	0	0	0	0
349	Signal recognition particle receptor subunit alpha OS=Homo sapiens OX=9606 GN=SRPRA PE=1 SV=2	sp|P08240|SRPRA_HUMAN	70 kDa		0.028	3	0	0	0	3	0.0584	9	0	0	0	0
350	Cell division control protein 45 homolog OS=Homo sapiens OX=9606 GN=CDC45 PE=1 SV=1	sp|O75419|CDC45_HUMAN	66 kDa		0.346	23	0	0	0	18	0	0	0	0	0	0
351	Coiled-coil domain-containing protein 47 OS=Homo sapiens OX=9606 GN=CCDC47 PE=1 SV=1	sp|Q96A33|CCD47_HUMAN	56 kDa		0.178	16	0	0	0	9	0	0	0	0	0	0
352	26S proteasome regulatory subunit 8 OS=Homo sapiens OX=9606 GN=PSMC5 PE=1 SV=1	sp|P62195|PRS8_HUMAN	46 kDa	TRUE	0.234	15	0	0	0	10	0	0	0	0	0	0
353	Pyrroline-5-carboxylate reductase 2 OS=Homo sapiens OX=9606 GN=PYCR2 PE=1 SV=1	sp|Q96C36|P5CR2_HUMAN	34 kDa	TRUE	0.468	18	0	0	0	13	0	0	0	0	0	0
354	Eukaryotic translation initiation factor 3 subunit F OS=Homo sapiens OX=9606 GN=EIF3F PE=1 SV=1	sp|O00303|EIF3F_HUMAN	38 kDa		0.384	14	0	0	0	8	0	0	0	0	0	0
355	14-3-3 protein zeta/delta OS=Homo sapiens OX=9606 GN=YWHAZ PE=1 SV=1	sp|P63104|1433Z_HUMAN	28 kDa	TRUE	0.311	13	0	0	0	9	0	0	0	0	0	0
356	Condensin complex subunit 2 OS=Homo sapiens OX=9606 GN=NCAPH PE=1 SV=3	sp|Q15003|CND2_HUMAN	83 kDa		0.396	12	0	0	0	5	0	0	0	0	0	0
357	Adipocyte plasma membrane-associated protein OS=Homo sapiens OX=9606 GN=APMAP PE=1 SV=2	sp|Q9HDC9|APMAP_HUMAN	46 kDa		0.255	17	0	0	0	13	0	0	0	0	0	0
358	Importin subunit alpha-5 OS=Homo sapiens OX=9606 GN=KPNA1 PE=1 SV=3	sp|P52294|IMA5_HUMAN	60 kDa	TRUE	0.423	16	0	0	0	14	0	0	0	0	0	0
359	Neurofilament medium polypeptide OS=Homo sapiens OX=9606 GN=NEFM PE=1 SV=3	sp|P07197|NFM_HUMAN	102 kDa	TRUE	0.227	7	0	0	0	4	0	0	0	0	0	0
360	DNA topoisomerase 2-beta OS=Homo sapiens OX=9606 GN=TOP2B PE=1 SV=3	sp|Q02880|TOP2B_HUMAN	183 kDa	TRUE	0.0731	8	0	0	0	6	0	0	0	0	0	0
361	Glutamine--tRNA ligase OS=Homo sapiens OX=9606 GN=QARS PE=1 SV=1	sp|P47897|SYQ_HUMAN	88 kDa	TRUE	0.161	15	0	0	0	14	0	0	0	0	0	0
362	Ubiquitin carboxyl-terminal hydrolase 7 OS=Homo sapiens OX=9606 GN=USP7 PE=1 SV=2	sp|Q93009|UBP7_HUMAN	128 kDa		0.169	11	0	0	0	11	0	0	0	0	0	0
363	V-type proton ATPase 116 kDa subunit a isoform 1 OS=Homo sapiens OX=9606 GN=ATP6V0A1 PE=1 SV=3	sp|Q93050|VPP1_HUMAN	96 kDa	TRUE	0.146	12	0	0	0	12	0.0309	4	0	0	0	0
364	ATP-dependent 6-phosphofructokinase, liver type OS=Homo sapiens OX=9606 GN=PFKL PE=1 SV=6	sp|P17858|PFKAL_HUMAN	85 kDa	TRUE	0.172	12	0	0	0	12	0	0	0	0	0	0
365	Glutaminyl-peptide cyclotransferase-like protein OS=Homo sapiens OX=9606 GN=QPCTL PE=1 SV=2	sp|Q9NXS2|QPCTL_HUMAN	43 kDa		0.296	16	0	0	0	12	0	0	0	0	0	0
366	Heat shock protein beta-1 OS=Homo sapiens OX=9606 GN=HSPB1 PE=1 SV=2	sp|P04792|HSPB1_HUMAN	23 kDa		0.304	15	0	0	0	9	0	0	0	0	0	0
367	14-3-3 protein beta/alpha OS=Homo sapiens OX=9606 GN=YWHAB PE=1 SV=3	sp|P31946|1433B_HUMAN	28 kDa	TRUE	0.488	14	0	0	0	7	0	0	0	0	0	0
368	Pyridoxal-dependent decarboxylase domain-containing protein 1 OS=Homo sapiens OX=9606 GN=PDXDC1 PE=1 SV=2	sp|Q6P996|PDXD1_HUMAN	87 kDa		0.48	7	0	0	0	5	0	0	0	0	0	0
369	RNA-binding protein 10 OS=Homo sapiens OX=9606 GN=RBM10 PE=1 SV=3	sp|P98175|RBM10_HUMAN	104 kDa	TRUE	0.258	18	0	0	0	14	0	0	0	0	0	0
370	Spliceosome RNA helicase DDX39B OS=Homo sapiens OX=9606 GN=DDX39B PE=1 SV=1	sp|Q13838|DX39B_HUMAN	49 kDa	TRUE	0.167	15	0	0	0	12	0	0	0	0	0	0
371	Glyceraldehyde-3-phosphate dehydrogenase OS=Homo sapiens OX=9606 GN=GAPDH PE=1 SV=3	sp|P04406|G3P_HUMAN	36 kDa		0.36	3	0	0	0	3	0	0	0	0	0	0
372	Unconventional myosin-VI OS=Homo sapiens OX=9606 GN=MYO6 PE=1 SV=4	sp|Q9UM54|MYO6_HUMAN	150 kDa		0.334	9	0	0.0866	3	7	0.209	9	3	0.155	6	4
373	Valine--tRNA ligase OS=Homo sapiens OX=9606 GN=VARS PE=1 SV=4	sp|P26640|SYVC_HUMAN	140 kDa		0.162	17	0	0	0	17	0.0456	6	0	0	0	0
374	DNA-directed RNA polymerase II subunit RPB1 OS=Homo sapiens OX=9606 GN=POLR2A PE=1 SV=2	sp|P24928|RPB1_HUMAN	217 kDa		0.0775	9	0	0	0	8	0.127	17	0	0	0	0
375	Bromodomain-containing protein 2 OS=Homo sapiens OX=9606 GN=BRD2 PE=1 SV=2	sp|P25440|BRD2_HUMAN	88 kDa	TRUE	0.12	24	0	0	0	20	0.0259	5	0	0	0	0
376	Chromodomain-helicase-DNA-binding protein 4 OS=Homo sapiens OX=9606 GN=CHD4 PE=1 SV=2	sp|Q14839|CHD4_HUMAN	218 kDa	TRUE	0.215	20	0	0	0	14	0	0	0	0	0	0
377	AP-3 complex subunit mu-1 OS=Homo sapiens OX=9606 GN=AP3M1 PE=1 SV=1	sp|Q9Y2T2|AP3M1_HUMAN	47 kDa		0.11	18	0	0	0	17	0	0	0	0	0	0
378	Threonylcarbamoyladenosine tRNA methylthiotransferase OS=Homo sapiens OX=9606 GN=CDKAL1 PE=1 SV=1	sp|Q5VV42|CDKAL_HUMAN	65 kDa		0.423	22	0	0	0	12	0	0	0	0	0	0
379	FAST kinase domain-containing protein 5, mitochondrial OS=Homo sapiens OX=9606 GN=FASTKD5 PE=1 SV=1	sp|Q7L8L6|FAKD5_HUMAN	87 kDa		0.461	24	0	0	0	16	0	0	0	0	0	0
380	Protein ecdysoneless homolog OS=Homo sapiens OX=9606 GN=ECD PE=1 SV=1	sp|O95905|ECD_HUMAN	73 kDa		0.216	17	0	0	0	12	0	0	0	0	0	0
381	ATP-citrate synthase OS=Homo sapiens OX=9606 GN=ACLY PE=1 SV=3	sp|P53396|ACLY_HUMAN	121 kDa		0.234	17	0	0	0	12	0	0	0	0	0	0
382	ATP-dependent zinc metalloprotease YME1L1 OS=Homo sapiens OX=9606 GN=YME1L1 PE=1 SV=2	sp|Q96TA2|YMEL1_HUMAN	86 kDa		0.155	14	0	0	0	14	0	0	0	0	0	0
383	von Willebrand factor A domain-containing protein 8 OS=Homo sapiens OX=9606 GN=VWA8 PE=1 SV=2	sp|A3KMH1|VWA8_HUMAN	215 kDa		0.301	26	0	0	0	17	0	0	0	0	0	0
384	Serine/threonine-protein phosphatase 2A 65 kDa regulatory subunit A alpha isoform OS=Homo sapiens OX=9606 GN=PPP2R1A PE=1 SV=4	sp|P30153|2AAA_HUMAN	65 kDa		0.139	22	0	0	0	21	0	0	0	0	0	0
385	Cation-independent mannose-6-phosphate receptor OS=Homo sapiens OX=9606 GN=IGF2R PE=1 SV=3	sp|P11717|MPRI_HUMAN	274 kDa		0.278	16	0	0	0	14	0	0	0	0	0	0
386	Probable bifunctional dTTP/UTP pyrophosphatase/methyltransferase protein OS=Homo sapiens OX=9606 GN=ASMTL PE=1 SV=3	sp|O95671|ASML_HUMAN	69 kDa		0.0658	13	0	0	0	13	0	0	0	0	0	0
387	Lysine--tRNA ligase OS=Homo sapiens OX=9606 GN=KARS PE=1 SV=3	sp|Q15046|SYK_HUMAN	68 kDa		0.293	23	0	0	0	15	0	0	0	0	0	0
388	Metal transporter CNNM4 OS=Homo sapiens OX=9606 GN=CNNM4 PE=1 SV=3	sp|Q6P4Q7|CNNM4_HUMAN	87 kDa	TRUE	0.233	14	0	0	0	11	0	0	0	0	0	0
389	Dolichyl-diphosphooligosaccharide--protein glycosyltransferase subunit STT3A OS=Homo sapiens OX=9606 GN=STT3A PE=1 SV=2	sp|P46977|STT3A_HUMAN	81 kDa	TRUE	0.218	15	0	0	0	13	0	0	0	0	0	0
390	Glycine--tRNA ligase OS=Homo sapiens OX=9606 GN=GARS PE=1 SV=3	sp|P41250|GARS_HUMAN	83 kDa		0.119	9	0	0	0	8	0	0	0	0	0	0
391	Cystathionine beta-synthase-like protein OS=Homo sapiens OX=9606 GN=CBSL PE=1 SV=1	sp|P0DN79|CBSL_HUMAN (+1)	61 kDa		0	0	0	0	0	0	0	0	0	0	0	0
392	Cytoplasmic dynein 1 intermediate chain 2 OS=Homo sapiens OX=9606 GN=DYNC1I2 PE=1 SV=3	sp|Q13409|DC1I2_HUMAN	71 kDa		0.31	23	0	0	0	12	0	0	0	0	0	0
393	Glutaryl-CoA dehydrogenase, mitochondrial OS=Homo sapiens OX=9606 GN=GCDH PE=1 SV=1	sp|Q92947|GCDH_HUMAN	48 kDa		0.375	20	0	0	0	13	0	0	0	0	0	0
394	Eukaryotic translation initiation factor 4 gamma 1 OS=Homo sapiens OX=9606 GN=EIF4G1 PE=1 SV=4	sp|Q04637|IF4G1_HUMAN	175 kDa		0.352	20	0	0	0	10	0	0	0	0	0	0
395	Nuclear autoantigenic sperm protein OS=Homo sapiens OX=9606 GN=NASP PE=1 SV=2	sp|P49321|NASP_HUMAN	85 kDa		0.163	22	0	0	0	20	0	0	0	0	0	0
396	40S ribosomal protein S11 OS=Homo sapiens OX=9606 GN=RPS11 PE=1 SV=3	sp|P62280|RS11_HUMAN	18 kDa		0.0838	8	0	0.0952	7	6	0.0799	6	7	0	0	0
397	Calreticulin OS=Homo sapiens OX=9606 GN=CALR PE=1 SV=1	sp|P27797|CALR_HUMAN	48 kDa		0.506	14	0	0	0	9	0	0	0	0	0	0
398	MAP kinase-activating death domain protein OS=Homo sapiens OX=9606 GN=MADD PE=1 SV=2	sp|Q8WXG6|MADD_HUMAN	183 kDa		0	0	0	0	0	0	0	0	0	0.115	3	2
399	S-phase kinase-associated protein 1 OS=Homo sapiens OX=9606 GN=SKP1 PE=1 SV=2	sp|P63208|SKP1_HUMAN	19 kDa		0.171	25	0	0	0	18	0	0	0	0	0	0
400	Inward rectifier potassium channel 4 OS=Homo sapiens OX=9606 GN=KCNJ4 PE=1 SV=1	sp|P48050|KCNJ4_HUMAN	50 kDa	TRUE	0.319	7	0	0	0	5	0	0	0	0	0	0
401	14-3-3 protein gamma OS=Homo sapiens OX=9606 GN=YWHAG PE=1 SV=2	sp|P61981|1433G_HUMAN	28 kDa	TRUE	0.155	9	0	0	0	5	0	0	0	0	0	0
402	40S ribosomal protein S18 OS=Homo sapiens OX=9606 GN=RPS18 PE=1 SV=3	sp|P62269|RS18_HUMAN	18 kDa		0.336	8	0	0	0	5	0	0	0	0	0	0
403	ATP-sensitive inward rectifier potassium channel 12 OS=Homo sapiens OX=9606 GN=KCNJ12 PE=1 SV=2	sp|Q14500|KCJ12_HUMAN	49 kDa	TRUE	0.526	23	0	0	0	10	0	0	0	0	0	0
404	Protein transport protein Sec23B OS=Homo sapiens OX=9606 GN=SEC23B PE=1 SV=2	sp|Q15437|SC23B_HUMAN	86 kDa	TRUE	0.0924	2	0	0	0	2	0	0	0	0	0	0
405	Mitochondrial import inner membrane translocase subunit TIM50 OS=Homo sapiens OX=9606 GN=TIMM50 PE=1 SV=2	sp|Q3ZCQ8|TIM50_HUMAN	40 kDa		0.223	21	0	0	0	11	0	0	0	0	0	0
406	Protein transport protein Sec23A OS=Homo sapiens OX=9606 GN=SEC23A PE=1 SV=2	sp|Q15436|SC23A_HUMAN	86 kDa	TRUE	0.241	14	0	0	0	7	0	0	0	0	0	0
407	ATP-dependent RNA helicase DDX19B OS=Homo sapiens OX=9606 GN=DDX19B PE=1 SV=1	sp|Q9UMR2|DD19B_HUMAN	54 kDa		0.175	10	0	0	0	8	0	0	0	0	0	0
408	EH domain-containing protein 4 OS=Homo sapiens OX=9606 GN=EHD4 PE=1 SV=1	sp|Q9H223|EHD4_HUMAN	61 kDa	TRUE	0.424	22	0	0	0	16	0	0	0	0	0	0
409	Alpha-actinin-1 OS=Homo sapiens OX=9606 GN=ACTN1 PE=1 SV=2	sp|P12814|ACTN1_HUMAN	103 kDa	TRUE	0.444	23	0	0	0	17	0	0	0	0	0	0
410	14-3-3 protein eta OS=Homo sapiens OX=9606 GN=YWHAH PE=1 SV=4	sp|Q04917|1433F_HUMAN	28 kDa	TRUE	0.163	3	0	0	0	3	0	0	0	0	0	0
411	Dolichol-phosphate mannosyltransferase subunit 1 OS=Homo sapiens OX=9606 GN=DPM1 PE=1 SV=1	sp|O60762|DPM1_HUMAN	30 kDa		0.386	6	0	0	0	5	0	0	0	0	0	0
412	ATP synthase subunit gamma, mitochondrial OS=Homo sapiens OX=9606 GN=ATP5F1C PE=1 SV=1	sp|P36542|ATPG_HUMAN	33 kDa		0.519	19	0	0	0	11	0	0	0	0	0	0
413	Peroxisomal biogenesis factor 3 OS=Homo sapiens OX=9606 GN=PEX3 PE=1 SV=1	sp|P56589|PEX3_HUMAN	42 kDa		0.275	15	0	0	0	8	0	0	0	0	0	0
414	ADP-ribosylation factor 3 OS=Homo sapiens OX=9606 GN=ARF3 PE=1 SV=2	sp|P61204|ARF3_HUMAN (+1)	21 kDa	TRUE	0.335	17	0	0	0	9	0	0	0	0	0	0
415	Probable ATP-dependent RNA helicase DDX20 OS=Homo sapiens OX=9606 GN=DDX20 PE=1 SV=2	sp|Q9UHI6|DDX20_HUMAN	92 kDa		0.486	10	0	0	0	4	0	0	0	0	0	0
416	Mitochondrial ribonuclease P catalytic subunit OS=Homo sapiens OX=9606 GN=PRORP PE=1 SV=2	sp|O15091|MRPP3_HUMAN	67 kDa		0.221	15	0	0	0	15	0	0	0	0	0	0
417	Keratin, type II cytoskeletal 71 OS=Homo sapiens OX=9606 GN=KRT71 PE=1 SV=3	sp|Q3SY84|K2C71_HUMAN	57 kDa	TRUE	0.367	27	0	0	0	17	0	0	0	0	0	0
418	RRP12-like protein OS=Homo sapiens OX=9606 GN=RRP12 PE=1 SV=2	sp|Q5JTH9|RRP12_HUMAN	144 kDa	TRUE	0	0	0	0.088	3	0	0.176	8	3	0	0	0
419	Heterogeneous nuclear ribonucleoproteins A2/B1 OS=Homo sapiens OX=9606 GN=HNRNPA2B1 PE=1 SV=2	sp|P22626|ROA2_HUMAN	37 kDa		0.0586	9	0	0	0	8	0.0254	4	0	0	0	0
420	Helicase SKI2W OS=Homo sapiens OX=9606 GN=SKIV2L PE=1 SV=3	sp|Q15477|SKIV2_HUMAN	138 kDa		0.184	6	0	0	0	6	0	0	0	0	0	0
421	DDB1- and CUL4-associated factor 8 OS=Homo sapiens OX=9606 GN=DCAF8 PE=1 SV=1	sp|Q5TAQ9|DCAF8_HUMAN	67 kDa	TRUE	0.241	22	0	0	0	22	0	0	0	0	0	0
422	Mitochondrial glutamate carrier 1 OS=Homo sapiens OX=9606 GN=SLC25A22 PE=1 SV=1	sp|Q9H936|GHC1_HUMAN	34 kDa		0.285	16	0	0	0	12	0	0	0	0	0	0
423	Serine/threonine-protein phosphatase 6 catalytic subunit OS=Homo sapiens OX=9606 GN=PPP6C PE=1 SV=1	sp|O00743|PPP6_HUMAN	35 kDa		0.446	17	0	0	0	11	0	0	0	0	0	0
424	NF-kappa-B-repressing factor OS=Homo sapiens OX=9606 GN=NKRF PE=1 SV=2	sp|O15226|NKRF_HUMAN	78 kDa		0.305	9	0	0	0	7	0	0	0	0	0	0
425	ATP-binding cassette sub-family B member 7, mitochondrial OS=Homo sapiens OX=9606 GN=ABCB7 PE=1 SV=2	sp|O75027|ABCB7_HUMAN	83 kDa		0.123	11	0	0	0	8	0	0	0	0	0	0
426	RNA-binding protein 39 OS=Homo sapiens OX=9606 GN=RBM39 PE=1 SV=2	sp|Q14498|RBM39_HUMAN	59 kDa		0.134	9	0	0	0	7	0	0	0	0	0	0
427	Synembryn-A OS=Homo sapiens OX=9606 GN=RIC8A PE=1 SV=3	sp|Q9NPQ8|RIC8A_HUMAN	60 kDa		0.315	19	0	0	0	12	0	0	0	0	0	0
428	26S proteasome non-ATPase regulatory subunit 11 OS=Homo sapiens OX=9606 GN=PSMD11 PE=1 SV=3	sp|O00231|PSD11_HUMAN	47 kDa		0.365	19	0	0	0	15	0	0	0	0	0	0
429	Keratin, type II cytoskeletal 78 OS=Homo sapiens OX=9606 GN=KRT78 PE=1 SV=2	sp|Q8N1N4|K2C78_HUMAN	57 kDa	TRUE	0.481	23	0	0	0	18	0	0	0	0	0	0
430	Histone H4 OS=Homo sapiens OX=9606 GN=HIST4H4 PE=1 SV=2	sp|P62805|H4_HUMAN	11 kDa		0.106	6	0	0	0	5	0.0981	4	0	0	0	0
431	Prelamin-A/C OS=Homo sapiens OX=9606 GN=LMNA PE=1 SV=1	sp|P02545|LMNA_HUMAN	74 kDa		0.505	9	0	0	0	5	0.388	6	0	0.388	6	4
432	X-ray repair cross-complementing protein 5 OS=Homo sapiens OX=9606 GN=XRCC5 PE=1 SV=3	sp|P13010|XRCC5_HUMAN	83 kDa		0.209	13	0	0	0	12	0	0	0	0	0	0
433	Phenylalanine--tRNA ligase alpha subunit OS=Homo sapiens OX=9606 GN=FARSA PE=1 SV=3	sp|Q9Y285|SYFA_HUMAN	58 kDa		0.262	26	0	0	0	17	0	0	0	0	0	0
434	Eukaryotic translation initiation factor 3 subunit E OS=Homo sapiens OX=9606 GN=EIF3E PE=1 SV=1	sp|P60228|EIF3E_HUMAN	52 kDa		0.457	29	0	0	0	17	0	0	0	0	0	0
435	Sulfhydryl oxidase 2 OS=Homo sapiens OX=9606 GN=QSOX2 PE=1 SV=3	sp|Q6ZRP7|QSOX2_HUMAN	78 kDa		0.0831	3	0	0	0	3	0	0	0	0	0	0
436	26S proteasome regulatory subunit 6B OS=Homo sapiens OX=9606 GN=PSMC4 PE=1 SV=2	sp|P43686|PRS6B_HUMAN	47 kDa		0.16	10	0	0	0	9	0	0	0	0	0	0
437	Caseinolytic peptidase B protein homolog OS=Homo sapiens OX=9606 GN=CLPB PE=1 SV=1	sp|Q9H078|CLPB_HUMAN	79 kDa		0.352	17	0	0	0	12	0	0	0	0	0	0
438	InaD-like protein OS=Homo sapiens OX=9606 GN=PATJ PE=1 SV=3	sp|Q8NI35|INADL_HUMAN	196 kDa	TRUE	0.31	19	0	0	0	15	0	0	0	0	0	0
439	Lupus La protein OS=Homo sapiens OX=9606 GN=SSB PE=1 SV=2	sp|P05455|LA_HUMAN	47 kDa		0.0705	10	0	0	0	9	0	0	0	0	0	0
440	Golgi-specific brefeldin A-resistance guanine nucleotide exchange factor 1 OS=Homo sapiens OX=9606 GN=GBF1 PE=1 SV=2	sp|Q92538|GBF1_HUMAN	206 kDa		0	0	0	0	0	0	0	0	0	0	0	0
441	Histone H2B type 1-J OS=Homo sapiens OX=9606 GN=HIST1H2BJ PE=1 SV=3	sp|P06899|H2B1J_HUMAN (+3)	14 kDa	TRUE	0.175	25	0	0.00914	2	23	0	0	2	0	0	0
442	Copper-transporting ATPase 1 OS=Homo sapiens OX=9606 GN=ATP7A PE=1 SV=4	sp|Q04656|ATP7A_HUMAN	163 kDa	TRUE	0.349	9	0	0	0	4	0.27	5	0	0.127	3	2
443	Guanine nucleotide-binding protein G(I)/G(S)/G(T) subunit beta-2 OS=Homo sapiens OX=9606 GN=GNB2 PE=1 SV=3	sp|P62879|GBB2_HUMAN	37 kDa	TRUE	0.0293	3	0	0.012	2	3	0	0	2	0	0	0
444	Nucleolar protein 56 OS=Homo sapiens OX=9606 GN=NOP56 PE=1 SV=4	sp|O00567|NOP56_HUMAN	66 kDa		0.465	17	0	0	0	11	0	0	0	0	0	0
445	Coatomer subunit epsilon OS=Homo sapiens OX=9606 GN=COPE PE=1 SV=3	sp|O14579|COPE_HUMAN	34 kDa		0.296	17	0	0	0	13	0	0	0	0	0	0
446	AP-3 complex subunit delta-1 OS=Homo sapiens OX=9606 GN=AP3D1 PE=1 SV=1	sp|O14617|AP3D1_HUMAN	130 kDa		0.565	16	0	0	0	10	0	0	0	0	0	0
447	60S ribosomal protein L3 OS=Homo sapiens OX=9606 GN=RPL3 PE=1 SV=2	sp|P39023|RL3_HUMAN	46 kDa		0.154	18	0	0	0	13	0	0	0	0	0	0
448	Tricarboxylate transport protein, mitochondrial OS=Homo sapiens OX=9606 GN=SLC25A1 PE=1 SV=2	sp|P53007|TXTP_HUMAN	34 kDa		0.323	19	0	0	0	13	0	0	0	0	0	0
449	Alpha-1,6-mannosylglycoprotein 6-beta-N-acetylglucosaminyltransferase A OS=Homo sapiens OX=9606 GN=MGAT5 PE=1 SV=1	sp|Q09328|MGT5A_HUMAN	85 kDa		0.318	15	0	0	0	10	0	0	0	0	0	0
450	14-3-3 protein theta OS=Homo sapiens OX=9606 GN=YWHAQ PE=1 SV=1	sp|P27348|1433T_HUMAN	28 kDa	TRUE	0.147	10	0	0	0	9	0	0	0	0	0	0
451	WD repeat-containing protein 70 OS=Homo sapiens OX=9606 GN=WDR70 PE=1 SV=1	sp|Q9NW82|WDR70_HUMAN	73 kDa		0.445	7	0	0	0	5	0	0	0	0	0	0
452	Signal transducer and activator of transcription 1-alpha/beta OS=Homo sapiens OX=9606 GN=STAT1 PE=1 SV=2	sp|P42224|STAT1_HUMAN	87 kDa		0.0688	5	0	0	0	5	0	0	0	0	0	0
453	Serine/threonine-protein kinase N2 OS=Homo sapiens OX=9606 GN=PKN2 PE=1 SV=1	sp|Q16513|PKN2_HUMAN	112 kDa	TRUE	0.231	16	0	0	0	14	0	0	0	0	0	0
454	Keratin, type I cuticular Ha1 OS=Homo sapiens OX=9606 GN=KRT31 PE=1 SV=3	sp|Q15323|K1H1_HUMAN	47 kDa	TRUE	0.182	17	0	0	0	14	0	0	0	0	0	0
455	Keratin, type I cuticular Ha3-II OS=Homo sapiens OX=9606 GN=KRT33B PE=1 SV=3	sp|Q14525|KT33B_HUMAN	46 kDa	TRUE	0	0	0	0	0	0	0.127	5	0	0	0	0
456	Insulin receptor substrate 4 OS=Homo sapiens OX=9606 GN=IRS4 PE=1 SV=1	sp|O14654|IRS4_HUMAN	134 kDa		0	0	0	0	0	0	0.126	3	0	0	0	0
457	Protein disulfide-isomerase OS=Homo sapiens OX=9606 GN=P4HB PE=1 SV=3	sp|P07237|PDIA1_HUMAN	57 kDa		0.152	21	0	0	0	14	0	0	0	0	0	0
458	rRNA 2'-O-methyltransferase fibrillarin OS=Homo sapiens OX=9606 GN=FBL PE=1 SV=2	sp|P22087|FBRL_HUMAN	34 kDa		0.415	21	0	0	0	19	0	0	0	0	0	0
459	Heterogeneous nuclear ribonucleoprotein U-like protein 2 OS=Homo sapiens OX=9606 GN=HNRNPUL2 PE=1 SV=1	sp|Q1KMD3|HNRL2_HUMAN	85 kDa		0.396	17	0	0	0	9	0	0	0	0	0	0
460	Eukaryotic translation initiation factor 3 subunit I OS=Homo sapiens OX=9606 GN=EIF3I PE=1 SV=1	sp|Q13347|EIF3I_HUMAN	37 kDa		0.203	17	0	0	0	14	0	0	0	0	0	0
461	Endoribonuclease Dicer OS=Homo sapiens OX=9606 GN=DICER1 PE=1 SV=3	sp|Q9UPY3|DICER_HUMAN	219 kDa		0.563	16	0	0	0	12	0	0	0	0	0	0
462	COP9 signalosome complex subunit 1 OS=Homo sapiens OX=9606 GN=GPS1 PE=1 SV=4	sp|Q13098|CSN1_HUMAN	56 kDa		0.0728	10	0	0	0	10	0	0	0	0	0	0
463	Ras-related protein Rab-10 OS=Homo sapiens OX=9606 GN=RAB10 PE=1 SV=1	sp|P61026|RAB10_HUMAN	23 kDa	TRUE	0.136	6	0	0	0	6	0	0	0	0	0	0
464	Ras-related protein Rab-1A OS=Homo sapiens OX=9606 GN=RAB1A PE=1 SV=3	sp|P62820|RAB1A_HUMAN	23 kDa	TRUE	0.425	9	0	0	0	6	0	0	0	0	0	0
465	Histone-binding protein RBBP7 OS=Homo sapiens OX=9606 GN=RBBP7 PE=1 SV=1	sp|Q16576|RBBP7_HUMAN	48 kDa	TRUE	0.507	12	0	0	0	7	0	0	0	0	0	0
466	Thioredoxin-related transmembrane protein 1 OS=Homo sapiens OX=9606 GN=TMX1 PE=1 SV=1	sp|Q9H3N1|TMX1_HUMAN	32 kDa		0.329	13	0	0	0	10	0	0	0	0	0	0
467	E3 ubiquitin-protein ligase RNF5 OS=Homo sapiens OX=9606 GN=RNF5 PE=1 SV=1	sp|Q99942|RNF5_HUMAN	20 kDa		0.261	13	0	0	0	8	0	0	0	0	0	0
468	Ras-related protein Rab-14 OS=Homo sapiens OX=9606 GN=RAB14 PE=1 SV=4	sp|P61106|RAB14_HUMAN	24 kDa	TRUE	0.217	15	0	0	0	3	0	0	0	0	0	0
469	Nuclear pore complex protein Nup133 OS=Homo sapiens OX=9606 GN=NUP133 PE=1 SV=2	sp|Q8WUM0|NU133_HUMAN	129 kDa		0.572	16	0	0	0	9	0	0	0	0	0	0
470	Keratin, type II cytoskeletal 72 OS=Homo sapiens OX=9606 GN=KRT72 PE=1 SV=2	sp|Q14CN4|K2C72_HUMAN	56 kDa	TRUE	0.171	15	0	0	0	13	0	0	0	0	0	0
471	Neural cell adhesion molecule 1 OS=Homo sapiens OX=9606 GN=NCAM1 PE=1 SV=3	sp|P13591|NCAM1_HUMAN	95 kDa		0	0	0	0.0724	2	0	0.0939	2	2	0	0	0
472	Calcium homeostasis endoplasmic reticulum protein OS=Homo sapiens OX=9606 GN=CHERP PE=1 SV=3	sp|Q8IWX8|CHERP_HUMAN	104 kDa		0.17	10	0	0.035	3	10	0.0245	2	3	0	0	0
473	Inactive tyrosine-protein kinase 7 OS=Homo sapiens OX=9606 GN=PTK7 PE=1 SV=2	sp|Q13308|PTK7_HUMAN	118 kDa		0.0114	4	0	0	0	2	0	0	0	0	0	0
474	Splicing factor 3B subunit 2 OS=Homo sapiens OX=9606 GN=SF3B2 PE=1 SV=2	sp|Q13435|SF3B2_HUMAN	100 kDa		0.11	10	0	0	0	7	0	0	0	0	0	0
475	Ectonucleotide pyrophosphatase/phosphodiesterase family member 1 OS=Homo sapiens OX=9606 GN=ENPP1 PE=1 SV=2	sp|P22413|ENPP1_HUMAN	105 kDa		0.117	10	0	0	0	9	0	0	0	0	0	0
476	Synaptosomal-associated protein 47 OS=Homo sapiens OX=9606 GN=SNAP47 PE=1 SV=3	sp|Q5SQN1|SNP47_HUMAN	53 kDa		0.215	17	0	0	0	14	0	0	0	0	0	0
477	NADH dehydrogenase [ubiquinone] iron-sulfur protein 2, mitochondrial OS=Homo sapiens OX=9606 GN=NDUFS2 PE=1 SV=2	sp|O75306|NDUS2_HUMAN	53 kDa		0.187	14	0	0	0	13	0	0	0	0	0	0
478	Synaptojanin-2-binding protein OS=Homo sapiens OX=9606 GN=SYNJ2BP PE=1 SV=2	sp|P57105|SYJ2B_HUMAN	16 kDa		0.338	18	0	0	0	12	0	0	0	0	0	0
479	Eukaryotic initiation factor 4A-I OS=Homo sapiens OX=9606 GN=EIF4A1 PE=1 SV=1	sp|P60842|IF4A1_HUMAN	46 kDa	TRUE	0.251	9	0	0	0	9	0	0	0	0	0	0
480	COP9 signalosome complex subunit 6 OS=Homo sapiens OX=9606 GN=COPS6 PE=1 SV=1	sp|Q7L5N1|CSN6_HUMAN	36 kDa		0.648	12	0	0	0	7	0	0	0	0	0	0
481	1-acyl-sn-glycerol-3-phosphate acyltransferase delta OS=Homo sapiens OX=9606 GN=AGPAT4 PE=1 SV=1	sp|Q9NRZ5|PLCD_HUMAN	44 kDa		0.325	17	0	0	0	12	0	0	0	0	0	0
482	Puromycin-sensitive aminopeptidase OS=Homo sapiens OX=9606 GN=NPEPPS PE=1 SV=2	sp|P55786|PSA_HUMAN	103 kDa		0.165	4	0	0	0	4	0	0	0	0	0	0
483	WD repeat-containing protein 6 OS=Homo sapiens OX=9606 GN=WDR6 PE=1 SV=1	sp|Q9NNW5|WDR6_HUMAN	122 kDa		0.296	13	0	0	0	10	0	0	0	0	0	0
484	Dolichyl-diphosphooligosaccharide--protein glycosyltransferase subunit DAD1 OS=Homo sapiens OX=9606 GN=DAD1 PE=1 SV=3	sp|P61803|DAD1_HUMAN	12 kDa		0.23	19	0	0	0	17	0	0	0	0	0	0
485	Malectin OS=Homo sapiens OX=9606 GN=MLEC PE=1 SV=1	sp|Q14165|MLEC_HUMAN	32 kDa		0.0856	8	0	0	0	6	0	0	0	0	0	0
486	Band 4.1-like protein 2 OS=Homo sapiens OX=9606 GN=EPB41L2 PE=1 SV=1	sp|O43491|E41L2_HUMAN	113 kDa	TRUE	0.283	7	0	0	0	3	0	0	0	0.354	10	4
487	Apoptosis inhibitor 5 OS=Homo sapiens OX=9606 GN=API5 PE=1 SV=3	sp|Q9BZZ5|API5_HUMAN	59 kDa		0.366	12	0	0	0	10	0	0	0	0	0	0
488	Hexokinase-1 OS=Homo sapiens OX=9606 GN=HK1 PE=1 SV=3	sp|P19367|HXK1_HUMAN	102 kDa	TRUE	0.182	17	0	0	0	14	0	0	0	0	0	0
489	3-ketodihydrosphingosine reductase OS=Homo sapiens OX=9606 GN=KDSR PE=1 SV=1	sp|Q06136|KDSR_HUMAN	36 kDa		0.25	16	0	0	0	13	0	0	0	0	0	0
490	NADPH--cytochrome P450 reductase OS=Homo sapiens OX=9606 GN=POR PE=1 SV=2	sp|P16435|NCPR_HUMAN	77 kDa		0.12	10	0	0	0	9	0	0	0	0	0	0
491	60S ribosomal protein L10a OS=Homo sapiens OX=9606 GN=RPL10A PE=1 SV=2	sp|P62906|RL10A_HUMAN	25 kDa		0.232	10	0	0	0	6	0	0	0	0	0	0
492	Sortilin OS=Homo sapiens OX=9606 GN=SORT1 PE=1 SV=3	sp|Q99523|SORT_HUMAN	92 kDa		0.158	11	0	0	0	10	0	0	0	0	0	0
493	26S proteasome non-ATPase regulatory subunit 13 OS=Homo sapiens OX=9606 GN=PSMD13 PE=1 SV=2	sp|Q9UNM6|PSD13_HUMAN	43 kDa		0.396	16	0	0	0	8	0	0	0	0	0	0
494	Nicotinamide phosphoribosyltransferase OS=Homo sapiens OX=9606 GN=NAMPT PE=1 SV=1	sp|P43490|NAMPT_HUMAN	56 kDa		0.14	12	0	0	0	8	0	0	0	0	0	0
495	Fibronectin type-III domain-containing protein 3A OS=Homo sapiens OX=9606 GN=FNDC3A PE=1 SV=4	sp|Q9Y2H6|FND3A_HUMAN	132 kDa		0.495	20	0	0	0	14	0	0	0	0	0	0
496	Phospholipid transfer protein C2CD2L OS=Homo sapiens OX=9606 GN=C2CD2L PE=1 SV=3	sp|O14523|C2C2L_HUMAN	76 kDa		0.377	15	0	0	0	13	0	0	0	0	0	0
497	Protocadherin-9 OS=Homo sapiens OX=9606 GN=PCDH9 PE=1 SV=2	sp|Q9HC56|PCDH9_HUMAN	136 kDa		0	0	0	0	0	0	0	0	0	0	0	0
498	THO complex subunit 2 OS=Homo sapiens OX=9606 GN=THOC2 PE=1 SV=2	sp|Q8NI27|THOC2_HUMAN	183 kDa		0.146	9	0	0	0	8	0	0	0	0	0	0
499	E3 ubiquitin-protein ligase AMFR OS=Homo sapiens OX=9606 GN=AMFR PE=1 SV=2	sp|Q9UKV5|AMFR_HUMAN	73 kDa		0.171	16	0	0	0	13	0.0267	3	0	0	0	0
500	40S ribosomal protein S15a OS=Homo sapiens OX=9606 GN=RPS15A PE=1 SV=2	sp|P62244|RS15A_HUMAN	15 kDa		0.0954	13	0	0	0	12	0	0	0	0	0	0
501	Major centromere autoantigen B OS=Homo sapiens OX=9606 GN=CENPB PE=1 SV=2	sp|P07199|CENPB_HUMAN	65 kDa		0.179	10	0	0	0	8	0	0	0	0	0	0
502	Vesicle-trafficking protein SEC22b OS=Homo sapiens OX=9606 GN=SEC22B PE=1 SV=4	sp|O75396|SC22B_HUMAN	25 kDa		0.462	11	0	0	0	5	0	0	0	0	0	0
503	Transcription termination factor 2 OS=Homo sapiens OX=9606 GN=TTF2 PE=1 SV=2	sp|Q9UNY4|TTF2_HUMAN	130 kDa		0.269	19	0	0	0	13	0	0	0	0	0	0
504	Protein unc-45 homolog A OS=Homo sapiens OX=9606 GN=UNC45A PE=1 SV=1	sp|Q9H3U1|UN45A_HUMAN	103 kDa		0.377	15	0	0	0	7	0	0	0	0	0	0
505	TRAF-type zinc finger domain-containing protein 1 OS=Homo sapiens OX=9606 GN=TRAFD1 PE=1 SV=1	sp|O14545|TRAD1_HUMAN	65 kDa		0.151	17	0	0	0	15	0	0	0	0	0	0
506	Guanine nucleotide-binding protein G(I)/G(S)/G(T) subunit beta-1 OS=Homo sapiens OX=9606 GN=GNB1 PE=1 SV=3	sp|P62873|GBB1_HUMAN	37 kDa	TRUE	0.2	16	0	0	0	16	0	0	0	0	0	0
507	Dihydrolipoyl dehydrogenase, mitochondrial OS=Homo sapiens OX=9606 GN=DLD PE=1 SV=2	sp|P09622|DLDH_HUMAN	54 kDa		0.216	18	0	0	0	11	0	0	0	0	0	0
508	60S ribosomal protein L4 OS=Homo sapiens OX=9606 GN=RPL4 PE=1 SV=5	sp|P36578|RL4_HUMAN	48 kDa		0.374	6	0	0	0	4	0	0	0	0	0	0
509	Serpin H1 OS=Homo sapiens OX=9606 GN=SERPINH1 PE=1 SV=2	sp|P50454|SERPH_HUMAN	46 kDa		0.222	14	0	0	0	9	0	0	0	0	0	0
510	Importin subunit beta-1 OS=Homo sapiens OX=9606 GN=KPNB1 PE=1 SV=2	sp|Q14974|IMB1_HUMAN	97 kDa		0.354	16	0	0	0	11	0	0	0	0	0	0
511	Phospholipase D3 OS=Homo sapiens OX=9606 GN=PLD3 PE=1 SV=1	sp|Q8IV08|PLD3_HUMAN	55 kDa		0.323	17	0	0	0	11	0	0	0	0	0	0
512	Prolactin regulatory element-binding protein OS=Homo sapiens OX=9606 GN=PREB PE=1 SV=2	sp|Q9HCU5|PREB_HUMAN	45 kDa		0.187	15	0	0	0	13	0	0	0	0	0	0
513	V-type proton ATPase subunit H OS=Homo sapiens OX=9606 GN=ATP6V1H PE=1 SV=1	sp|Q9UI12|VATH_HUMAN	56 kDa		0.188	10	0	0	0	7	0	0	0	0	0	0
514	Spermatogenesis-associated protein 5-like protein 1 OS=Homo sapiens OX=9606 GN=SPATA5L1 PE=1 SV=2	sp|Q9BVQ7|SPA5L_HUMAN	81 kDa		0.444	18	0	0	0	11	0	0	0	0	0	0
515	Large subunit GTPase 1 homolog OS=Homo sapiens OX=9606 GN=LSG1 PE=1 SV=2	sp|Q9H089|LSG1_HUMAN	75 kDa		0.383	16	0	0	0	14	0	0	0	0	0	0
516	Catenin delta-1 OS=Homo sapiens OX=9606 GN=CTNND1 PE=1 SV=1	sp|O60716|CTND1_HUMAN	108 kDa		0.243	15	0	0	0	14	0	0	0	0	0	0
517	Peroxiredoxin-1 OS=Homo sapiens OX=9606 GN=PRDX1 PE=1 SV=1	sp|Q06830|PRDX1_HUMAN	22 kDa	TRUE	0	0	0	0	0	0	0	0	0	0	0	0
518	Midasin OS=Homo sapiens OX=9606 GN=MDN1 PE=1 SV=2	sp|Q9NU22|MDN1_HUMAN	633 kDa		0.245	22	0	0	0	18	0	0	0	0	0	0
519	Putative phospholipase B-like 2 OS=Homo sapiens OX=9606 GN=PLBD2 PE=1 SV=2	sp|Q8NHP8|PLBL2_HUMAN	65 kDa		0.327	4	0	0	0	4	0	0	0	0.166	2	2
520	Heterogeneous nuclear ribonucleoproteins C1/C2 OS=Homo sapiens OX=9606 GN=HNRNPC PE=1 SV=4	sp|P07910|HNRPC_HUMAN	34 kDa		0.0513	23	0	0	0	21	0	0	0	0	0	0
521	Monofunctional C1-tetrahydrofolate synthase, mitochondrial OS=Homo sapiens OX=9606 GN=MTHFD1L PE=1 SV=1	sp|Q6UB35|C1TM_HUMAN	106 kDa	TRUE	0.171	11	0	0	0	8	0	0	0	0	0	0
522	NADH-ubiquinone oxidoreductase 75 kDa subunit, mitochondrial OS=Homo sapiens OX=9606 GN=NDUFS1 PE=1 SV=3	sp|P28331|NDUS1_HUMAN	79 kDa		0.252	12	0	0	0	8	0	0	0	0	0	0
523	Transmembrane 9 superfamily member 1 OS=Homo sapiens OX=9606 GN=TM9SF1 PE=2 SV=2	sp|O15321|TM9S1_HUMAN	69 kDa		0.187	18	0	0	0	15	0	0	0	0	0	0
524	Condensin complex subunit 3 OS=Homo sapiens OX=9606 GN=NCAPG PE=1 SV=1	sp|Q9BPX3|CND3_HUMAN	114 kDa		0.253	13	0	0	0	12	0	0	0	0	0	0
525	Casein kinase II subunit alpha OS=Homo sapiens OX=9606 GN=CSNK2A1 PE=1 SV=1	sp|P68400|CSK21_HUMAN	45 kDa		0.0693	5	0	0	0	4	0	0	0	0	0	0
526	Breast cancer metastasis-suppressor 1-like protein OS=Homo sapiens OX=9606 GN=BRMS1L PE=1 SV=2	sp|Q5PSV4|BRM1L_HUMAN	38 kDa		0.0818	10	0	0	0	7	0	0	0	0	0	0
527	Protein arginine N-methyltransferase 1 OS=Homo sapiens OX=9606 GN=PRMT1 PE=1 SV=3	sp|Q99873|ANM1_HUMAN	42 kDa		0.345	13	0	0	0	10	0	0	0	0	0	0
528	40S ribosomal protein S16 OS=Homo sapiens OX=9606 GN=RPS16 PE=1 SV=2	sp|P62249|RS16_HUMAN	16 kDa		0.387	14	0	0	0	10	0	0	0	0	0	0
529	Guanine nucleotide-binding protein subunit alpha-13 OS=Homo sapiens OX=9606 GN=GNA13 PE=1 SV=2	sp|Q14344|GNA13_HUMAN	44 kDa	TRUE	0.135	5	0	0	0	5	0	0	0	0	0	0
530	Insulin-like growth factor 2 mRNA-binding protein 3 OS=Homo sapiens OX=9606 GN=IGF2BP3 PE=1 SV=2	sp|O00425|IF2B3_HUMAN	64 kDa	TRUE	0.575	21	0	0	0	10	0	0	0	0	0	0
531	Acylglycerol kinase, mitochondrial OS=Homo sapiens OX=9606 GN=AGK PE=1 SV=2	sp|Q53H12|AGK_HUMAN	47 kDa		0.127	3	0	0	0	2	0	0	0	0	0	0
532	Replication factor C subunit 3 OS=Homo sapiens OX=9606 GN=RFC3 PE=1 SV=2	sp|P40938|RFC3_HUMAN	41 kDa		0.339	21	0	0	0	15	0	0	0	0	0	0
533	Protein transport protein Sec24B OS=Homo sapiens OX=9606 GN=SEC24B PE=1 SV=2	sp|O95487|SC24B_HUMAN	137 kDa		0.351	11	0	0	0	10	0	0	0	0	0	0
534	EH domain-containing protein 1 OS=Homo sapiens OX=9606 GN=EHD1 PE=1 SV=2	sp|Q9H4M9|EHD1_HUMAN	61 kDa	TRUE	0.494	18	0	0	0	13	0	0	0	0	0	0
535	Heterogeneous nuclear ribonucleoprotein H2 OS=Homo sapiens OX=9606 GN=HNRNPH2 PE=1 SV=1	sp|P55795|HNRH2_HUMAN	49 kDa	TRUE	0.0797	11	0	0	0	8	0	0	0	0	0	0
536	5-methylcytosine rRNA methyltransferase NSUN4 OS=Homo sapiens OX=9606 GN=NSUN4 PE=1 SV=2	sp|Q96CB9|NSUN4_HUMAN	43 kDa		0.303	17	0	0	0	13	0	0	0	0	0	0
537	Lysosome-associated membrane glycoprotein 2 OS=Homo sapiens OX=9606 GN=LAMP2 PE=1 SV=2	sp|P13473|LAMP2_HUMAN	45 kDa		0.22	3	0	0	0	2	0	0	0	0	0	0
538	40S ribosomal protein S27 OS=Homo sapiens OX=9606 GN=RPS27 PE=1 SV=3	sp|P42677|RS27_HUMAN	9 kDa	TRUE	0.0469	2	0	0	0	2	0	0	0	0	0	0
539	Condensin-2 complex subunit G2 OS=Homo sapiens OX=9606 GN=NCAPG2 PE=1 SV=1	sp|Q86XI2|CNDG2_HUMAN	131 kDa		0.11	8	0	0	0	5	0.0415	2	0	0	0	0
540	60S ribosomal protein L12 OS=Homo sapiens OX=9606 GN=RPL12 PE=1 SV=1	sp|P30050|RL12_HUMAN	18 kDa		0.381	9	0	0	0	3	0	0	0	0.393	10	4
541	Bromodomain-containing protein 4 OS=Homo sapiens OX=9606 GN=BRD4 PE=1 SV=2	sp|O60885|BRD4_HUMAN	152 kDa	TRUE	0.146	14	0	0	0	14	0	0	0	0	0	0
542	RNA polymerase II-associated factor 1 homolog OS=Homo sapiens OX=9606 GN=PAF1 PE=1 SV=2	sp|Q8N7H5|PAF1_HUMAN	60 kDa		0.545	18	0	0	0	6	0	0	0	0	0	0
543	Guanine nucleotide-binding protein subunit alpha-11 OS=Homo sapiens OX=9606 GN=GNA11 PE=1 SV=2	sp|P29992|GNA11_HUMAN	42 kDa	TRUE	0.0653	10	0	0	0	7	0	0	0	0	0	0
544	Cytoskeleton-associated protein 5 OS=Homo sapiens OX=9606 GN=CKAP5 PE=1 SV=3	sp|Q14008|CKAP5_HUMAN	226 kDa		0.352	21	0	0	0	15	0	0	0	0	0	0
545	Structural maintenance of chromosomes flexible hinge domain-containing protein 1 OS=Homo sapiens OX=9606 GN=SMCHD1 PE=1 SV=2	sp|A6NHR9|SMHD1_HUMAN	226 kDa		0.203	7	0	0	0	6	0	0	0	0	0	0
546	Bromodomain-containing protein 3 OS=Homo sapiens OX=9606 GN=BRD3 PE=1 SV=1	sp|Q15059|BRD3_HUMAN	80 kDa	TRUE	0.0787	14	0	0	0	14	0	0	0	0	0	0
547	Lysophosphatidylcholine acyltransferase 2 OS=Homo sapiens OX=9606 GN=LPCAT2 PE=1 SV=1	sp|Q7L5N7|PCAT2_HUMAN	60 kDa		0.0923	16	0	0	0	15	0	0	0	0	0	0
548	Dual specificity mitogen-activated protein kinase kinase 2 OS=Homo sapiens OX=9606 GN=MAP2K2 PE=1 SV=1	sp|P36507|MP2K2_HUMAN	44 kDa	TRUE	0.158	7	0	0	0	5	0	0	0	0	0	0
549	eEF1A lysine and N-terminal methyltransferase OS=Homo sapiens OX=9606 GN=EEF1AKNMT PE=1 SV=1	sp|Q8N6R0|EFNMT_HUMAN	79 kDa		0.261	14	0	0	0	11	0	0	0	0	0	0
550	Ataxin-10 OS=Homo sapiens OX=9606 GN=ATXN10 PE=1 SV=1	sp|Q9UBB4|ATX10_HUMAN	53 kDa		0.303	16	0	0	0	10	0	0	0	0	0	0
551	Very-long-chain 3-oxoacyl-CoA reductase OS=Homo sapiens OX=9606 GN=HSD17B12 PE=1 SV=2	sp|Q53GQ0|DHB12_HUMAN	34 kDa		0.268	15	0	0	0	14	0	0	0	0	0	0
552	Estradiol 17-beta-dehydrogenase 11 OS=Homo sapiens OX=9606 GN=HSD17B11 PE=1 SV=3	sp|Q8NBQ5|DHB11_HUMAN	33 kDa		0.278	12	0	0	0	11	0	0	0	0	0	0
553	Conserved oligomeric Golgi complex subunit 1 OS=Homo sapiens OX=9606 GN=COG1 PE=1 SV=1	sp|Q8WTW3|COG1_HUMAN	109 kDa		0.391	15	0	0	0	9	0	0	0	0	0	0
554	60S acidic ribosomal protein P1 OS=Homo sapiens OX=9606 GN=RPLP1 PE=1 SV=1	sp|P05386|RLA1_HUMAN	12 kDa	TRUE	0.377	12	0	0	0	10	0	0	0	0	0	0
555	Ras-related protein Rab-1B OS=Homo sapiens OX=9606 GN=RAB1B PE=1 SV=1	sp|Q9H0U4|RAB1B_HUMAN	22 kDa	TRUE	0.143	14	0	0	0	10	0	0	0	0	0	0
556	ATP-dependent Clp protease ATP-binding subunit clpX-like, mitochondrial OS=Homo sapiens OX=9606 GN=CLPX PE=1 SV=2	sp|O76031|CLPX_HUMAN	69 kDa		0.667	6	0	0	0	2	0	0	0	0	0	0
557	RNA cytidine acetyltransferase OS=Homo sapiens OX=9606 GN=NAT10 PE=1 SV=2	sp|Q9H0A0|NAT10_HUMAN	116 kDa		0.438	3	0	0	0	3	0	0	0	0	0	0
558	HLA class I histocompatibility antigen, B-73 alpha chain OS=Homo sapiens OX=9606 GN=HLA-B PE=1 SV=1	sp|Q31612|1B73_HUMAN	40 kDa	TRUE	0.295	17	0	0	0	15	0	0	0	0	0	0
559	Alpha-enolase OS=Homo sapiens OX=9606 GN=ENO1 PE=1 SV=2	sp|P06733|ENOA_HUMAN	47 kDa		0.102	9	0	0	0	8	0	0	0	0	0	0
560	C-Jun-amino-terminal kinase-interacting protein 4 OS=Homo sapiens OX=9606 GN=SPAG9 PE=1 SV=4	sp|O60271|JIP4_HUMAN	146 kDa	TRUE	0.275	12	0	0	0	7	0	0	0	0	0	0
561	60S ribosomal protein L24 OS=Homo sapiens OX=9606 GN=RPL24 PE=1 SV=1	sp|P83731|RL24_HUMAN	18 kDa		0.408	16	0	0	0	12	0.0737	3	0	0.118	2	2
562	Cleavage and polyadenylation specificity factor subunit 3 OS=Homo sapiens OX=9606 GN=CPSF3 PE=1 SV=1	sp|Q9UKF6|CPSF3_HUMAN	77 kDa		0.157	16	0	0	0	15	0	0	0	0	0	0
563	Membrane-associated progesterone receptor component 1 OS=Homo sapiens OX=9606 GN=PGRMC1 PE=1 SV=3	sp|O00264|PGRC1_HUMAN	22 kDa	TRUE	0.401	14	0	0	0	7	0	0	0	0	0	0
564	Sphingomyelin phosphodiesterase 4 OS=Homo sapiens OX=9606 GN=SMPD4 PE=1 SV=3	sp|Q9NXE4|NSMA3_HUMAN	98 kDa		0.224	15	0	0	0	12	0	0	0	0	0	0
565	Transcription elongation factor SPT5 OS=Homo sapiens OX=9606 GN=SUPT5H PE=1 SV=1	sp|O00267|SPT5H_HUMAN	121 kDa		0.605	13	0	0	0	9	0	0	0	0	0	0
566	ATPase family AAA domain-containing protein 3A OS=Homo sapiens OX=9606 GN=ATAD3A PE=1 SV=2	sp|Q9NVI7|ATD3A_HUMAN	71 kDa	TRUE	0.177	14	0	0	0	13	0	0	0	0	0	0
567	NADH dehydrogenase [ubiquinone] iron-sulfur protein 3, mitochondrial OS=Homo sapiens OX=9606 GN=NDUFS3 PE=1 SV=1	sp|O75489|NDUS3_HUMAN	30 kDa		0.0193	2	0	0	0	2	0	0	0	0	0	0
568	2',3'-cyclic-nucleotide 3'-phosphodiesterase OS=Homo sapiens OX=9606 GN=CNP PE=1 SV=2	sp|P09543|CN37_HUMAN	48 kDa		0.227	18	0	0	0	13	0	0	0	0	0	0
569	tRNA (uracil-5-)-methyltransferase homolog A OS=Homo sapiens OX=9606 GN=TRMT2A PE=1 SV=2	sp|Q8IZ69|TRM2A_HUMAN	69 kDa		0.299	8	0	0	0	6	0	0	0	0	0	0
570	DnaJ homolog subfamily C member 7 OS=Homo sapiens OX=9606 GN=DNAJC7 PE=1 SV=2	sp|Q99615|DNJC7_HUMAN	56 kDa		0.249	11	0	0	0	9	0	0	0	0	0	0
571	Protein AAR2 homolog OS=Homo sapiens OX=9606 GN=AAR2 PE=1 SV=2	sp|Q9Y312|AAR2_HUMAN	43 kDa		0.251	16	0	0	0	12	0	0	0	0	0	0
572	Mitochondrial Rho GTPase 1 OS=Homo sapiens OX=9606 GN=RHOT1 PE=1 SV=2	sp|Q8IXI2|MIRO1_HUMAN	71 kDa	TRUE	0.364	18	0	0	0	16	0	0	0	0	0	0
573	2-amino-3-ketobutyrate coenzyme A ligase, mitochondrial OS=Homo sapiens OX=9606 GN=GCAT PE=1 SV=1	sp|O75600|KBL_HUMAN	45 kDa		0.341	13	0	0	0	9	0	0	0	0	0	0
574	ATPase family protein 2 homolog OS=Homo sapiens OX=9606 GN=SPATA5 PE=1 SV=3	sp|Q8NB90|AFG2H_HUMAN	98 kDa	TRUE	0.325	20	0	0	0	14	0	0	0	0	0	0
575	Girdin OS=Homo sapiens OX=9606 GN=CCDC88A PE=1 SV=2	sp|Q3V6T2|GRDN_HUMAN	216 kDa		0.444	16	0	0	0	11	0	0	0	0	0	0
576	Myb-binding protein 1A OS=Homo sapiens OX=9606 GN=MYBBP1A PE=1 SV=2	sp|Q9BQG0|MBB1A_HUMAN	149 kDa		0.218	14	0	0	0	14	0	0	0	0	0	0
577	Microtubule-actin cross-linking factor 1, isoforms 1/2/3/5 OS=Homo sapiens OX=9606 GN=MACF1 PE=1 SV=4	sp|Q9UPN3|MACF1_HUMAN	838 kDa	TRUE	0.0428	9	0	0	0	7	0	0	0	0	0	0
578	ATP-binding cassette sub-family F member 2 OS=Homo sapiens OX=9606 GN=ABCF2 PE=1 SV=2	sp|Q9UG63|ABCF2_HUMAN	71 kDa		0.0919	10	0	0	0	10	0.0136	2	0	0	0	0
579	Threonine--tRNA ligase, cytoplasmic OS=Homo sapiens OX=9606 GN=TARS PE=1 SV=3	sp|P26639|SYTC_HUMAN	83 kDa		0.00609	5	0	0	0	4	0	0	0	0	0	0
580	Poly [ADP-ribose] polymerase 1 OS=Homo sapiens OX=9606 GN=PARP1 PE=1 SV=4	sp|P09874|PARP1_HUMAN	113 kDa		0.146	10	0	0	0	8	0	0	0	0	0	0
581	Enhancer of mRNA-decapping protein 4 OS=Homo sapiens OX=9606 GN=EDC4 PE=1 SV=1	sp|Q6P2E9|EDC4_HUMAN	152 kDa		0.111	8	0	0	0	8	0	0	0	0	0	0
582	Cysteine--tRNA ligase, cytoplasmic OS=Homo sapiens OX=9606 GN=CARS PE=1 SV=3	sp|P49589|SYCC_HUMAN	85 kDa		0.197	16	0	0	0	16	0	0	0	0	0	0
583	60 kDa SS-A/Ro ribonucleoprotein OS=Homo sapiens OX=9606 GN=RO60 PE=1 SV=2	sp|P10155|RO60_HUMAN	61 kDa		0.108	13	0	0	0	10	0	0	0	0	0	0
584	Ribosomal biogenesis protein LAS1L OS=Homo sapiens OX=9606 GN=LAS1L PE=1 SV=2	sp|Q9Y4W2|LAS1L_HUMAN	83 kDa		0	0	0	0	0	0	0	0	0	0	0	0
585	40S ribosomal protein S9 OS=Homo sapiens OX=9606 GN=RPS9 PE=1 SV=3	sp|P46781|RS9_HUMAN	23 kDa		0.251	12	0	0	0	11	0	0	0	0	0	0
586	Neuroplastin OS=Homo sapiens OX=9606 GN=NPTN PE=1 SV=2	sp|Q9Y639|NPTN_HUMAN	44 kDa		0.165	11	0	0	0	10	0	0	0	0	0	0
587	Lysophosphatidylcholine acyltransferase 1 OS=Homo sapiens OX=9606 GN=LPCAT1 PE=1 SV=2	sp|Q8NF37|PCAT1_HUMAN	59 kDa		0.381	9	0	0	0	8	0	0	0	0	0	0
588	U2 small nuclear ribonucleoprotein A' OS=Homo sapiens OX=9606 GN=SNRPA1 PE=1 SV=2	sp|P09661|RU2A_HUMAN	28 kDa		0.098	5	0	0	0	3	0	0	0	0	0	0
589	40S ribosomal protein S12 OS=Homo sapiens OX=9606 GN=RPS12 PE=1 SV=3	sp|P25398|RS12_HUMAN	15 kDa		0.27	12	0	0	0	11	0	0	0	0	0	0
590	ADP-ribosylation factor-like protein 1 OS=Homo sapiens OX=9606 GN=ARL1 PE=1 SV=1	sp|P40616|ARL1_HUMAN	20 kDa		0.247	6	0	0	0	5	0	0	0	0	0	0
591	Ras-related protein Rab-6A OS=Homo sapiens OX=9606 GN=RAB6A PE=1 SV=3	sp|P20340|RAB6A_HUMAN	24 kDa	TRUE	0.53	13	0	0	0	6	0	0	0	0	0	0
592	Gem-associated protein 4 OS=Homo sapiens OX=9606 GN=GEMIN4 PE=1 SV=2	sp|P57678|GEMI4_HUMAN	120 kDa		0.536	15	0	0	0	7	0	0	0	0	0	0
593	Exocyst complex component 4 OS=Homo sapiens OX=9606 GN=EXOC4 PE=1 SV=1	sp|Q96A65|EXOC4_HUMAN	111 kDa		0.558	13	0	0	0	9	0	0	0	0	0	0
594	Uncharacterized protein FAM241B OS=Homo sapiens OX=9606 GN=FAM241B PE=1 SV=1	sp|Q96D05|F241B_HUMAN	13 kDa		0.123	10	0	0	0	10	0	0	0	0	0	0
595	Enhancer of rudimentary homolog OS=Homo sapiens OX=9606 GN=ERH PE=1 SV=1	sp|P84090|ERH_HUMAN	12 kDa		0.241	21	0	0	0	19	0	0	0	0	0	0
596	Pre-mRNA-splicing factor ATP-dependent RNA helicase DHX15 OS=Homo sapiens OX=9606 GN=DHX15 PE=1 SV=2	sp|O43143|DHX15_HUMAN	91 kDa		0.322	9	0	0	0	3	0	0	0	0	0	0
597	Vacuolar protein sorting-associated protein 35 OS=Homo sapiens OX=9606 GN=VPS35 PE=1 SV=2	sp|Q96QK1|VPS35_HUMAN	92 kDa		0.442	23	0	0	0	4	0	0	0	0	0	0
598	Ankyrin repeat and KH domain-containing protein 1 OS=Homo sapiens OX=9606 GN=ANKHD1 PE=1 SV=1	sp|Q8IWZ3|ANKH1_HUMAN	269 kDa	TRUE	0.195	15	0	0	0	13	0	0	0	0	0	0
599	V-type proton ATPase subunit B, brain isoform OS=Homo sapiens OX=9606 GN=ATP6V1B2 PE=1 SV=3	sp|P21281|VATB2_HUMAN	57 kDa		0.171	12	0	0	0	12	0	0	0	0	0	0
600	WD repeat-containing protein 26 OS=Homo sapiens OX=9606 GN=WDR26 PE=1 SV=3	sp|Q9H7D7|WDR26_HUMAN	72 kDa		0.0515	10	0	0	0	8	0	0	0	0	0	0
601	Succinate--CoA ligase [ADP-forming] subunit beta, mitochondrial OS=Homo sapiens OX=9606 GN=SUCLA2 PE=1 SV=3	sp|Q9P2R7|SUCB1_HUMAN	50 kDa		0.149	6	0	0	0	5	0	0	0	0	0	0
602	Proteasome subunit alpha type-4 OS=Homo sapiens OX=9606 GN=PSMA4 PE=1 SV=1	sp|P25789|PSA4_HUMAN	29 kDa		0.224	12	0	0	0	12	0	0	0	0	0	0
603	Peroxisome biogenesis factor 1 OS=Homo sapiens OX=9606 GN=PEX1 PE=1 SV=1	sp|O43933|PEX1_HUMAN	143 kDa		0.259	13	0	0	0	11	0	0	0	0	0	0
604	Volume-regulated anion channel subunit LRRC8E OS=Homo sapiens OX=9606 GN=LRRC8E PE=1 SV=2	sp|Q6NSJ5|LRC8E_HUMAN	90 kDa	TRUE	0.448	14	0	0	0	8	0	0	0	0	0	0
605	Small nuclear ribonucleoprotein Sm D3 OS=Homo sapiens OX=9606 GN=SNRPD3 PE=1 SV=1	sp|P62318|SMD3_HUMAN	14 kDa		0.0826	10	0	0	0	10	0	0	0	0	0	0
606	Protein/nucleic acid deglycase DJ-1 OS=Homo sapiens OX=9606 GN=PARK7 PE=1 SV=2	sp|Q99497|PARK7_HUMAN	20 kDa		0.185	11	0	0	0	11	0	0	0	0	0	0
607	SUMO-activating enzyme subunit 1 OS=Homo sapiens OX=9606 GN=SAE1 PE=1 SV=1	sp|Q9UBE0|SAE1_HUMAN	38 kDa		0.532	9	0	0	0	5	0	0	0	0	0	0
608	Serine/threonine-protein kinase 38-like OS=Homo sapiens OX=9606 GN=STK38L PE=1 SV=3	sp|Q9Y2H1|ST38L_HUMAN	54 kDa	TRUE	0.608	14	0	0	0	9	0	0	0	0	0	0
609	Serum paraoxonase/arylesterase 2 OS=Homo sapiens OX=9606 GN=PON2 PE=1 SV=4	sp|Q15165|PON2_HUMAN	39 kDa		0.324	9	0	0	0	8	0	0	0	0	0	0
610	Cancer-related nucleoside-triphosphatase OS=Homo sapiens OX=9606 GN=NTPCR PE=1 SV=1	sp|Q9BSD7|NTPCR_HUMAN	21 kDa		0.269	11	0	0	0	10	0	0	0	0	0	0
611	Threonine--tRNA ligase, mitochondrial OS=Homo sapiens OX=9606 GN=TARS2 PE=1 SV=1	sp|Q9BW92|SYTM_HUMAN	81 kDa		0.395	13	0	0	0	8	0	0	0	0	0	0
612	Polyadenylate-binding protein-interacting protein 2 OS=Homo sapiens OX=9606 GN=PAIP2 PE=1 SV=1	sp|Q9BPZ3|PAIP2_HUMAN	15 kDa		0.526	12	0	0	0	8	0	0	0	0	0	0
613	Importin-5 OS=Homo sapiens OX=9606 GN=IPO5 PE=1 SV=4	sp|O00410|IPO5_HUMAN	124 kDa	TRUE	0.237	12	0	0	0	12	0	0	0	0	0	0
614	COP9 signalosome complex subunit 5 OS=Homo sapiens OX=9606 GN=COPS5 PE=1 SV=4	sp|Q92905|CSN5_HUMAN	38 kDa		0.622	9	0	0	0	4	0	0	0	0	0	0
615	G protein-activated inward rectifier potassium channel 2 OS=Homo sapiens OX=9606 GN=KCNJ6 PE=1 SV=1	sp|P48051|KCNJ6_HUMAN	48 kDa	TRUE	0.156	13	0	0	0	13	0	0	0	0	0	0
616	HLA class I histocompatibility antigen, Cw-17 alpha chain OS=Homo sapiens OX=9606 GN=HLA-C PE=1 SV=1	sp|Q95604|1C17_HUMAN	41 kDa	TRUE	0	0	0	0	0	0	0	0	0	0	0	0
617	Transcription elongation factor SPT6 OS=Homo sapiens OX=9606 GN=SUPT6H PE=1 SV=2	sp|Q7KZ85|SPT6H_HUMAN	199 kDa		0.173	5	0	0.227	9	5	0.149	5	5	0	0	0
618	Zinc transporter 1 OS=Homo sapiens OX=9606 GN=SLC30A1 PE=1 SV=3	sp|Q9Y6M5|ZNT1_HUMAN	55 kDa		0	0	0	0	0	0	0	0	0	0	0	0
619	Heterogeneous nuclear ribonucleoprotein K OS=Homo sapiens OX=9606 GN=HNRNPK PE=1 SV=1	sp|P61978|HNRPK_HUMAN	51 kDa		0.118	14	0	0	0	14	0.0145	3	0	0	0	0
620	Magnesium transporter protein 1 OS=Homo sapiens OX=9606 GN=MAGT1 PE=1 SV=1	sp|Q9H0U3|MAGT1_HUMAN	38 kDa	TRUE	0.26	8	0	0	0	7	0	0	0	0	0	0
621	Protein O-GlcNAcase OS=Homo sapiens OX=9606 GN=OGA PE=1 SV=2	sp|O60502|OGA_HUMAN	103 kDa		0.292	14	0	0	0	10	0	0	0	0	0	0
622	Dephospho-CoA kinase domain-containing protein OS=Homo sapiens OX=9606 GN=DCAKD PE=1 SV=1	sp|Q8WVC6|DCAKD_HUMAN	27 kDa		0.0985	8	0	0	0	4	0	0	0	0	0	0
623	Cell adhesion molecule 1 OS=Homo sapiens OX=9606 GN=CADM1 PE=1 SV=2	sp|Q9BY67|CADM1_HUMAN	49 kDa		0.1	10	0	0	0	10	0	0	0	0	0	0
624	Heparan sulfate 2-O-sulfotransferase 1 OS=Homo sapiens OX=9606 GN=HS2ST1 PE=1 SV=1	sp|Q7LGA3|HS2ST_HUMAN	42 kDa		0.167	7	0	0	0	2	0	0	0	0	0	0
625	Glutamate dehydrogenase 1, mitochondrial OS=Homo sapiens OX=9606 GN=GLUD1 PE=1 SV=2	sp|P00367|DHE3_HUMAN	61 kDa		0.472	14	0	0	0	9	0	0	0	0	0	0
626	Guanine nucleotide-binding protein G(i) subunit alpha OS=Homo sapiens OX=9606 GN=GNAI3 PE=1 SV=3	sp|P08754|GNAI3_HUMAN	41 kDa	TRUE	0.276	9	0	0	0	7	0	0	0	0	0	0
627	Squalene synthase OS=Homo sapiens OX=9606 GN=FDFT1 PE=1 SV=1	sp|P37268|FDFT_HUMAN	48 kDa		0.236	10	0	0	0	7	0	0	0	0	0	0
628	Vesicular integral-membrane protein VIP36 OS=Homo sapiens OX=9606 GN=LMAN2 PE=1 SV=1	sp|Q12907|LMAN2_HUMAN	40 kDa		0.231	10	0	0	0	10	0	0	0	0	0	0
629	Dehydrogenase/reductase SDR family member 7B OS=Homo sapiens OX=9606 GN=DHRS7B PE=1 SV=2	sp|Q6IAN0|DRS7B_HUMAN	35 kDa		0.136	5	0	0	0	4	0	0	0	0	0	0
630	FAST kinase domain-containing protein 2, mitochondrial OS=Homo sapiens OX=9606 GN=FASTKD2 PE=1 SV=1	sp|Q9NYY8|FAKD2_HUMAN	81 kDa		0.317	13	0	0	0	12	0	0	0	0	0	0
631	Very-long-chain (3R)-3-hydroxyacyl-CoA dehydratase 3 OS=Homo sapiens OX=9606 GN=HACD3 PE=1 SV=2	sp|Q9P035|HACD3_HUMAN	43 kDa		0.272	7	0	0	0	7	0	0	0	0	0	0
632	Guanine nucleotide-binding protein G(i) subunit alpha-2 OS=Homo sapiens OX=9606 GN=GNAI2 PE=1 SV=3	sp|P04899|GNAI2_HUMAN	40 kDa	TRUE	0.317	12	0	0	0	9	0	0	0	0	0	0
633	DNA replication licensing factor MCM4 OS=Homo sapiens OX=9606 GN=MCM4 PE=1 SV=5	sp|P33991|MCM4_HUMAN	97 kDa		0.169	10	0	0	0	9	0	0	0	0	0	0
634	Importin subunit alpha-1 OS=Homo sapiens OX=9606 GN=KPNA2 PE=1 SV=1	sp|P52292|IMA1_HUMAN	58 kDa		0.207	8	0	0	0	6	0	0	0	0	0	0
635	DNA replication licensing factor MCM6 OS=Homo sapiens OX=9606 GN=MCM6 PE=1 SV=1	sp|Q14566|MCM6_HUMAN	93 kDa		0.186	2	0	0	0	2	0	0	0	0	0	0
636	ADP-ribosylation factor 5 OS=Homo sapiens OX=9606 GN=ARF5 PE=1 SV=2	sp|P84085|ARF5_HUMAN	21 kDa	TRUE	0.163	12	0	0	0	11	0	0	0	0	0	0
637	U1 small nuclear ribonucleoprotein 70 kDa OS=Homo sapiens OX=9606 GN=SNRNP70 PE=1 SV=2	sp|P08621|RU17_HUMAN	52 kDa		0.18	12	0	0	0	8	0	0	0	0	0	0
638	ATP synthase F(0) complex subunit B1, mitochondrial OS=Homo sapiens OX=9606 GN=ATP5PB PE=1 SV=2	sp|P24539|AT5F1_HUMAN	29 kDa		0.185	16	0	0	0	12	0	0	0	0	0	0
639	Rabankyrin-5 OS=Homo sapiens OX=9606 GN=ANKFY1 PE=1 SV=2	sp|Q9P2R3|ANFY1_HUMAN	128 kDa		0.417	2	0	0	0	2	0	0	0	0	0	0
640	Dynactin subunit 2 OS=Homo sapiens OX=9606 GN=DCTN2 PE=1 SV=4	sp|Q13561|DCTN2_HUMAN	44 kDa		0	0	0	0.000408	5	0	0.00067	2	2	0	0	0
641	Polyadenylate-binding protein 1 OS=Homo sapiens OX=9606 GN=PABPC1 PE=1 SV=2	sp|P11940|PABP1_HUMAN	71 kDa	TRUE	0.087	3	0	0	0	3	0	0	0	0	0	0
642	Small nuclear ribonucleoprotein Sm D2 OS=Homo sapiens OX=9606 GN=SNRPD2 PE=1 SV=1	sp|P62316|SMD2_HUMAN	14 kDa		0.301	14	0	0	0	7	0	0	0	0	0	0
643	Probable glutamate--tRNA ligase, mitochondrial OS=Homo sapiens OX=9606 GN=EARS2 PE=1 SV=2	sp|Q5JPH6|SYEM_HUMAN	59 kDa		0.193	18	0	0	0	15	0	0	0	0	0	0
644	B-cell receptor-associated protein 31 OS=Homo sapiens OX=9606 GN=BCAP31 PE=1 SV=3	sp|P51572|BAP31_HUMAN	28 kDa		0.349	11	0	0	0	11	0	0	0	0	0	0
645	Probable 28S rRNA (cytosine(4447)-C(5))-methyltransferase OS=Homo sapiens OX=9606 GN=NOP2 PE=1 SV=2	sp|P46087|NOP2_HUMAN	89 kDa		0.119	8	0	0	0	7	0	0	0	0	0	0
646	Integrin beta-1 OS=Homo sapiens OX=9606 GN=ITGB1 PE=1 SV=2	sp|P05556|ITB1_HUMAN	88 kDa		0.551	9	0	0	0	6	0	0	0	0	0	0
647	Ras-related protein Rab-39A OS=Homo sapiens OX=9606 GN=RAB39A PE=1 SV=2	sp|Q14964|RB39A_HUMAN	25 kDa	TRUE	0.342	15	0	0	0	12	0	0	0	0	0	0
648	Sn1-specific diacylglycerol lipase beta OS=Homo sapiens OX=9606 GN=DAGLB PE=1 SV=2	sp|Q8NCG7|DGLB_HUMAN	74 kDa		0.142	3	0	0	0	3	0	0	0	0	0	0
649	Prohibitin-2 OS=Homo sapiens OX=9606 GN=PHB2 PE=1 SV=2	sp|Q99623|PHB2_HUMAN	33 kDa		0.165	12	0	0	0	9	0	0	0	0	0	0
650	Ubiquitin carboxyl-terminal hydrolase 15 OS=Homo sapiens OX=9606 GN=USP15 PE=1 SV=3	sp|Q9Y4E8|UBP15_HUMAN	112 kDa		0.158	9	0	0	0	9	0	0	0	0	0	0
651	Histone-binding protein RBBP4 OS=Homo sapiens OX=9606 GN=RBBP4 PE=1 SV=3	sp|Q09028|RBBP4_HUMAN	48 kDa	TRUE	0.382	8	0	0	0	5	0	0	0	0	0	0
652	Translation initiation factor eIF-2B subunit gamma OS=Homo sapiens OX=9606 GN=EIF2B3 PE=1 SV=1	sp|Q9NR50|EI2BG_HUMAN	50 kDa		0.225	10	0	0	0	10	0	0	0	0	0	0
653	Receptor of activated protein C kinase 1 OS=Homo sapiens OX=9606 GN=RACK1 PE=1 SV=3	sp|P63244|RACK1_HUMAN	35 kDa		0.274	9	0	0	0	7	0	0	0	0	0	0
654	Serine/threonine-protein kinase D2 OS=Homo sapiens OX=9606 GN=PRKD2 PE=1 SV=3	sp|Q9BZL6|KPCD2_HUMAN	97 kDa	TRUE	0.0469	4	0	0	0	4	0	0	0	0	0	0
655	Dynamin-3 OS=Homo sapiens OX=9606 GN=DNM3 PE=1 SV=4	sp|Q9UQ16|DYN3_HUMAN	98 kDa	TRUE	0.294	3	0	0	0	3	0	0	0	0	0	0
656	Non-POU domain-containing octamer-binding protein OS=Homo sapiens OX=9606 GN=NONO PE=1 SV=4	sp|Q15233|NONO_HUMAN	54 kDa	TRUE	0.325	12	0	0	0	10	0	0	0	0	0	0
657	Protein flightless-1 homolog OS=Homo sapiens OX=9606 GN=FLII PE=1 SV=2	sp|Q13045|FLII_HUMAN	145 kDa		0.536	22	0	0	0	13	0	0	0	0	0	0
658	Aldehyde dehydrogenase X, mitochondrial OS=Homo sapiens OX=9606 GN=ALDH1B1 PE=1 SV=3	sp|P30837|AL1B1_HUMAN	57 kDa	TRUE	0.149	14	0	0	0	10	0	0	0	0	0	0
659	Nucleolar complex protein 2 homolog OS=Homo sapiens OX=9606 GN=NOC2L PE=1 SV=4	sp|Q9Y3T9|NOC2L_HUMAN	85 kDa		0.16	4	0	0	0	4	0	0	0	0	0	0
660	Immunoglobulin superfamily member 8 OS=Homo sapiens OX=9606 GN=IGSF8 PE=1 SV=1	sp|Q969P0|IGSF8_HUMAN	65 kDa		0.234	14	0	0	0	11	0	0	0	0	0	0
661	Protein transport protein Sec24C OS=Homo sapiens OX=9606 GN=SEC24C PE=1 SV=3	sp|P53992|SC24C_HUMAN	118 kDa	TRUE	0.108	10	0	0	0	9	0.063	8	0	0	0	0
662	Casein kinase II subunit alpha' OS=Homo sapiens OX=9606 GN=CSNK2A2 PE=1 SV=1	sp|P19784|CSK22_HUMAN	41 kDa		0.23	10	0	0	0	9	0	0	0	0	0	0
663	Mitochondrial carnitine/acylcarnitine carrier protein OS=Homo sapiens OX=9606 GN=SLC25A20 PE=1 SV=1	sp|O43772|MCAT_HUMAN	33 kDa		0.164	12	0	0	0	10	0	0	0	0	0	0
664	Atypical kinase COQ8A, mitochondrial OS=Homo sapiens OX=9606 GN=COQ8A PE=1 SV=1	sp|Q8NI60|COQ8A_HUMAN	72 kDa		0.144	6	0	0	0	6	0	0	0	0	0	0
665	Alanine--tRNA ligase, mitochondrial OS=Homo sapiens OX=9606 GN=AARS2 PE=1 SV=1	sp|Q5JTZ9|SYAM_HUMAN	107 kDa		0.162	14	0	0	0	12	0	0	0	0	0	0
666	Monocarboxylate transporter 1 OS=Homo sapiens OX=9606 GN=SLC16A1 PE=1 SV=3	sp|P53985|MOT1_HUMAN	54 kDa		0.183	5	0	0	0	4	0	0	0	0	0	0
667	Probable ATP-dependent RNA helicase DDX5 OS=Homo sapiens OX=9606 GN=DDX5 PE=1 SV=1	sp|P17844|DDX5_HUMAN	69 kDa	TRUE	0.395	11	0	0	0	10	0	0	0	0	0	0
668	Nucleoplasmin-3 OS=Homo sapiens OX=9606 GN=NPM3 PE=1 SV=3	sp|O75607|NPM3_HUMAN	19 kDa		0.189	12	0	0	0	10	0	0	0	0	0	0
669	BAG family molecular chaperone regulator 2 OS=Homo sapiens OX=9606 GN=BAG2 PE=1 SV=1	sp|O95816|BAG2_HUMAN	24 kDa		0.163	12	0	0	0	12	0	0	0	0	0	0
670	Glucosidase 2 subunit beta OS=Homo sapiens OX=9606 GN=PRKCSH PE=1 SV=2	sp|P14314|GLU2B_HUMAN	59 kDa		0.116	10	0	0	0	5	0	0	0	0	0	0
671	Heme oxygenase 2 OS=Homo sapiens OX=9606 GN=HMOX2 PE=1 SV=2	sp|P30519|HMOX2_HUMAN	36 kDa		0.0375	2	0	0	0	2	0	0	0	0	0	0
672	V-type proton ATPase catalytic subunit A OS=Homo sapiens OX=9606 GN=ATP6V1A PE=1 SV=2	sp|P38606|VATA_HUMAN	68 kDa		0.511	10	0	0	0	5	0	0	0	0	0	0
673	Septin-2 OS=Homo sapiens OX=9606 GN=SEPTIN2 PE=1 SV=1	sp|Q15019|SEPT2_HUMAN	41 kDa		0.464	9	0	0	0	7	0	0	0	0	0	0
674	Telomeric repeat-binding factor 2-interacting protein 1 OS=Homo sapiens OX=9606 GN=TERF2IP PE=1 SV=1	sp|Q9NYB0|TE2IP_HUMAN	44 kDa		0.174	10	0	0	0	7	0	0	0	0	0	0
675	Nuclear migration protein nudC OS=Homo sapiens OX=9606 GN=NUDC PE=1 SV=1	sp|Q9Y266|NUDC_HUMAN	38 kDa		0.446	13	0	0	0	9	0	0	0	0	0	0
676	Signal recognition particle receptor subunit beta OS=Homo sapiens OX=9606 GN=SRPRB PE=1 SV=3	sp|Q9Y5M8|SRPRB_HUMAN	30 kDa		0.169	12	0	0	0	8	0	0	0	0	0	0
677	Oxysterol-binding protein-related protein 3 OS=Homo sapiens OX=9606 GN=OSBPL3 PE=1 SV=1	sp|Q9H4L5|OSBL3_HUMAN	101 kDa		0.33	12	0	0	0	9	0	0	0	0	0	0
678	Integrator complex subunit 7 OS=Homo sapiens OX=9606 GN=INTS7 PE=1 SV=1	sp|Q9NVH2|INT7_HUMAN	107 kDa		0.253	10	0	0	0	8	0	0	0	0	0	0
679	General transcription factor 3C polypeptide 3 OS=Homo sapiens OX=9606 GN=GTF3C3 PE=1 SV=1	sp|Q9Y5Q9|TF3C3_HUMAN	101 kDa		0.227	6	0	0	0	6	0	0	0	0	0	0
680	COP9 signalosome complex subunit 7a OS=Homo sapiens OX=9606 GN=COPS7A PE=1 SV=1	sp|Q9UBW8|CSN7A_HUMAN	30 kDa		0.362	11	0	0	0	7	0	0	0	0	0	0
681	Lamin-B2 OS=Homo sapiens OX=9606 GN=LMNB2 PE=1 SV=4	sp|Q03252|LMNB2_HUMAN	70 kDa	TRUE	0.121	10	0	0	0	8	0	0	0	0	0	0
682	WD repeat-containing protein 61 OS=Homo sapiens OX=9606 GN=WDR61 PE=1 SV=1	sp|Q9GZS3|WDR61_HUMAN	34 kDa		0.15	11	0	0	0	10	0	0	0	0	0	0
683	RNA-binding protein with serine-rich domain 1 OS=Homo sapiens OX=9606 GN=RNPS1 PE=1 SV=1	sp|Q15287|RNPS1_HUMAN	34 kDa		0.0926	8	0	0	0	7	0	0	0	0	0	0
684	Histone H2A type 1 OS=Homo sapiens OX=9606 GN=HIST1H2AM PE=1 SV=2	sp|P0C0S8|H2A1_HUMAN (+6)	14 kDa	TRUE	0.171	3	0	0	0	3	0	0	0	0	0	0
685	Filaggrin-2 OS=Homo sapiens OX=9606 GN=FLG2 PE=1 SV=1	sp|Q5D862|FILA2_HUMAN	248 kDa		0.227	16	0	0	0	13	0	0	0	0	0	0
686	60S ribosomal protein L10 OS=Homo sapiens OX=9606 GN=RPL10 PE=1 SV=4	sp|P27635|RL10_HUMAN	25 kDa		0.315	7	0	0	0	7	0	0	0	0	0	0
687	Elongator complex protein 1 OS=Homo sapiens OX=9606 GN=ELP1 PE=1 SV=3	sp|O95163|ELP1_HUMAN	150 kDa		0.256	10	0	0	0	6	0	0	0	0	0	0
688	Ras GTPase-activating-like protein IQGAP1 OS=Homo sapiens OX=9606 GN=IQGAP1 PE=1 SV=1	sp|P46940|IQGA1_HUMAN	189 kDa	TRUE	0.269	5	0	0	0	3	0.269	3	0	0	0	0
689	General vesicular transport factor p115 OS=Homo sapiens OX=9606 GN=USO1 PE=1 SV=2	sp|O60763|USO1_HUMAN	108 kDa		0.0343	10	0	0.0092	2	5	0.0092	2	2	0.00962	2	2
690	Double-stranded RNA-binding protein Staufen homolog 1 OS=Homo sapiens OX=9606 GN=STAU1 PE=1 SV=2	sp|O95793|STAU1_HUMAN	63 kDa	TRUE	0.402	12	0	0	0	8	0	0	0	0	0	0
691	RNA polymerase-associated protein CTR9 homolog OS=Homo sapiens OX=9606 GN=CTR9 PE=1 SV=1	sp|Q6PD62|CTR9_HUMAN	134 kDa		0.0841	9	0	0	0	9	0	0	0	0	0	0
692	Nucleoporin p54 OS=Homo sapiens OX=9606 GN=NUP54 PE=1 SV=2	sp|Q7Z3B4|NUP54_HUMAN	55 kDa		0	0	0	0	0	0	0	0	0	0	0	0
693	Elongation factor 1-beta OS=Homo sapiens OX=9606 GN=EEF1B2 PE=1 SV=3	sp|P24534|EF1B_HUMAN	25 kDa	TRUE	0.0769	6	0	0	0	6	0	0	0	0	0	0
694	BAG family molecular chaperone regulator 3 OS=Homo sapiens OX=9606 GN=BAG3 PE=1 SV=3	sp|O95817|BAG3_HUMAN	62 kDa		0.0347	3	0	0	0	2	0	0	0	0	0	0
695	Proteasome subunit alpha type-5 OS=Homo sapiens OX=9606 GN=PSMA5 PE=1 SV=3	sp|P28066|PSA5_HUMAN	26 kDa		0.135	12	0	0	0	11	0	0	0	0	0	0
696	Delta(24)-sterol reductase OS=Homo sapiens OX=9606 GN=DHCR24 PE=1 SV=2	sp|Q15392|DHC24_HUMAN	60 kDa		0.264	11	0	0	0	10	0	0	0	0	0	0
697	Ras-related protein Rab-39B OS=Homo sapiens OX=9606 GN=RAB39B PE=1 SV=1	sp|Q96DA2|RB39B_HUMAN	25 kDa	TRUE	0.404	9	0	0	0	6	0	0	0	0	0	0
698	Transmembrane protein 70, mitochondrial OS=Homo sapiens OX=9606 GN=TMEM70 PE=1 SV=2	sp|Q9BUB7|TMM70_HUMAN	29 kDa		0.104	4	0	0	0	4	0	0	0	0	0	0
699	Metal transporter CNNM2 OS=Homo sapiens OX=9606 GN=CNNM2 PE=1 SV=2	sp|Q9H8M5|CNNM2_HUMAN	97 kDa	TRUE	0.415	11	0	0	0	7	0	0	0	0	0	0
700	Histone deacetylase 1 OS=Homo sapiens OX=9606 GN=HDAC1 PE=1 SV=1	sp|Q13547|HDAC1_HUMAN	55 kDa	TRUE	0.161	10	0	0	0	7	0	0	0	0	0	0
701	Sideroflexin-1 OS=Homo sapiens OX=9606 GN=SFXN1 PE=1 SV=4	sp|Q9H9B4|SFXN1_HUMAN	36 kDa	TRUE	0.286	9	0	0	0	6	0	0	0	0	0	0
702	Ankyrin repeat domain-containing protein 17 OS=Homo sapiens OX=9606 GN=ANKRD17 PE=1 SV=3	sp|O75179|ANR17_HUMAN	274 kDa	TRUE	0.281	11	0	0	0	6	0	0	0	0	0	0
703	Transmembrane protein 94 OS=Homo sapiens OX=9606 GN=TMEM94 PE=1 SV=1	sp|Q12767|TMM94_HUMAN	151 kDa		0.119	6	0	0	0	6	0	0	0	0	0	0
704	General transcription factor 3C polypeptide 1 OS=Homo sapiens OX=9606 GN=GTF3C1 PE=1 SV=4	sp|Q12789|TF3C1_HUMAN	239 kDa		0.222	12	0	0	0	9	0	0	0	0	0	0
705	40S ribosomal protein S27-like OS=Homo sapiens OX=9606 GN=RPS27L PE=1 SV=3	sp|Q71UM5|RS27L_HUMAN	9 kDa	TRUE	0.227	5	0	0	0	5	0	0	0	0	0	0
706	Ras GTPase-activating-like protein IQGAP3 OS=Homo sapiens OX=9606 GN=IQGAP3 PE=1 SV=2	sp|Q86VI3|IQGA3_HUMAN	185 kDa		0.0311	3	0	0	0	3	0	0	0	0	0	0
707	Serine-threonine kinase receptor-associated protein OS=Homo sapiens OX=9606 GN=STRAP PE=1 SV=1	sp|Q9Y3F4|STRAP_HUMAN	38 kDa		0.0501	6	0	0	0	5	0	0	0	0	0	0
708	Spliceosome-associated protein CWC27 homolog OS=Homo sapiens OX=9606 GN=CWC27 PE=1 SV=1	sp|Q6UX04|CWC27_HUMAN	54 kDa		0.0735	14	0	0	0	12	0	0	0	0	0	0
709	Signal recognition particle subunit SRP72 OS=Homo sapiens OX=9606 GN=SRP72 PE=1 SV=3	sp|O76094|SRP72_HUMAN	75 kDa		0.393	3	0	0	0	2	0	0	0	0	0	0
710	Heterogeneous nuclear ribonucleoprotein F OS=Homo sapiens OX=9606 GN=HNRNPF PE=1 SV=3	sp|P52597|HNRPF_HUMAN	46 kDa	TRUE	0.0245	3	0	0	0	3	0	0	0	0	0	0
711	Replication factor C subunit 2 OS=Homo sapiens OX=9606 GN=RFC2 PE=1 SV=3	sp|P35250|RFC2_HUMAN	39 kDa		0.414	11	0	0	0	11	0	0	0	0	0	0
712	NADH dehydrogenase [ubiquinone] flavoprotein 1, mitochondrial OS=Homo sapiens OX=9606 GN=NDUFV1 PE=1 SV=4	sp|P49821|NDUV1_HUMAN	51 kDa		0.195	9	0	0	0	7	0	0	0	0	0	0
713	ATP-dependent RNA helicase DDX3X OS=Homo sapiens OX=9606 GN=DDX3X PE=1 SV=3	sp|O00571|DDX3X_HUMAN	73 kDa	TRUE	0.136	8	0	0	0	8	0	0	0	0	0	0
714	Cytochrome c oxidase subunit NDUFA4 OS=Homo sapiens OX=9606 GN=NDUFA4 PE=1 SV=1	sp|O00483|NDUA4_HUMAN	9 kDa		0.205	6	0	0	0	5	0	0	0	0	0	0
715	Plasminogen activator inhibitor 1 RNA-binding protein OS=Homo sapiens OX=9606 GN=SERBP1 PE=1 SV=2	sp|Q8NC51|PAIRB_HUMAN	45 kDa		0.356	11	0	0	0	9	0	0	0	0	0	0
716	Neurofilament light polypeptide OS=Homo sapiens OX=9606 GN=NEFL PE=1 SV=3	sp|P07196|NFL_HUMAN	62 kDa	TRUE	0.343	11	0	0	0	9	0	0	0	0	0	0
717	Dynamin-like 120 kDa protein, mitochondrial OS=Homo sapiens OX=9606 GN=OPA1 PE=1 SV=3	sp|O60313|OPA1_HUMAN	112 kDa		0.0876	5	0	0	0	4	0	0	0	0	0	0
718	Chromodomain-helicase-DNA-binding protein 8 OS=Homo sapiens OX=9606 GN=CHD8 PE=1 SV=5	sp|Q9HCK8|CHD8_HUMAN	291 kDa	TRUE	0.469	5	0	0	0	4	0	0	0	0.407	6	4
719	Very-long-chain enoyl-CoA reductase OS=Homo sapiens OX=9606 GN=TECR PE=1 SV=1	sp|Q9NZ01|TECR_HUMAN	36 kDa		0.167	5	0	0	0	5	0	0	0	0	0	0
720	Oxysterol-binding protein-related protein 8 OS=Homo sapiens OX=9606 GN=OSBPL8 PE=1 SV=3	sp|Q9BZF1|OSBL8_HUMAN	101 kDa		0.107	5	0	0	0	5	0	0	0	0	0	0
721	Ubiquitin-protein ligase E3C OS=Homo sapiens OX=9606 GN=UBE3C PE=1 SV=3	sp|Q15386|UBE3C_HUMAN	124 kDa		0.115	11	0	0	0	9	0	0	0	0	0	0
722	Alpha-1,6-mannosyl-glycoprotein 2-beta-N-acetylglucosaminyltransferase OS=Homo sapiens OX=9606 GN=MGAT2 PE=1 SV=1	sp|Q10469|MGAT2_HUMAN	52 kDa		0.0666	15	0	0	0	13	0	0	0	0	0	0
723	Solute carrier family 12 member 2 OS=Homo sapiens OX=9606 GN=SLC12A2 PE=1 SV=1	sp|P55011|S12A2_HUMAN	131 kDa		0.195	12	0	0	0	6	0	0	0	0	0	0
724	TBC1 domain family member 15 OS=Homo sapiens OX=9606 GN=TBC1D15 PE=1 SV=2	sp|Q8TC07|TBC15_HUMAN	79 kDa		0.0765	6	0	0	0	6	0	0	0	0	0	0
725	HEAT repeat-containing protein 6 OS=Homo sapiens OX=9606 GN=HEATR6 PE=1 SV=1	sp|Q6AI08|HEAT6_HUMAN	129 kDa		0.105	8	0	0	0	8	0	0	0	0	0	0
726	VIP36-like protein OS=Homo sapiens OX=9606 GN=LMAN2L PE=1 SV=1	sp|Q9H0V9|LMA2L_HUMAN	40 kDa		0.224	9	0	0	0	8	0	0	0	0	0	0
727	Serine/threonine-protein kinase A-Raf OS=Homo sapiens OX=9606 GN=ARAF PE=1 SV=2	sp|P10398|ARAF_HUMAN	68 kDa	TRUE	0.107	11	0	0	0	11	0	0	0	0	0	0
728	Delta-1-pyrroline-5-carboxylate synthase OS=Homo sapiens OX=9606 GN=ALDH18A1 PE=1 SV=2	sp|P54886|P5CS_HUMAN	87 kDa		0.113	7	0	0	0	7	0	0	0	0	0	0
729	Proteasome subunit alpha type-1 OS=Homo sapiens OX=9606 GN=PSMA1 PE=1 SV=1	sp|P25786|PSA1_HUMAN	30 kDa		0.139	12	0	0	0	10	0	0	0	0	0	0
730	Proteasome subunit alpha type-7 OS=Homo sapiens OX=9606 GN=PSMA7 PE=1 SV=1	sp|O14818|PSA7_HUMAN	28 kDa		0.101	3	0	0	0	3	0	0	0	0	0	0
731	Galectin-1 OS=Homo sapiens OX=9606 GN=LGALS1 PE=1 SV=2	sp|P09382|LEG1_HUMAN	15 kDa		0.149	10	0	0	0	8	0	0	0	0	0	0
732	Prohibitin OS=Homo sapiens OX=9606 GN=PHB PE=1 SV=1	sp|P35232|PHB_HUMAN	30 kDa		0.15	13	0	0	0	10	0	0	0	0	0	0
733	Myosin light polypeptide 6 OS=Homo sapiens OX=9606 GN=MYL6 PE=1 SV=2	sp|P60660|MYL6_HUMAN	17 kDa	TRUE	0.502	14	0	0	0	11	0	0	0	0	0	0
734	Prostaglandin E synthase 3 OS=Homo sapiens OX=9606 GN=PTGES3 PE=1 SV=1	sp|Q15185|TEBP_HUMAN	19 kDa		0.335	13	0	0	0	8	0	0	0	0	0	0
735	Phosphatidylinositide phosphatase SAC1 OS=Homo sapiens OX=9606 GN=SACM1L PE=1 SV=2	sp|Q9NTJ5|SAC1_HUMAN	67 kDa		0.437	7	0	0	0	5	0	0	0	0	0	0
736	ER membrane protein complex subunit 1 OS=Homo sapiens OX=9606 GN=EMC1 PE=1 SV=1	sp|Q8N766|EMC1_HUMAN	112 kDa		0.154	5	0	0	0	4	0	0	0	0	0	0
737	Pyruvate dehydrogenase protein X component, mitochondrial OS=Homo sapiens OX=9606 GN=PDHX PE=1 SV=3	sp|O00330|ODPX_HUMAN	54 kDa		0.623	8	0	0	0	8	0	0	0	0	0	0
738	Probable serine carboxypeptidase CPVL OS=Homo sapiens OX=9606 GN=CPVL PE=1 SV=2	sp|Q9H3G5|CPVL_HUMAN	54 kDa		0.312	5	0	0	0	4	0	0	0	0	0	0
739	Carbamoyl-phosphate synthase [ammonia], mitochondrial OS=Homo sapiens OX=9606 GN=CPS1 PE=1 SV=2	sp|P31327|CPSM_HUMAN	165 kDa	TRUE	0.0767	4	0	0	0	4	0	0	0	0	0	0
740	Myosin-14 OS=Homo sapiens OX=9606 GN=MYH14 PE=1 SV=2	sp|Q7Z406|MYH14_HUMAN	228 kDa	TRUE	0.0373	3	0	0	0	3	0	0	0	0	0	0
741	X-ray repair cross-complementing protein 6 OS=Homo sapiens OX=9606 GN=XRCC6 PE=1 SV=2	sp|P12956|XRCC6_HUMAN	70 kDa		0.188	9	0	0	0	8	0	0	0	0	0	0
742	Lamina-associated polypeptide 2, isoform alpha OS=Homo sapiens OX=9606 GN=TMPO PE=1 SV=2	sp|P42166|LAP2A_HUMAN	75 kDa		0.151	11	0	0	0	7	0	0	0	0	0	0
743	Disks large homolog 1 OS=Homo sapiens OX=9606 GN=DLG1 PE=1 SV=2	sp|Q12959|DLG1_HUMAN	100 kDa		0.042	4	0	0	0	4	0	0	0	0	0	0
744	Serine/threonine-protein phosphatase 6 regulatory subunit 2 OS=Homo sapiens OX=9606 GN=PPP6R2 PE=1 SV=2	sp|O75170|PP6R2_HUMAN	105 kDa		0	0	0	0	0	0	0	0	0	0	0	0
745	Neuropathy target esterase OS=Homo sapiens OX=9606 GN=PNPLA6 PE=1 SV=3	sp|Q8IY17|PLPL6_HUMAN	151 kDa		0.209	15	0	0	0	12	0	0	0	0	0	0
746	Eukaryotic translation initiation factor 4 gamma 2 OS=Homo sapiens OX=9606 GN=EIF4G2 PE=1 SV=1	sp|P78344|IF4G2_HUMAN	102 kDa		0.186	9	0	0	0	8	0	0	0	0	0	0
747	eIF-2-alpha kinase activator GCN1 OS=Homo sapiens OX=9606 GN=GCN1 PE=1 SV=6	sp|Q92616|GCN1_HUMAN	293 kDa		0.222	15	0	0	0	14	0	0	0	0	0	0
748	Nucleolar protein 14 OS=Homo sapiens OX=9606 GN=NOP14 PE=1 SV=3	sp|P78316|NOP14_HUMAN	98 kDa		0.0725	3	0	0	0	3	0	0	0	0	0	0
749	Paired amphipathic helix protein Sin3a OS=Homo sapiens OX=9606 GN=SIN3A PE=1 SV=2	sp|Q96ST3|SIN3A_HUMAN	145 kDa		0.0705	8	0	0	0	8	0.0415	5	0	0	0	0
750	Integrin-linked protein kinase OS=Homo sapiens OX=9606 GN=ILK PE=1 SV=2	sp|Q13418|ILK_HUMAN	51 kDa		0.0783	8	0	0	0	7	0	0	0	0	0	0
751	Multidrug resistance-associated protein 5 OS=Homo sapiens OX=9606 GN=ABCC5 PE=1 SV=2	sp|O15440|MRP5_HUMAN	161 kDa		0.055	12	0	0	0	12	0	0	0	0	0	0
752	Keratin, type II cuticular Hb6 OS=Homo sapiens OX=9606 GN=KRT86 PE=1 SV=1	sp|O43790|KRT86_HUMAN	53 kDa	TRUE	0.0245	4	0	0	0	2	0	0	0	0	0	0
753	Vacuolar protein sorting-associated protein 51 homolog OS=Homo sapiens OX=9606 GN=VPS51 PE=1 SV=2	sp|Q9UID3|VPS51_HUMAN	86 kDa		0.0903	11	0	0	0	10	0	0	0	0	0	0
754	Thioredoxin-related transmembrane protein 4 OS=Homo sapiens OX=9606 GN=TMX4 PE=1 SV=1	sp|Q9H1E5|TMX4_HUMAN	39 kDa		0.232	9	0	0	0	9	0	0	0	0	0	0
755	E3 ubiquitin-protein ligase synoviolin OS=Homo sapiens OX=9606 GN=SYVN1 PE=1 SV=2	sp|Q86TM6|SYVN1_HUMAN	68 kDa		0.0696	9	0	0	0	8	0	0	0	0	0	0
756	Torsin-1A-interacting protein 1 OS=Homo sapiens OX=9606 GN=TOR1AIP1 PE=1 SV=2	sp|Q5JTV8|TOIP1_HUMAN	66 kDa	TRUE	0	0	0	0	0	0	0.103	5	0	0	0	0
757	Eukaryotic translation initiation factor 2-alpha kinase 3 OS=Homo sapiens OX=9606 GN=EIF2AK3 PE=1 SV=3	sp|Q9NZJ5|E2AK3_HUMAN	125 kDa		0.0473	3	0	0	0	3	0	0	0	0	0	0
758	Glutathione hydrolase 7 OS=Homo sapiens OX=9606 GN=GGT7 PE=1 SV=2	sp|Q9UJ14|GGT7_HUMAN	70 kDa		0.181	7	0	0	0	5	0	0	0	0	0	0
759	Sister chromatid cohesion protein PDS5 homolog B OS=Homo sapiens OX=9606 GN=PDS5B PE=1 SV=1	sp|Q9NTI5|PDS5B_HUMAN	165 kDa	TRUE	0.0551	5	0	0	0	3	0	0	0	0	0	0
760	CDP-diacylglycerol--inositol 3-phosphatidyltransferase OS=Homo sapiens OX=9606 GN=CDIPT PE=1 SV=1	sp|O14735|CDIPT_HUMAN	24 kDa		0.137	6	0	0	0	5	0	0	0	0	0	0
761	Hsc70-interacting protein OS=Homo sapiens OX=9606 GN=ST13 PE=1 SV=2	sp|P50502|F10A1_HUMAN	41 kDa		0.154	14	0	0	0	12	0	0	0	0	0	0
762	Protein transport protein Sec61 subunit alpha isoform 1 OS=Homo sapiens OX=9606 GN=SEC61A1 PE=1 SV=2	sp|P61619|S61A1_HUMAN	52 kDa		0.142	8	0	0	0	7	0	0	0	0	0	0
763	Tropomyosin alpha-4 chain OS=Homo sapiens OX=9606 GN=TPM4 PE=1 SV=3	sp|P67936|TPM4_HUMAN	29 kDa	TRUE	0.0504	7	0	0	0	6	0	0	0	0	0	0
764	Microtubule-associated protein 1S OS=Homo sapiens OX=9606 GN=MAP1S PE=1 SV=2	sp|Q66K74|MAP1S_HUMAN	112 kDa		0.15	3	0	0	0	3	0	0	0	0	0	0
765	Reticulophagy regulator 3 OS=Homo sapiens OX=9606 GN=RETREG3 PE=1 SV=1	sp|Q86VR2|RETR3_HUMAN	51 kDa		0.211	8	0	0	0	6	0	0	0	0	0	0
766	Protein ABHD14B OS=Homo sapiens OX=9606 GN=ABHD14B PE=1 SV=1	sp|Q96IU4|ABHEB_HUMAN	22 kDa		0.147	13	0	0	0	7	0	0	0	0	0	0
767	Chitobiosyldiphosphodolichol beta-mannosyltransferase OS=Homo sapiens OX=9606 GN=ALG1 PE=1 SV=2	sp|Q9BT22|ALG1_HUMAN	53 kDa		0.198	6	0	0	0	5	0	0	0	0	0	0
768	Septin-9 OS=Homo sapiens OX=9606 GN=SEPTIN9 PE=1 SV=2	sp|Q9UHD8|SEPT9_HUMAN	65 kDa		0.0992	9	0	0	0	7	0	0	0	0	0	0
769	Probable dimethyladenosine transferase OS=Homo sapiens OX=9606 GN=DIMT1 PE=1 SV=1	sp|Q9UNQ2|DIM1_HUMAN	35 kDa		0.107	9	0	0	0	4	0	0	0	0	0	0
770	Inactive hydroxysteroid dehydrogenase-like protein 1 OS=Homo sapiens OX=9606 GN=HSDL1 PE=1 SV=3	sp|Q3SXM5|HSDL1_HUMAN	37 kDa		0.395	10	0	0	0	6	0	0	0	0	0	0
771	Eukaryotic translation initiation factor 3 subunit M OS=Homo sapiens OX=9606 GN=EIF3M PE=1 SV=1	sp|Q7L2H7|EIF3M_HUMAN	43 kDa		0.185	9	0	0	0	6	0	0	0	0	0	0
772	Serine/threonine-protein phosphatase 6 regulatory subunit 1 OS=Homo sapiens OX=9606 GN=PPP6R1 PE=1 SV=5	sp|Q9UPN7|PP6R1_HUMAN	97 kDa		0.166	8	0	0	0	8	0	0	0	0	0	0
773	ATP-binding cassette sub-family F member 3 OS=Homo sapiens OX=9606 GN=ABCF3 PE=1 SV=2	sp|Q9NUQ8|ABCF3_HUMAN	80 kDa		0.355	8	0	0	0	8	0	0	0	0	0	0
774	60S ribosomal protein L6 OS=Homo sapiens OX=9606 GN=RPL6 PE=1 SV=3	sp|Q02878|RL6_HUMAN	33 kDa		0.252	10	0	0	0	8	0	0	0	0	0	0
775	Cullin-4A OS=Homo sapiens OX=9606 GN=CUL4A PE=1 SV=3	sp|Q13619|CUL4A_HUMAN	88 kDa	TRUE	0.262	6	0	0	0	6	0	0	0	0	0	0
776	ELL-associated factor 1 OS=Homo sapiens OX=9606 GN=EAF1 PE=1 SV=1	sp|Q96JC9|EAF1_HUMAN	29 kDa	TRUE	0.135	12	0	0	0	11	0	0	0	0	0	0
777	Monoacylglycerol lipase ABHD6 OS=Homo sapiens OX=9606 GN=ABHD6 PE=1 SV=1	sp|Q9BV23|ABHD6_HUMAN	38 kDa		0.237	15	0	0	0	13	0	0	0	0	0	0
778	Protein transport protein Sec31A OS=Homo sapiens OX=9606 GN=SEC31A PE=1 SV=3	sp|O94979|SC31A_HUMAN	133 kDa		0.215	9	0	0	0	6	0	0	0	0	0	0
779	Heterogeneous nuclear ribonucleoprotein A1 OS=Homo sapiens OX=9606 GN=HNRNPA1 PE=1 SV=5	sp|P09651|ROA1_HUMAN	39 kDa	TRUE	0.191	7	0	0	0	7	0	0	0	0	0	0
780	Dynamin-1 OS=Homo sapiens OX=9606 GN=DNM1 PE=1 SV=2	sp|Q05193|DYN1_HUMAN	97 kDa	TRUE	0.209	8	0	0	0	5	0	0	0	0	0	0
781	Ras-related protein Rab-6B OS=Homo sapiens OX=9606 GN=RAB6B PE=1 SV=1	sp|Q9NRW1|RAB6B_HUMAN	23 kDa	TRUE	0.448	17	0	0	0	12	0	0	0	0	0	0
782	60S ribosomal protein L15 OS=Homo sapiens OX=9606 GN=RPL15 PE=1 SV=2	sp|P61313|RL15_HUMAN	24 kDa		0.0844	13	0	0	0	9	0	0	0	0	0	0
783	Cytochrome c1, heme protein, mitochondrial OS=Homo sapiens OX=9606 GN=CYC1 PE=1 SV=3	sp|P08574|CY1_HUMAN	35 kDa		0	0	0	0	0	0	0	0	0	0	0	0
784	C-type mannose receptor 2 OS=Homo sapiens OX=9606 GN=MRC2 PE=1 SV=2	sp|Q9UBG0|MRC2_HUMAN	167 kDa		0.124	2	0	0	0	2	0	0	0	0	0	0
785	Vesicle-associated membrane protein-associated protein B/C OS=Homo sapiens OX=9606 GN=VAPB PE=1 SV=3	sp|O95292|VAPB_HUMAN	27 kDa	TRUE	0.409	4	0	0	0	3	0	0	0	0	0	0
786	26S proteasome non-ATPase regulatory subunit 6 OS=Homo sapiens OX=9606 GN=PSMD6 PE=1 SV=1	sp|Q15008|PSMD6_HUMAN	46 kDa		0.25	7	0	0	0	6	0	0	0	0	0	0
787	Protein O-linked-mannose beta-1,2-N-acetylglucosaminyltransferase 1 OS=Homo sapiens OX=9606 GN=POMGNT1 PE=1 SV=2	sp|Q8WZA1|PMGT1_HUMAN	75 kDa		0.255	6	0	0	0	5	0	0	0	0	0	0
788	RNA polymerase II subunit A C-terminal domain phosphatase OS=Homo sapiens OX=9606 GN=CTDP1 PE=1 SV=3	sp|Q9Y5B0|CTDP1_HUMAN	104 kDa		0.0352	7	0	0	0	4	0	0	0	0	0	0
789	Myeloid leukemia factor 1 OS=Homo sapiens OX=9606 GN=MLF1 PE=1 SV=1	sp|P58340|MLF1_HUMAN	31 kDa		0.23	9	0	0	0	5	0	0	0	0	0	0
790	Structural maintenance of chromosomes protein 4 OS=Homo sapiens OX=9606 GN=SMC4 PE=1 SV=2	sp|Q9NTJ3|SMC4_HUMAN	147 kDa		0.224	9	0	0	0	8	0	0	0	0	0	0
791	Nucleolar RNA helicase 2 OS=Homo sapiens OX=9606 GN=DDX21 PE=1 SV=5	sp|Q9NR30|DDX21_HUMAN	87 kDa		0.118	8	0	0	0	7	0	0	0	0	0	0
792	Nuclear pore complex protein Nup85 OS=Homo sapiens OX=9606 GN=NUP85 PE=1 SV=1	sp|Q9BW27|NUP85_HUMAN	75 kDa		0.0749	7	0	0	0	6	0	0	0	0	0	0
793	AP-1 complex subunit beta-1 OS=Homo sapiens OX=9606 GN=AP1B1 PE=1 SV=2	sp|Q10567|AP1B1_HUMAN	105 kDa	TRUE	0.0933	4	0	0	0	3	0	0	0	0	0	0
794	Melanoma-associated antigen 1 OS=Homo sapiens OX=9606 GN=MAGEA1 PE=1 SV=1	sp|P43355|MAGA1_HUMAN	34 kDa	TRUE	0.0458	5	0	0.0481	8	5	0	0	7	0	0	0
795	Synaptosomal-associated protein 23 OS=Homo sapiens OX=9606 GN=SNAP23 PE=1 SV=1	sp|O00161|SNP23_HUMAN	23 kDa		0.124	10	0	0	0	9	0	0	0	0	0	0
796	ATP synthase subunit d, mitochondrial OS=Homo sapiens OX=9606 GN=ATP5PD PE=1 SV=3	sp|O75947|ATP5H_HUMAN	18 kDa		0.239	12	0	0	0	10	0	0	0	0	0	0
797	NADH dehydrogenase [ubiquinone] 1 beta subcomplex subunit 10 OS=Homo sapiens OX=9606 GN=NDUFB10 PE=1 SV=3	sp|O96000|NDUBA_HUMAN	21 kDa		0.153	12	0	0	0	12	0	0	0	0	0	0
798	Casein kinase II subunit beta OS=Homo sapiens OX=9606 GN=CSNK2B PE=1 SV=1	sp|P67870|CSK2B_HUMAN	25 kDa		0.178	8	0	0	0	6	0	0	0	0	0	0
799	Mitotic spindle assembly checkpoint protein MAD2A OS=Homo sapiens OX=9606 GN=MAD2L1 PE=1 SV=1	sp|Q13257|MD2L1_HUMAN	24 kDa		0.517	9	0	0	0	7	0	0	0	0	0	0
800	7-dehydrocholesterol reductase OS=Homo sapiens OX=9606 GN=DHCR7 PE=1 SV=1	sp|Q9UBM7|DHCR7_HUMAN	54 kDa		0.453	7	0	0	0	5	0	0	0	0	0	0
801	Stromal cell-derived factor 2 OS=Homo sapiens OX=9606 GN=SDF2 PE=1 SV=2	sp|Q99470|SDF2_HUMAN	23 kDa		0.442	8	0	0	0	7	0	0	0	0	0	0
802	Cell cycle control protein 50A OS=Homo sapiens OX=9606 GN=TMEM30A PE=1 SV=1	sp|Q9NV96|CC50A_HUMAN	41 kDa		0.377	9	0	0	0	6	0	0	0	0	0	0
803	Serrate RNA effector molecule homolog OS=Homo sapiens OX=9606 GN=SRRT PE=1 SV=1	sp|Q9BXP5|SRRT_HUMAN	101 kDa		0.21	5	0	0	0	4	0	0	0	0	0	0
804	COP9 signalosome complex subunit 8 OS=Homo sapiens OX=9606 GN=COPS8 PE=1 SV=1	sp|Q99627|CSN8_HUMAN	23 kDa		0.135	5	0	0	0	5	0	0	0	0	0	0
805	Pyruvate dehydrogenase E1 component subunit alpha, somatic form, mitochondrial OS=Homo sapiens OX=9606 GN=PDHA1 PE=1 SV=3	sp|P08559|ODPA_HUMAN	43 kDa		0.365	7	0	0	0	5	0	0	0	0	0	0
806	Sorting and assembly machinery component 50 homolog OS=Homo sapiens OX=9606 GN=SAMM50 PE=1 SV=3	sp|Q9Y512|SAM50_HUMAN	52 kDa		0.224	9	0	0	0	8	0	0	0	0	0	0
807	Protein THEM6 OS=Homo sapiens OX=9606 GN=THEM6 PE=1 SV=2	sp|Q8WUY1|THEM6_HUMAN	24 kDa		0.032	3	0	0	0	3	0	0	0	0	0	0
808	Nucleoporin NDC1 OS=Homo sapiens OX=9606 GN=NDC1 PE=1 SV=2	sp|Q9BTX1|NDC1_HUMAN	76 kDa		0.201	3	0	0	0	3	0	0	0	0	0	0
809	Eukaryotic initiation factor 4A-III OS=Homo sapiens OX=9606 GN=EIF4A3 PE=1 SV=4	sp|P38919|IF4A3_HUMAN	47 kDa	TRUE	0.244	10	0	0	0	8	0	0	0	0	0	0
810	AP-3 complex subunit beta-2 OS=Homo sapiens OX=9606 GN=AP3B2 PE=1 SV=2	sp|Q13367|AP3B2_HUMAN	119 kDa	TRUE	0.0853	3	0	0	0	3	0	0	0	0	0	0
811	Phosphorylase b kinase gamma catalytic chain, liver/testis isoform OS=Homo sapiens OX=9606 GN=PHKG2 PE=1 SV=1	sp|P15735|PHKG2_HUMAN	46 kDa		0.255	7	0	0	0	5	0	0	0	0	0	0
812	DNA polymerase epsilon catalytic subunit A OS=Homo sapiens OX=9606 GN=POLE PE=1 SV=5	sp|Q07864|DPOE1_HUMAN	262 kDa		0.114	7	0	0	0	6	0	0	0	0	0	0
813	Pyruvate dehydrogenase E1 component subunit beta, mitochondrial OS=Homo sapiens OX=9606 GN=PDHB PE=1 SV=3	sp|P11177|ODPB_HUMAN	39 kDa		0.336	15	0	0	0	12	0	0	0	0	0	0
814	Spindlin interactor and repressor of chromatin-binding protein OS=Homo sapiens OX=9606 GN=SPINDOC PE=1 SV=3	sp|Q9BUA3|SPNDC_HUMAN	41 kDa		0.147	7	0	0	0	7	0	0	0	0	0	0
815	Ras-related protein Rab-35 OS=Homo sapiens OX=9606 GN=RAB35 PE=1 SV=1	sp|Q15286|RAB35_HUMAN	23 kDa	TRUE	0.389	13	0	0	0	12	0	0	0	0	0	0
816	Aspartyl aminopeptidase OS=Homo sapiens OX=9606 GN=DNPEP PE=1 SV=1	sp|Q9ULA0|DNPEP_HUMAN	52 kDa		0.0805	15	0	0	0	15	0	0	0	0	0	0
817	Desmoglein-1 OS=Homo sapiens OX=9606 GN=DSG1 PE=1 SV=2	sp|Q02413|DSG1_HUMAN	114 kDa		0.248	8	0	0	0	7	0	0	0	0	0	0
818	SRA stem-loop-interacting RNA-binding protein, mitochondrial OS=Homo sapiens OX=9606 GN=SLIRP PE=1 SV=1	sp|Q9GZT3|SLIRP_HUMAN	12 kDa		0.357	13	0	0	0	9	0	0	0	0	0	0
819	Neutral amino acid transporter B(0) OS=Homo sapiens OX=9606 GN=SLC1A5 PE=1 SV=2	sp|Q15758|AAAT_HUMAN	57 kDa		0.234	3	0	0	0	2	0	0	0	0	0	0
820	Delta(14)-sterol reductase LBR OS=Homo sapiens OX=9606 GN=LBR PE=1 SV=2	sp|Q14739|LBR_HUMAN	71 kDa		0	0	0	0	0	0	0	0	0	0	0	0
821	Splicing factor, proline- and glutamine-rich OS=Homo sapiens OX=9606 GN=SFPQ PE=1 SV=2	sp|P23246|SFPQ_HUMAN	76 kDa	TRUE	0.041	3	0	0	0	3	0.0553	4	0	0	0	0
822	Heterogeneous nuclear ribonucleoprotein A0 OS=Homo sapiens OX=9606 GN=HNRNPA0 PE=1 SV=1	sp|Q13151|ROA0_HUMAN	31 kDa		0.495	8	0	0	0	5	0	0	0	0	0	0
823	Galactosylgalactosylxylosylprotein 3-beta-glucuronosyltransferase 3 OS=Homo sapiens OX=9606 GN=B3GAT3 PE=1 SV=2	sp|O94766|B3GA3_HUMAN	37 kDa		0.189	9	0	0	0	7	0	0	0	0	0	0
824	Unconventional myosin-IXb OS=Homo sapiens OX=9606 GN=MYO9B PE=1 SV=3	sp|Q13459|MYO9B_HUMAN	243 kDa		0.0113	4	0	0	0	2	0	0	0	0	0	0
825	Signal transducer and activator of transcription 3 OS=Homo sapiens OX=9606 GN=STAT3 PE=1 SV=2	sp|P40763|STAT3_HUMAN	88 kDa		0.0715	5	0	0.0423	4	4	0	0	3	0	0	0
826	Splicing factor 3A subunit 3 OS=Homo sapiens OX=9606 GN=SF3A3 PE=1 SV=1	sp|Q12874|SF3A3_HUMAN	59 kDa		0.157	11	0	0	0	9	0	0	0	0	0	0
827	Gem-associated protein 5 OS=Homo sapiens OX=9606 GN=GEMIN5 PE=1 SV=3	sp|Q8TEQ6|GEMI5_HUMAN	169 kDa		0.151	3	0	0	0	3	0	0	0	0	0	0
828	Small nuclear ribonucleoprotein-associated proteins B and B' OS=Homo sapiens OX=9606 GN=SNRPB PE=1 SV=2	sp|P14678|RSMB_HUMAN (+1)	25 kDa		0.137	5	0	0	0	4	0	0	0	0	0	0
829	Voltage-dependent anion-selective channel protein 3 OS=Homo sapiens OX=9606 GN=VDAC3 PE=1 SV=1	sp|Q9Y277|VDAC3_HUMAN	31 kDa		0.0691	10	0	0	0	10	0	0	0	0	0	0
830	Autophagy-related protein 2 homolog B OS=Homo sapiens OX=9606 GN=ATG2B PE=1 SV=5	sp|Q96BY7|ATG2B_HUMAN	233 kDa	TRUE	0.0377	2	0	0	0	2	0	0	0	0	0	0
831	Eukaryotic translation initiation factor 3 subunit D OS=Homo sapiens OX=9606 GN=EIF3D PE=1 SV=1	sp|O15371|EIF3D_HUMAN	64 kDa		0.335	14	0	0	0	12	0	0	0	0	0	0
832	Exportin-T OS=Homo sapiens OX=9606 GN=XPOT PE=1 SV=2	sp|O43592|XPOT_HUMAN	110 kDa		0.0809	9	0	0.0411	6	9	0.0199	3	6	0	0	0
833	NADH dehydrogenase [ubiquinone] 1 alpha subcomplex subunit 10, mitochondrial OS=Homo sapiens OX=9606 GN=NDUFA10 PE=1 SV=1	sp|O95299|NDUAA_HUMAN	41 kDa		0.213	9	0	0	0	5	0	0	0	0	0	0
834	Dihydrolipoyllysine-residue acetyltransferase component of pyruvate dehydrogenase complex, mitochondrial OS=Homo sapiens OX=9606 GN=DLAT PE=1 SV=3	sp|P10515|ODP2_HUMAN	69 kDa		0.191	4	0	0	0	3	0	0	0	0	0	0
835	Proteasome subunit alpha type-3 OS=Homo sapiens OX=9606 GN=PSMA3 PE=1 SV=2	sp|P25788|PSA3_HUMAN	28 kDa		0.00914	2	0	0	0	2	0	0	0	0	0	0
836	Ras-related protein Rab-5C OS=Homo sapiens OX=9606 GN=RAB5C PE=1 SV=2	sp|P51148|RAB5C_HUMAN	23 kDa	TRUE	0	0	0	0	0	0	0	0	0	0	0	0
837	U4/U6 small nuclear ribonucleoprotein Prp31 OS=Homo sapiens OX=9606 GN=PRPF31 PE=1 SV=2	sp|Q8WWY3|PRP31_HUMAN	55 kDa		0.0852	7	0	0	0	7	0	0	0	0	0	0
838	Ras-related protein Rap-2c OS=Homo sapiens OX=9606 GN=RAP2C PE=1 SV=1	sp|Q9Y3L5|RAP2C_HUMAN	21 kDa	TRUE	0.265	8	0	0	0	8	0	0	0	0	0	0
839	60S ribosomal protein L18 OS=Homo sapiens OX=9606 GN=RPL18 PE=1 SV=2	sp|Q07020|RL18_HUMAN	22 kDa		0.175	10	0	0	0	8	0	0	0	0	0	0
840	General transcription and DNA repair factor IIH helicase subunit XPD OS=Homo sapiens OX=9606 GN=ERCC2 PE=1 SV=1	sp|P18074|ERCC2_HUMAN	87 kDa		0.31	9	0	0	0	7	0	0	0	0	0	0
841	Serine/threonine-protein kinase Nek9 OS=Homo sapiens OX=9606 GN=NEK9 PE=1 SV=2	sp|Q8TD19|NEK9_HUMAN	107 kDa		0.477	12	0	0	0	8	0	0	0	0	0	0
842	DDB1- and CUL4-associated factor 16 OS=Homo sapiens OX=9606 GN=DCAF16 PE=1 SV=1	sp|Q9NXF7|DCA16_HUMAN	24 kDa		0.15	7	0	0	0	6	0	0	0	0	0	0
843	Squalene monooxygenase OS=Homo sapiens OX=9606 GN=SQLE PE=1 SV=3	sp|Q14534|ERG1_HUMAN	64 kDa		0.361	7	0	0	0	5	0	0	0	0	0	0
844	Angiomotin OS=Homo sapiens OX=9606 GN=AMOT PE=1 SV=1	sp|Q4VCS5|AMOT_HUMAN	118 kDa	TRUE	0.346	10	0	0	0	6	0	0	0	0	0	0
845	Golgi reassembly-stacking protein 2 OS=Homo sapiens OX=9606 GN=GORASP2 PE=1 SV=3	sp|Q9H8Y8|GORS2_HUMAN	47 kDa		0.178	12	0	0	0	10	0	0	0	0	0	0
846	Helicase SRCAP OS=Homo sapiens OX=9606 GN=SRCAP PE=1 SV=3	sp|Q6ZRS2|SRCAP_HUMAN	344 kDa		0.101	11	0	0	0	8	0	0	0	0	0	0
847	Carnitine O-palmitoyltransferase 1, liver isoform OS=Homo sapiens OX=9606 GN=CPT1A PE=1 SV=2	sp|P50416|CPT1A_HUMAN	88 kDa		0.231	6	0	0	0	4	0	0	0	0	0	0
848	Lysine-specific histone demethylase 1A OS=Homo sapiens OX=9606 GN=KDM1A PE=1 SV=2	sp|O60341|KDM1A_HUMAN	93 kDa		0.202	11	0	0	0	8	0	0	0	0	0	0
849	AP-2 complex subunit beta OS=Homo sapiens OX=9606 GN=AP2B1 PE=1 SV=1	sp|P63010|AP2B1_HUMAN	105 kDa	TRUE	0.111	12	0	0	0	10	0	0	0	0	0	0
850	Magnesium transporter MRS2 homolog, mitochondrial OS=Homo sapiens OX=9606 GN=MRS2 PE=1 SV=1	sp|Q9HD23|MRS2_HUMAN	50 kDa		0.146	7	0	0	0	5	0	0	0	0	0	0
851	Eukaryotic translation initiation factor 3 subunit L OS=Homo sapiens OX=9606 GN=EIF3L PE=1 SV=1	sp|Q9Y262|EIF3L_HUMAN	67 kDa		0.0659	17	0	0	0	17	0	0	0	0	0	0
852	Dermcidin OS=Homo sapiens OX=9606 GN=DCD PE=1 SV=2	sp|P81605|DCD_HUMAN	11 kDa		0.105	9	0	0	0	7	0	0	0	0	0	0
853	Thioredoxin OS=Homo sapiens OX=9606 GN=TXN PE=1 SV=3	sp|P10599|THIO_HUMAN	12 kDa		0.14	11	0	0	0	9	0	0	0	0	0	0
854	SWI/SNF-related matrix-associated actin-dependent regulator of chromatin subfamily A member 5 OS=Homo sapiens OX=9606 GN=SMARCA5 PE=1 SV=1	sp|O60264|SMCA5_HUMAN	122 kDa	TRUE	0.107	4	0	0	0	4	0	0	0	0	0	0
855	Golgi to ER traffic protein 4 homolog OS=Homo sapiens OX=9606 GN=GET4 PE=1 SV=1	sp|Q7L5D6|GET4_HUMAN	37 kDa		0	0	0	0	0	0	0	0	0	0	0	0
856	Nucleolar GTP-binding protein 1 OS=Homo sapiens OX=9606 GN=GTPBP4 PE=1 SV=3	sp|Q9BZE4|NOG1_HUMAN	74 kDa		0	0	0	0	0	0	0	0	0	0	0	0
857	Pinin OS=Homo sapiens OX=9606 GN=PNN PE=1 SV=5	sp|Q9H307|PININ_HUMAN	82 kDa		0.2	4	0	0	0	2	0	0	0	0.273	4	3
858	Serine/threonine-protein kinase 38 OS=Homo sapiens OX=9606 GN=STK38 PE=1 SV=1	sp|Q15208|STK38_HUMAN	54 kDa	TRUE	0.381	6	0	0	0	4	0	0	0	0	0	0
859	General transcription factor II-I OS=Homo sapiens OX=9606 GN=GTF2I PE=1 SV=2	sp|P78347|GTF2I_HUMAN	112 kDa		0.058	7	0	0	0	6	0	0	0	0	0	0
860	Golgin subfamily B member 1 OS=Homo sapiens OX=9606 GN=GOLGB1 PE=1 SV=2	sp|Q14789|GOGB1_HUMAN	376 kDa		0.205	8	0	0	0	6	0	0	0	0	0	0
861	Cullin-associated NEDD8-dissociated protein 2 OS=Homo sapiens OX=9606 GN=CAND2 PE=1 SV=3	sp|O75155|CAND2_HUMAN	135 kDa	TRUE	0.125	6	0	0	0	6	0	0	0	0	0	0
862	CDK5 regulatory subunit-associated protein 3 OS=Homo sapiens OX=9606 GN=CDK5RAP3 PE=1 SV=2	sp|Q96JB5|CK5P3_HUMAN	57 kDa		0.152	11	0	0	0	9	0	0	0	0	0	0
863	Protein Njmu-R1 OS=Homo sapiens OX=9606 GN=C17orf75 PE=1 SV=2	sp|Q9HAS0|NJMU_HUMAN	45 kDa		0.112	2	0	0	0	2	0	0	0	0	0	0
864	Cell surface glycoprotein MUC18 OS=Homo sapiens OX=9606 GN=MCAM PE=1 SV=2	sp|P43121|MUC18_HUMAN	72 kDa		0.0872	6	0	0	0	6	0	0	0	0	0	0
865	Nuclear pore complex protein Nup107 OS=Homo sapiens OX=9606 GN=NUP107 PE=1 SV=1	sp|P57740|NU107_HUMAN	106 kDa		0.0368	9	0	0	0	8	0	0	0	0	0	0
866	Erlin-2 OS=Homo sapiens OX=9606 GN=ERLIN2 PE=1 SV=1	sp|O94905|ERLN2_HUMAN	38 kDa		0.108	8	0	0	0	8	0	0	0	0	0	0
867	Membrane-associated progesterone receptor component 2 OS=Homo sapiens OX=9606 GN=PGRMC2 PE=1 SV=1	sp|O15173|PGRC2_HUMAN	24 kDa	TRUE	0.174	10	0	0	0	8	0	0	0	0	0	0
868	DNA-directed RNA polymerase II subunit RPB3 OS=Homo sapiens OX=9606 GN=POLR2C PE=1 SV=2	sp|P19387|RPB3_HUMAN	31 kDa		0.184	9	0	0	0	7	0	0	0	0	0	0
869	Proteasome subunit alpha type-6 OS=Homo sapiens OX=9606 GN=PSMA6 PE=1 SV=1	sp|P60900|PSA6_HUMAN	27 kDa		0.0759	3	0	0	0	3	0	0	0	0	0	0
870	GTPase-activating protein and VPS9 domain-containing protein 1 OS=Homo sapiens OX=9606 GN=GAPVD1 PE=1 SV=2	sp|Q14C86|GAPD1_HUMAN	165 kDa		0.0541	4	0	0	0	4	0	0	0	0	0	0
871	Synaptic vesicle glycoprotein 2A OS=Homo sapiens OX=9606 GN=SV2A PE=1 SV=1	sp|Q7L0J3|SV2A_HUMAN	83 kDa		0.339	11	0	0	0	9	0	0	0	0	0	0
872	F-box only protein 3 OS=Homo sapiens OX=9606 GN=FBXO3 PE=1 SV=3	sp|Q9UK99|FBX3_HUMAN	55 kDa		0.341	4	0	0	0	4	0	0	0	0	0	0
873	Integral membrane protein 2B OS=Homo sapiens OX=9606 GN=ITM2B PE=1 SV=1	sp|Q9Y287|ITM2B_HUMAN	30 kDa		0.498	11	0	0	0	9	0	0	0	0	0	0
874	Proteasome activator complex subunit 3 OS=Homo sapiens OX=9606 GN=PSME3 PE=1 SV=1	sp|P61289|PSME3_HUMAN	30 kDa		0.374	10	0	0	0	9	0	0	0	0	0	0
875	Phospholipase D2 OS=Homo sapiens OX=9606 GN=PLD2 PE=1 SV=2	sp|O14939|PLD2_HUMAN	106 kDa		0.0514	6	0	0	0	6	0	0	0	0	0	0
876	Proteasomal ubiquitin receptor ADRM1 OS=Homo sapiens OX=9606 GN=ADRM1 PE=1 SV=2	sp|Q16186|ADRM1_HUMAN	42 kDa		0.0755	5	0	0	0	4	0	0	0	0	0	0
877	Arginine/serine-rich protein PNISR OS=Homo sapiens OX=9606 GN=PNISR PE=1 SV=2	sp|Q8TF01|PNISR_HUMAN	93 kDa		0.0892	3	0	0	0	3	0	0	0	0	0	0
878	60S ribosomal protein L11 OS=Homo sapiens OX=9606 GN=RPL11 PE=1 SV=2	sp|P62913|RL11_HUMAN	20 kDa		0.395	7	0	0	0	7	0	0	0	0	0	0
879	Tubulin gamma-1 chain OS=Homo sapiens OX=9606 GN=TUBG1 PE=1 SV=2	sp|P23258|TBG1_HUMAN	51 kDa		0.181	4	0	0	0	4	0	0	0	0	0	0
880	60S ribosomal protein L23a OS=Homo sapiens OX=9606 GN=RPL23A PE=1 SV=1	sp|P62750|RL23A_HUMAN	18 kDa		0.104	9	0	0	0	8	0	0	0	0	0	0
881	60S ribosomal protein L7 OS=Homo sapiens OX=9606 GN=RPL7 PE=1 SV=1	sp|P18124|RL7_HUMAN	29 kDa		0.15	10	0	0	0	5	0	0	0	0	0	0
882	Aspartyl/asparaginyl beta-hydroxylase OS=Homo sapiens OX=9606 GN=ASPH PE=1 SV=3	sp|Q12797|ASPH_HUMAN	86 kDa		0.0795	8	0	0	0	6	0	0	0	0	0	0
883	mRNA-decapping enzyme 1A OS=Homo sapiens OX=9606 GN=DCP1A PE=1 SV=3	sp|Q9NPI6|DCP1A_HUMAN	63 kDa		0.247	7	0	0	0	4	0	0	0	0	0	0
884	40S ribosomal protein S14 OS=Homo sapiens OX=9606 GN=RPS14 PE=1 SV=3	sp|P62263|RS14_HUMAN	16 kDa		0.264	11	0	0	0	8	0	0	0	0	0	0
885	Serine/threonine-protein kinase RIO3 OS=Homo sapiens OX=9606 GN=RIOK3 PE=1 SV=2	sp|O14730|RIOK3_HUMAN	59 kDa		0.269	8	0	0	0	4	0	0	0	0	0	0
886	Peptidyl-prolyl cis-trans isomerase FKBP8 OS=Homo sapiens OX=9606 GN=FKBP8 PE=1 SV=2	sp|Q14318|FKBP8_HUMAN	45 kDa		0.298	8	0	0	0	7	0	0	0	0	0	0
887	Immunoglobulin-binding protein 1 OS=Homo sapiens OX=9606 GN=IGBP1 PE=1 SV=1	sp|P78318|IGBP1_HUMAN	39 kDa		0.161	11	0	0	0	8	0	0	0	0	0	0
888	Vacuolar protein sorting-associated protein 4B OS=Homo sapiens OX=9606 GN=VPS4B PE=1 SV=2	sp|O75351|VPS4B_HUMAN	49 kDa	TRUE	0.172	8	0	0	0	7	0	0	0	0	0	0
889	[F-actin]-monooxygenase MICAL3 OS=Homo sapiens OX=9606 GN=MICAL3 PE=1 SV=2	sp|Q7RTP6|MICA3_HUMAN	224 kDa		0.364	11	0	0	0	5	0	0	0	0	0	0
890	Guanine nucleotide-binding protein-like 3-like protein OS=Homo sapiens OX=9606 GN=GNL3L PE=1 SV=1	sp|Q9NVN8|GNL3L_HUMAN	66 kDa		0.233	12	0	0	0	10	0	0	0	0	0	0
891	Signal recognition particle subunit SRP68 OS=Homo sapiens OX=9606 GN=SRP68 PE=1 SV=2	sp|Q9UHB9|SRP68_HUMAN	71 kDa		0.233	10	0	0	0	8	0	0	0	0	0	0
892	Lymphoid-specific helicase OS=Homo sapiens OX=9606 GN=HELLS PE=1 SV=1	sp|Q9NRZ9|HELLS_HUMAN	97 kDa		0.212	8	0	0	0	6	0	0	0	0	0	0
893	26S proteasome non-ATPase regulatory subunit 12 OS=Homo sapiens OX=9606 GN=PSMD12 PE=1 SV=3	sp|O00232|PSD12_HUMAN	53 kDa		0.212	12	0	0	0	8	0	0	0	0	0	0
894	Alpha-centractin OS=Homo sapiens OX=9606 GN=ACTR1A PE=1 SV=1	sp|P61163|ACTZ_HUMAN	43 kDa	TRUE	0.0375	8	0	0	0	6	0	0	0	0	0	0
895	Ras-related protein Rab-3B OS=Homo sapiens OX=9606 GN=RAB3B PE=1 SV=2	sp|P20337|RAB3B_HUMAN	25 kDa	TRUE	0.296	15	0	0	0	13	0	0	0	0	0	0
896	Activating signal cointegrator 1 complex subunit 3 OS=Homo sapiens OX=9606 GN=ASCC3 PE=1 SV=3	sp|Q8N3C0|ASCC3_HUMAN	251 kDa		0.276	16	0	0	0	12	0	0	0	0	0	0
897	Ras-related protein Rab-8A OS=Homo sapiens OX=9606 GN=RAB8A PE=1 SV=1	sp|P61006|RAB8A_HUMAN	24 kDa	TRUE	0.184	15	0	0	0	14	0	0	0	0	0	0
898	Myotubularin-related protein 5 OS=Homo sapiens OX=9606 GN=SBF1 PE=1 SV=4	sp|O95248|MTMR5_HUMAN	208 kDa		0.292	13	0	0	0	11	0	0	0	0	0	0
899	Metastasis-associated protein MTA2 OS=Homo sapiens OX=9606 GN=MTA2 PE=1 SV=1	sp|O94776|MTA2_HUMAN	75 kDa	TRUE	0.338	13	0	0	0	9	0	0	0	0	0	0
900	Alkyldihydroxyacetonephosphate synthase, peroxisomal OS=Homo sapiens OX=9606 GN=AGPS PE=1 SV=1	sp|O00116|ADAS_HUMAN	73 kDa		0.393	5	0	0	0	4	0	0	0	0	0	0
901	CD166 antigen OS=Homo sapiens OX=9606 GN=ALCAM PE=1 SV=2	sp|Q13740|CD166_HUMAN	65 kDa		0.0867	17	0	0	0	16	0	0	0	0	0	0
902	TBC1 domain family member 9B OS=Homo sapiens OX=9606 GN=TBC1D9B PE=1 SV=3	sp|Q66K14|TBC9B_HUMAN	141 kDa		0.179	2	0	0	0	2	0	0	0	0	0	0
903	Asparagine synthetase [glutamine-hydrolyzing] OS=Homo sapiens OX=9606 GN=ASNS PE=1 SV=4	sp|P08243|ASNS_HUMAN	64 kDa		0	0	0	0	0	0	0	0	0	0	0	0
904	ATP-binding cassette sub-family E member 1 OS=Homo sapiens OX=9606 GN=ABCE1 PE=1 SV=1	sp|P61221|ABCE1_HUMAN	67 kDa		0.0353	5	0	0	0	5	0	0	0	0	0	0
905	Leucine-rich repeat-containing protein 59 OS=Homo sapiens OX=9606 GN=LRRC59 PE=1 SV=1	sp|Q96AG4|LRC59_HUMAN	35 kDa		0.0269	2	0	0	0	2	0	0	0	0	0	0
906	Aminoacyl tRNA synthase complex-interacting multifunctional protein 1 OS=Homo sapiens OX=9606 GN=AIMP1 PE=1 SV=2	sp|Q12904|AIMP1_HUMAN	34 kDa		0.214	10	0	0	0	9	0	0	0	0	0	0
907	Protein disulfide-isomerase A4 OS=Homo sapiens OX=9606 GN=PDIA4 PE=1 SV=2	sp|P13667|PDIA4_HUMAN	73 kDa		0.0463	2	0	0	0	2	0	0	0	0	0	0
908	Heterogeneous nuclear ribonucleoprotein U-like protein 1 OS=Homo sapiens OX=9606 GN=HNRNPUL1 PE=1 SV=2	sp|Q9BUJ2|HNRL1_HUMAN	96 kDa		0.113	12	0	0	0	11	0	0	0	0	0	0
909	ATP synthase subunit g, mitochondrial OS=Homo sapiens OX=9606 GN=ATP5MG PE=1 SV=3	sp|O75964|ATP5L_HUMAN	11 kDa		0.225	12	0	0	0	10	0	0	0	0	0	0
910	E3 ubiquitin-protein ligase RAD18 OS=Homo sapiens OX=9606 GN=RAD18 PE=1 SV=2	sp|Q9NS91|RAD18_HUMAN	56 kDa		0.115	6	0	0	0	5	0	0	0	0	0	0
911	Ras-related protein Rab-7a OS=Homo sapiens OX=9606 GN=RAB7A PE=1 SV=1	sp|P51149|RAB7A_HUMAN	23 kDa		0.303	10	0	0	0	7	0	0	0	0	0	0
912	Tropomyosin alpha-3 chain OS=Homo sapiens OX=9606 GN=TPM3 PE=1 SV=2	sp|P06753|TPM3_HUMAN	33 kDa	TRUE	0.26	6	0	0	0	6	0	0	0	0	0	0
913	Sterol-4-alpha-carboxylate 3-dehydrogenase, decarboxylating OS=Homo sapiens OX=9606 GN=NSDHL PE=1 SV=2	sp|Q15738|NSDHL_HUMAN	42 kDa		0.171	10	0	0	0	9	0	0	0	0	0	0
914	Reticulon-3 OS=Homo sapiens OX=9606 GN=RTN3 PE=1 SV=2	sp|O95197|RTN3_HUMAN	113 kDa		0.0397	3	0	0	0	3	0	0	0	0	0	0
915	Succinate--CoA ligase [ADP/GDP-forming] subunit alpha, mitochondrial OS=Homo sapiens OX=9606 GN=SUCLG1 PE=1 SV=4	sp|P53597|SUCA_HUMAN	36 kDa		0.233	3	0	0	0	2	0	0	0	0.476	12	5
916	Dihydropyrimidinase-related protein 2 OS=Homo sapiens OX=9606 GN=DPYSL2 PE=1 SV=1	sp|Q16555|DPYL2_HUMAN	62 kDa		0.176	6	0	0	0	6	0	0	0	0	0	0
917	40S ribosomal protein S6 OS=Homo sapiens OX=9606 GN=RPS6 PE=1 SV=1	sp|P62753|RS6_HUMAN	29 kDa		0.546	12	0	0	0	9	0	0	0	0	0	0
918	L-lactate dehydrogenase A chain OS=Homo sapiens OX=9606 GN=LDHA PE=1 SV=2	sp|P00338|LDHA_HUMAN	37 kDa	TRUE	0.204	3	0	0	0	3	0	0	0	0	0	0
919	Elongin-C OS=Homo sapiens OX=9606 GN=ELOC PE=1 SV=1	sp|Q15369|ELOC_HUMAN	12 kDa		0.209	9	0	0	0	6	0	0	0	0	0	0
920	Breast cancer metastasis-suppressor 1 OS=Homo sapiens OX=9606 GN=BRMS1 PE=1 SV=1	sp|Q9HCU9|BRMS1_HUMAN	28 kDa		0.064	6	0	0	0	4	0	0	0	0	0	0
921	Melanoma-associated antigen D1 OS=Homo sapiens OX=9606 GN=MAGED1 PE=1 SV=3	sp|Q9Y5V3|MAGD1_HUMAN	86 kDa	TRUE	0.202	9	0	0	0	4	0	0	0	0	0	0
922	Retinoblastoma-associated protein OS=Homo sapiens OX=9606 GN=RB1 PE=1 SV=2	sp|P06400|RB_HUMAN	106 kDa		0.0892	4	0	0	0	4	0	0	0	0	0	0
923	Cytochrome c oxidase subunit 2 OS=Homo sapiens OX=9606 GN=MT-CO2 PE=1 SV=1	sp|P00403|COX2_HUMAN	26 kDa		0.261	12	0	0	0	6	0	0	0	0	0	0
924	Tetratricopeptide repeat protein 27 OS=Homo sapiens OX=9606 GN=TTC27 PE=1 SV=1	sp|Q6P3X3|TTC27_HUMAN	97 kDa		0.232	7	0	0	0	7	0	0	0	0	0	0
925	Aspartate--tRNA ligase, cytoplasmic OS=Homo sapiens OX=9606 GN=DARS PE=1 SV=2	sp|P14868|SYDC_HUMAN	57 kDa		0.589	6	0	0	0	5	0	0	0	0	0	0
926	Phosphatidylinositol transfer protein beta isoform OS=Homo sapiens OX=9606 GN=PITPNB PE=1 SV=2	sp|P48739|PIPNB_HUMAN	32 kDa	TRUE	0.191	4	0	0	0	4	0	0	0	0	0	0
927	Origin recognition complex subunit 4 OS=Homo sapiens OX=9606 GN=ORC4 PE=1 SV=2	sp|O43929|ORC4_HUMAN	50 kDa		0.0951	6	0	0	0	6	0	0	0	0	0	0
928	40S ribosomal protein S10 OS=Homo sapiens OX=9606 GN=RPS10 PE=1 SV=1	sp|P46783|RS10_HUMAN	19 kDa		0.0819	6	0	0	0	6	0	0	0	0	0	0
929	HEAT repeat-containing protein 3 OS=Homo sapiens OX=9606 GN=HEATR3 PE=1 SV=2	sp|Q7Z4Q2|HEAT3_HUMAN	75 kDa		0.233	6	0	0	0	4	0	0	0	0	0	0
930	Insulin-like growth factor 2 mRNA-binding protein 2 OS=Homo sapiens OX=9606 GN=IGF2BP2 PE=1 SV=2	sp|Q9Y6M1|IF2B2_HUMAN	66 kDa	TRUE	0.0261	2	0	0	0	2	0	0	0	0	0	0
931	Phosphorylase b kinase regulatory subunit alpha, skeletal muscle isoform OS=Homo sapiens OX=9606 GN=PHKA1 PE=1 SV=2	sp|P46020|KPB1_HUMAN	137 kDa	TRUE	0.172	7	0	0	0	7	0	0	0	0	0	0
932	Dedicator of cytokinesis protein 7 OS=Homo sapiens OX=9606 GN=DOCK7 PE=1 SV=4	sp|Q96N67|DOCK7_HUMAN	243 kDa		0.129	3	0	0	0	3	0	0	0	0	0	0
933	GPALPP motifs-containing protein 1 OS=Homo sapiens OX=9606 GN=GPALPP1 PE=1 SV=1	sp|Q8IXQ4|GPAM1_HUMAN	38 kDa		0.19	8	0	0	0	7	0	0	0	0	0	0
934	Importin-8 OS=Homo sapiens OX=9606 GN=IPO8 PE=1 SV=2	sp|O15397|IPO8_HUMAN	120 kDa	TRUE	0.242	7	0	0	0	4	0	0	0	0	0	0
935	Isoleucine--tRNA ligase, mitochondrial OS=Homo sapiens OX=9606 GN=IARS2 PE=1 SV=2	sp|Q9NSE4|SYIM_HUMAN	114 kDa		0.141	8	0	0	0	8	0	0	0	0	0	0
936	Host cell factor 1 OS=Homo sapiens OX=9606 GN=HCFC1 PE=1 SV=2	sp|P51610|HCFC1_HUMAN	209 kDa		0.154	6	0	0	0	6	0	0	0	0	0	0
937	Syntaxin-binding protein 3 OS=Homo sapiens OX=9606 GN=STXBP3 PE=1 SV=2	sp|O00186|STXB3_HUMAN	68 kDa		0.145	14	0	0	0	14	0	0	0	0	0	0
938	26S proteasome non-ATPase regulatory subunit 10 OS=Homo sapiens OX=9606 GN=PSMD10 PE=1 SV=1	sp|O75832|PSD10_HUMAN	24 kDa		0.015	3	0	0	0	3	0	0	0	0	0	0
939	Spartin OS=Homo sapiens OX=9606 GN=SPART PE=1 SV=1	sp|Q8N0X7|SPART_HUMAN	73 kDa		0.0735	3	0	0	0	2	0	0	0	0	0	0
940	Uncharacterized protein C12orf45 OS=Homo sapiens OX=9606 GN=C12orf45 PE=1 SV=2	sp|Q8N5I9|CL045_HUMAN	20 kDa		0.125	13	0	0	0	11	0	0	0	0	0	0
941	Phosphorylase b kinase regulatory subunit beta OS=Homo sapiens OX=9606 GN=PHKB PE=1 SV=3	sp|Q93100|KPBB_HUMAN	125 kDa		0.139	11	0	0	0	11	0	0	0	0	0	0
942	Vam6/Vps39-like protein OS=Homo sapiens OX=9606 GN=VPS39 PE=1 SV=2	sp|Q96JC1|VPS39_HUMAN	102 kDa		0.0314	5	0	0	0	5	0	0	0	0	0	0
943	DnaJ homolog subfamily B member 4 OS=Homo sapiens OX=9606 GN=DNAJB4 PE=1 SV=1	sp|Q9UDY4|DNJB4_HUMAN	38 kDa	TRUE	0.208	14	0	0	0	11	0	0	0	0	0	0
944	HLA class I histocompatibility antigen, A-68 alpha chain OS=Homo sapiens OX=9606 GN=HLA-A PE=1 SV=4	sp|P01891|1A68_HUMAN	41 kDa	TRUE	0.416	9	0	0	0	6	0	0	0	0	0	0
945	ATP synthase subunit e, mitochondrial OS=Homo sapiens OX=9606 GN=ATP5ME PE=1 SV=2	sp|P56385|ATP5I_HUMAN	8 kDa	TRUE	0.14	9	0	0	0	7	0	0	0	0	0	0
946	DNA replication licensing factor MCM2 OS=Homo sapiens OX=9606 GN=MCM2 PE=1 SV=4	sp|P49736|MCM2_HUMAN	102 kDa		0.303	6	0	0	0	5	0	0	0	0	0	0
947	Wings apart-like protein homolog OS=Homo sapiens OX=9606 GN=WAPL PE=1 SV=1	sp|Q7Z5K2|WAPL_HUMAN	133 kDa		0.101	10	0	0	0	9	0	0	0	0	0	0
948	A-kinase anchor protein 9 OS=Homo sapiens OX=9606 GN=AKAP9 PE=1 SV=4	sp|Q99996|AKAP9_HUMAN	453 kDa		0.128	10	0	0	0	9	0	0	0	0	0	0
949	Neurogenic locus notch homolog protein 2 OS=Homo sapiens OX=9606 GN=NOTCH2 PE=1 SV=3	sp|Q04721|NOTC2_HUMAN	265 kDa	TRUE	0.196	5	0	0	0	4	0	0	0	0	0	0
950	HLA class I histocompatibility antigen, alpha chain E OS=Homo sapiens OX=9606 GN=HLA-E PE=1 SV=4	sp|P13747|HLAE_HUMAN	40 kDa	TRUE	0.118	5	0	0	0	2	0.118	2	0	0	0	0
951	UDP-N-acetylglucosamine--peptide N-acetylglucosaminyltransferase 110 kDa subunit OS=Homo sapiens OX=9606 GN=OGT PE=1 SV=3	sp|O15294|OGT1_HUMAN	117 kDa		0.236	4	0	0	0	3	0	0	0	0	0	0
952	Mitochondrial-processing peptidase subunit alpha OS=Homo sapiens OX=9606 GN=PMPCA PE=1 SV=2	sp|Q10713|MPPA_HUMAN	58 kDa		0.319	5	0	0	0	3	0	0	0	0.406	6	3
953	Long-chain fatty acid transport protein 4 OS=Homo sapiens OX=9606 GN=SLC27A4 PE=1 SV=1	sp|Q6P1M0|S27A4_HUMAN	72 kDa		0.111	8	0	0	0	8	0	0	0	0	0	0
954	40S ribosomal protein S7 OS=Homo sapiens OX=9606 GN=RPS7 PE=1 SV=1	sp|P62081|RS7_HUMAN	22 kDa		0.0899	8	0	0	0	8	0	0	0	0	0	0
955	Endoplasmic reticulum-Golgi intermediate compartment protein 3 OS=Homo sapiens OX=9606 GN=ERGIC3 PE=1 SV=1	sp|Q9Y282|ERGI3_HUMAN	43 kDa		0	0	0	0	0	0	0	0	0	0	0	0
956	Cytochrome c oxidase subunit 4 isoform 1, mitochondrial OS=Homo sapiens OX=9606 GN=COX4I1 PE=1 SV=1	sp|P13073|COX41_HUMAN	20 kDa		0.0356	12	0	0	0	8	0	0	0	0	0	0
957	26S proteasome regulatory subunit 6A OS=Homo sapiens OX=9606 GN=PSMC3 PE=1 SV=3	sp|P17980|PRS6A_HUMAN	49 kDa		0.173	4	0	0	0	4	0	0	0	0	0	0
958	Protein SEC13 homolog OS=Homo sapiens OX=9606 GN=SEC13 PE=1 SV=3	sp|P55735|SEC13_HUMAN	36 kDa		0.0535	5	0	0	0	5	0	0	0	0	0	0
959	40S ribosomal protein S8 OS=Homo sapiens OX=9606 GN=RPS8 PE=1 SV=2	sp|P62241|RS8_HUMAN	24 kDa		0.0724	6	0	0	0	4	0	0	0	0	0	0
960	Polypeptide N-acetylgalactosaminyltransferase 1 OS=Homo sapiens OX=9606 GN=GALNT1 PE=1 SV=1	sp|Q10472|GALT1_HUMAN	64 kDa		0.146	8	0	0	0	7	0	0	0	0	0	0
961	Evolutionarily conserved signaling intermediate in Toll pathway, mitochondrial OS=Homo sapiens OX=9606 GN=ECSIT PE=1 SV=1	sp|Q9BQ95|ECSIT_HUMAN	49 kDa		0.376	5	0	0	0	4	0	0	0	0	0	0
962	Long-chain fatty acid transport protein 6 OS=Homo sapiens OX=9606 GN=SLC27A6 PE=2 SV=1	sp|Q9Y2P4|S27A6_HUMAN	70 kDa		0.193	7	0	0	0	7	0	0	0	0	0	0
963	Translocon-associated protein subunit delta OS=Homo sapiens OX=9606 GN=SSR4 PE=1 SV=1	sp|P51571|SSRD_HUMAN	19 kDa		0.26	5	0	0	0	4	0	0	0	0	0	0
964	26S proteasome regulatory subunit 10B OS=Homo sapiens OX=9606 GN=PSMC6 PE=1 SV=1	sp|P62333|PRS10_HUMAN	44 kDa		0.125	4	0	0	0	4	0	0	0	0	0	0
965	Transmembrane emp24 domain-containing protein 2 OS=Homo sapiens OX=9606 GN=TMED2 PE=1 SV=1	sp|Q15363|TMED2_HUMAN	23 kDa		0.298	6	0	0	0	6	0	0	0	0	0	0
966	Fasciculation and elongation protein zeta-2 OS=Homo sapiens OX=9606 GN=FEZ2 PE=1 SV=2	sp|Q9UHY8|FEZ2_HUMAN	40 kDa		0.38	8	0	0	0	6	0	0	0	0	0	0
967	Solute carrier family 25 member 36 OS=Homo sapiens OX=9606 GN=SLC25A36 PE=1 SV=1	sp|Q96CQ1|S2536_HUMAN	34 kDa		0.0662	4	0	0	0	3	0	0	0	0	0	0
968	Small nuclear ribonucleoprotein Sm D1 OS=Homo sapiens OX=9606 GN=SNRPD1 PE=1 SV=1	sp|P62314|SMD1_HUMAN	13 kDa		0.0998	4	0	0	0	4	0	0	0	0	0	0
969	Cytosolic Fe-S cluster assembly factor NUBP2 OS=Homo sapiens OX=9606 GN=NUBP2 PE=1 SV=1	sp|Q9Y5Y2|NUBP2_HUMAN	29 kDa		0.0727	4	0	0	0	4	0	0	0	0	0	0
970	Proteasome subunit alpha type-2 OS=Homo sapiens OX=9606 GN=PSMA2 PE=1 SV=2	sp|P25787|PSA2_HUMAN	26 kDa		0.289	5	0	0	0	4	0	0	0	0	0	0
971	Endoplasmic reticulum-Golgi intermediate compartment protein 1 OS=Homo sapiens OX=9606 GN=ERGIC1 PE=1 SV=1	sp|Q969X5|ERGI1_HUMAN	33 kDa		0.288	9	0	0	0	9	0	0	0	0	0	0
972	Aminoacyl tRNA synthase complex-interacting multifunctional protein 2 OS=Homo sapiens OX=9606 GN=AIMP2 PE=1 SV=2	sp|Q13155|AIMP2_HUMAN	35 kDa		0.244	7	0	0	0	4	0	0	0	0	0	0
973	TATA-binding protein-associated factor 172 OS=Homo sapiens OX=9606 GN=BTAF1 PE=1 SV=2	sp|O14981|BTAF1_HUMAN	207 kDa		0.164	7	0	0	0	5	0	0	0	0	0	0
974	La-related protein 1 OS=Homo sapiens OX=9606 GN=LARP1 PE=1 SV=2	sp|Q6PKG0|LARP1_HUMAN	124 kDa		0.277	11	0	0	0	7	0	0	0	0	0	0
975	Mannosyl-oligosaccharide 1,2-alpha-mannosidase IB OS=Homo sapiens OX=9606 GN=MAN1A2 PE=1 SV=1	sp|O60476|MA1A2_HUMAN	73 kDa		0.378	9	0	0	0	4	0	0	0	0	0	0
976	Ubiquitin-conjugating enzyme E2 R2 OS=Homo sapiens OX=9606 GN=UBE2R2 PE=1 SV=1	sp|Q712K3|UB2R2_HUMAN	27 kDa	TRUE	0.424	7	0	0	0	7	0	0	0	0	0	0
977	Peripheral plasma membrane protein CASK OS=Homo sapiens OX=9606 GN=CASK PE=1 SV=3	sp|O14936|CSKP_HUMAN	105 kDa		0.487	13	0	0	0	8	0	0	0	0	0	0
978	Serine/threonine-protein phosphatase 2A catalytic subunit alpha isoform OS=Homo sapiens OX=9606 GN=PPP2CA PE=1 SV=1	sp|P67775|PP2AA_HUMAN	36 kDa	TRUE	0.221	7	0	0	0	6	0	0	0	0	0	0
979	Helicase-like transcription factor OS=Homo sapiens OX=9606 GN=HLTF PE=1 SV=2	sp|Q14527|HLTF_HUMAN	114 kDa		0.35	10	0	0	0	8	0	0	0	0	0	0
980	Origin recognition complex subunit 3 OS=Homo sapiens OX=9606 GN=ORC3 PE=1 SV=1	sp|Q9UBD5|ORC3_HUMAN	82 kDa	TRUE	0.0644	10	0	0	0	10	0	0	0	0	0	0
981	Chromodomain-helicase-DNA-binding protein 1-like OS=Homo sapiens OX=9606 GN=CHD1L PE=1 SV=3	sp|Q86WJ1|CHD1L_HUMAN	101 kDa		0.062	5	0	0	0	5	0	0	0	0	0	0
982	Exostosin-like 3 OS=Homo sapiens OX=9606 GN=EXTL3 PE=1 SV=1	sp|O43909|EXTL3_HUMAN	105 kDa		0.151	9	0	0	0	7	0	0	0	0	0	0
983	Protein PML OS=Homo sapiens OX=9606 GN=PML PE=1 SV=3	sp|P29590|PML_HUMAN	98 kDa		0.0756	2	0	0	0	2	0	0	0	0	0	0
984	Polyadenylate-binding protein 4 OS=Homo sapiens OX=9606 GN=PABPC4 PE=1 SV=1	sp|Q13310|PABP4_HUMAN	71 kDa	TRUE	0.134	13	0	0	0	11	0	0	0	0	0	0
985	Endoplasmic reticulum mannosyl-oligosaccharide 1,2-alpha-mannosidase OS=Homo sapiens OX=9606 GN=MAN1B1 PE=1 SV=2	sp|Q9UKM7|MA1B1_HUMAN	80 kDa		0.353	9	0	0	0	8	0	0	0	0	0	0
986	Small acidic protein OS=Homo sapiens OX=9606 GN=SMAP PE=1 SV=1	sp|O00193|SMAP_HUMAN	20 kDa		0.124	13	0	0	0	12	0	0	0	0	0	0
[truncated: 1,782 more rows]
