# Supplementary material for: Dynein light chains 1 and 2 are auxiliary proteins of pH-sensitive Kir4.1 channels
Source: J Biol Chem. 2025 Mar 10;301(4):108393. doi: 10.1016/j.jbc.2025.108393 (PMC11999606; doi:10.1016/j.jbc.2025.108393)
Supplement: Kir4.1_LC8_complex [file mmc5.zip]

Archive with 1 entries (1 files):
- jbc_108393_Kir4.1_LC8_complex.pdb
