# Supplementary material for: Dynein light chains 1 and 2 are auxiliary proteins of pH-sensitive Kir4.1 channels
Source: J Biol Chem. 2025 Mar 10;301(4):108393. doi: 10.1016/j.jbc.2025.108393 (PMC11999606; doi:10.1016/j.jbc.2025.108393)
Supplement: Kir4.1_LC8_complex [file mmc5.zip › jbc_108393_Kir4.1_LC8_complex.pdb]

SEQRES   1 A  298  ALA ASP LYS ARG PHE LEU TYR LEU LYS ASP LEU TRP THR
SEQRES   2 A  298  THR PHE ILE ASP MET GLN TRP ARG TYR LYS LEU LEU LEU
SEQRES   3 A  298  PHE SER ALA THR PHE ALA GLY THR TRP PHE LEU PHE GLY
SEQRES   4 A  298  VAL VAL TRP TYR LEU VAL ALA VAL ALA HIS GLY ASP LEU
SEQRES   5 A  298  LEU GLU LEU ASP PRO PRO ALA ASN HIS THR PRO CYS VAL
SEQRES   6 A  298  VAL GLN VAL HIS THR LEU THR GLY ALA PHE LEU PHE SER
SEQRES   7 A  298  LEU GLU SER GLN THR THR ILE GLY TYR GLY PHE ARG TYR
SEQRES   8 A  298  ILE SER GLU GLU CYS PRO LEU ALA ILE VAL LEU LEU ILE
SEQRES   9 A  298  ALA GLN LEU VAL LEU THR THR ILE LEU GLU ILE PHE ILE
SEQRES  10 A  298  THR GLY THR PHE LEU ALA LYS ILE ALA ARG PRO LYS LYS
SEQRES  11 A  298  ARG ALA GLU THR ILE ARG PHE SER GLN HIS ALA VAL VAL
SEQRES  12 A  298  ALA SER HIS ASN GLY LYS PRO CYS LEU MET ILE ARG VAL
SEQRES  13 A  298  ALA ASN MET ARG LYS SER LEU LEU ILE GLY CYS GLN VAL
SEQRES  14 A  298  THR GLY LYS LEU LEU GLN THR HIS GLN THR LYS GLU GLY
SEQRES  15 A  298  GLU ASN ILE ARG LEU ASN GLN VAL ASN VAL THR PHE GLN
SEQRES  16 A  298  VAL ASP THR ALA SER ASP SER PRO PHE LEU ILE LEU PRO
SEQRES  17 A  298  LEU THR PHE TYR HIS VAL VAL ASP GLU THR SER PRO LEU
SEQRES  18 A  298  LYS ASP LEU PRO LEU ARG SER GLY GLU GLY ASP PHE GLU
SEQRES  19 A  298  LEU VAL LEU ILE LEU SER GLY THR VAL GLU SER THR SER
SEQRES  20 A  298  ALA THR CYS GLN VAL ARG THR SER TYR LEU PRO GLU GLU
SEQRES  21 A  298  ILE LEU TRP GLY TYR GLU PHE THR PRO ALA ILE SER LEU
SEQRES  22 A  298  SER ALA SER GLY LYS TYR ILE ALA ASP PHE SER LEU PHE
SEQRES  23 A  298  ASP GLN VAL VAL LYS VAL ALA SER PRO SER GLY LEU
SEQRES   1 B  289  ALA ASP LYS ARG PHE LEU TYR LEU LYS ASP LEU TRP THR
SEQRES   2 B  289  THR PHE ILE ASP MET GLN TRP ARG TYR LYS LEU LEU LEU
SEQRES   3 B  289  PHE SER ALA THR PHE ALA GLY THR TRP PHE LEU PHE GLY
SEQRES   4 B  289  VAL VAL TRP TYR LEU VAL ALA VAL ALA HIS GLY ASP LEU
SEQRES   5 B  289  LEU GLU LEU ASP PRO PRO ALA ASN HIS THR PRO CYS VAL
SEQRES   6 B  289  VAL GLN VAL HIS THR LEU THR GLY ALA PHE LEU PHE SER
SEQRES   7 B  289  LEU GLU SER GLN THR THR ILE GLY TYR GLY PHE ARG TYR
SEQRES   8 B  289  ILE SER GLU GLU CYS PRO LEU ALA ILE VAL LEU LEU ILE
SEQRES   9 B  289  ALA GLN LEU VAL LEU THR THR ILE LEU GLU ILE PHE ILE
SEQRES  10 B  289  THR GLY THR PHE LEU ALA LYS ILE ILE ARG PHE SER GLN
SEQRES  11 B  289  HIS ALA VAL VAL ALA SER HIS ASN GLY LYS PRO CYS LEU
SEQRES  12 B  289  MET ILE ARG VAL ALA ASN MET ARG LYS SER LEU LEU ILE
SEQRES  13 B  289  GLY CYS GLN VAL THR GLY LYS LEU LEU GLN THR HIS GLN
SEQRES  14 B  289  THR LYS GLU GLY GLU ASN ILE ARG LEU ASN GLN VAL ASN
SEQRES  15 B  289  VAL THR PHE GLN VAL ASP THR ALA SER ASP SER PRO PHE
SEQRES  16 B  289  LEU ILE LEU PRO LEU THR PHE TYR HIS VAL VAL ASP GLU
SEQRES  17 B  289  THR SER PRO LEU LYS ASP LEU PRO LEU ARG SER GLY GLU
SEQRES  18 B  289  GLY ASP PHE GLU LEU VAL LEU ILE LEU SER GLY THR VAL
SEQRES  19 B  289  GLU SER THR SER ALA THR CYS GLN VAL ARG THR SER TYR
SEQRES  20 B  289  LEU PRO GLU GLU ILE LEU TRP GLY TYR GLU PHE THR PRO
SEQRES  21 B  289  ALA ILE SER LEU SER ALA SER GLY LYS TYR ILE ALA ASP
SEQRES  22 B  289  PHE SER LEU PHE ASP GLN VAL VAL LYS VAL ALA SER PRO
SEQRES  23 B  289  SER GLY LEU
SEQRES   1 C  290  ALA ASP LYS ARG PHE LEU TYR LEU LYS ASP LEU TRP THR
SEQRES   2 C  290  THR PHE ILE ASP MET GLN TRP ARG TYR LYS LEU LEU LEU
SEQRES   3 C  290  PHE SER ALA THR PHE ALA GLY THR TRP PHE LEU PHE GLY
SEQRES   4 C  290  VAL VAL TRP TYR LEU VAL ALA VAL ALA HIS GLY ASP LEU
SEQRES   5 C  290  LEU GLU LEU ASP PRO PRO ALA ASN HIS THR PRO CYS VAL
SEQRES   6 C  290  VAL GLN VAL HIS THR LEU THR GLY ALA PHE LEU PHE SER
SEQRES   7 C  290  LEU GLU SER GLN THR THR ILE GLY TYR GLY PHE ARG TYR
SEQRES   8 C  290  ILE SER GLU GLU CYS PRO LEU ALA ILE VAL LEU LEU ILE
SEQRES   9 C  290  ALA GLN LEU VAL LEU THR THR ILE LEU GLU ILE PHE ILE
SEQRES  10 C  290  THR GLY THR PHE LEU ALA LYS ILE THR ILE ARG PHE SER
SEQRES  11 C  290  GLN HIS ALA VAL VAL ALA SER HIS ASN GLY LYS PRO CYS
SEQRES  12 C  290  LEU MET ILE ARG VAL ALA ASN MET ARG LYS SER LEU LEU
SEQRES  13 C  290  ILE GLY CYS GLN VAL THR GLY LYS LEU LEU GLN THR HIS
SEQRES  14 C  290  GLN THR LYS GLU GLY GLU ASN ILE ARG LEU ASN GLN VAL
SEQRES  15 C  290  ASN VAL THR PHE GLN VAL ASP THR ALA SER ASP SER PRO
SEQRES  16 C  290  PHE LEU ILE LEU PRO LEU THR PHE TYR HIS VAL VAL ASP
SEQRES  17 C  290  GLU THR SER PRO LEU LYS ASP LEU PRO LEU ARG SER GLY
SEQRES  18 C  290  GLU GLY ASP PHE GLU LEU VAL LEU ILE LEU SER GLY THR
SEQRES  19 C  290  VAL GLU SER THR SER ALA THR CYS GLN VAL ARG THR SER
SEQRES  20 C  290  TYR LEU PRO GLU GLU ILE LEU TRP GLY TYR GLU PHE THR
SEQRES  21 C  290  PRO ALA ILE SER LEU SER ALA SER GLY LYS TYR ILE ALA
SEQRES  22 C  290  ASP PHE SER LEU PHE ASP GLN VAL VAL LYS VAL ALA SER
SEQRES  23 C  290  PRO SER GLY LEU
SEQRES   1 D  296  ALA ASP LYS ARG PHE LEU TYR LEU LYS ASP LEU TRP THR
SEQRES   2 D  296  THR PHE ILE ASP MET GLN TRP ARG TYR LYS LEU LEU LEU
SEQRES   3 D  296  PHE SER ALA THR PHE ALA GLY THR TRP PHE LEU PHE GLY
SEQRES   4 D  296  VAL VAL TRP TYR LEU VAL ALA VAL ALA HIS GLY ASP LEU
SEQRES   5 D  296  LEU GLU LEU ASP PRO PRO ALA ASN HIS THR PRO CYS VAL
SEQRES   6 D  296  VAL GLN VAL HIS THR LEU THR GLY ALA PHE LEU PHE SER
SEQRES   7 D  296  LEU GLU SER GLN THR THR ILE GLY TYR GLY PHE ARG TYR
SEQRES   8 D  296  ILE SER GLU GLU CYS PRO LEU ALA ILE VAL LEU LEU ILE
SEQRES   9 D  296  ALA GLN LEU VAL LEU THR THR ILE LEU GLU ILE PHE ILE
SEQRES  10 D  296  THR GLY THR PHE LEU ALA LYS ILE ALA ARG PRO LYS LYS
SEQRES  11 D  296  ARG ALA GLU THR ILE ARG PHE SER GLN HIS ALA VAL VAL
SEQRES  12 D  296  ALA SER HIS ASN GLY LYS PRO CYS LEU ILE ARG VAL ALA
SEQRES  13 D  296  ASN ARG LYS SER LEU LEU ILE GLY CYS GLN VAL THR GLY
SEQRES  14 D  296  LYS LEU LEU GLN THR HIS GLN THR LYS GLU GLY GLU ASN
SEQRES  15 D  296  ILE ARG LEU ASN GLN VAL ASN VAL THR PHE GLN VAL ASP
SEQRES  16 D  296  THR ALA SER ASP SER PRO PHE LEU ILE LEU PRO LEU THR
SEQRES  17 D  296  PHE TYR HIS VAL VAL ASP GLU THR SER PRO LEU LYS ASP
SEQRES  18 D  296  LEU PRO LEU ARG SER GLY GLU GLY ASP PHE GLU LEU VAL
SEQRES  19 D  296  LEU ILE LEU SER GLY THR VAL GLU SER THR SER ALA THR
SEQRES  20 D  296  CYS GLN VAL ARG THR SER TYR LEU PRO GLU GLU ILE LEU
SEQRES  21 D  296  TRP GLY TYR GLU PHE THR PRO ALA ILE SER LEU SER ALA
SEQRES  22 D  296  SER GLY LYS TYR ILE ALA ASP PHE SER LEU PHE ASP GLN
SEQRES  23 D  296  VAL VAL LYS VAL ALA SER PRO SER GLY LEU
SEQRES   1 E   87  ASP ARG LYS ALA VAL ILE LYS ASN ALA ASP MET SER GLU
SEQRES   2 E   87  GLU MET GLN GLN ASP ALA VAL ASP CYS ALA THR GLN ALA
SEQRES   3 E   87  LEU GLU LYS TYR ASN ILE GLU LYS ASP ILE ALA ALA TYR
SEQRES   4 E   87  ILE LYS LYS GLU PHE ASP LYS LYS TYR ASN PRO THR TRP
SEQRES   5 E   87  HIS CYS ILE VAL GLY ARG ASN PHE GLY SER TYR VAL THR
SEQRES   6 E   87  HIS GLU THR ARG HIS PHE ILE TYR PHE TYR LEU GLY GLN
SEQRES   7 E   87  VAL ALA ILE LEU LEU PHE LYS SER GLY
SEQRES   1 F   10  ALA THR SER ALA LYS ALA THR GLN THR ASP
SEQRES   1 G   87  ASP ARG LYS ALA VAL ILE LYS ASN ALA ASP MET SER GLU
SEQRES   2 G   87  GLU MET GLN GLN ASP ALA VAL ASP CYS ALA THR GLN ALA
SEQRES   3 G   87  LEU GLU LYS TYR ASN ILE GLU LYS ASP ILE ALA ALA TYR
SEQRES   4 G   87  ILE LYS LYS GLU PHE ASP LYS LYS TYR ASN PRO THR TRP
SEQRES   5 G   87  HIS CYS ILE VAL GLY ARG ASN PHE GLY SER TYR VAL THR
SEQRES   6 G   87  HIS GLU THR ARG HIS PHE ILE TYR PHE TYR LEU GLY GLN
SEQRES   7 G   87  VAL ALA ILE LEU LEU PHE LYS SER GLY
SEQRES   1 H    9  ALA THR SER ALA LYS ALA THR GLN THR
HELIX    1   1 LYS A   47  LYS A   53  1                                   7
HELIX    2   2 LEU A   55  ASP A   61  1                                   7
HELIX    3   3 TRP A   64  HIS A   93  1                                  30
HELIX    4   4 LEU A  115  GLN A  126  1                                  12
HELIX    5   5 PRO A  141  LYS A  168  1                                  28
HELIX    6   6 LYS A  173  ARG A  175  1                                   3
HELIX    7   7 ALA A  176  THR A  178  1                                   3
HELIX    8   8 PRO A  302  GLU A  304  1                                   3
HELIX    9   9 PHE A  327  LEU A  329  1                                   3
HELIX   10  10 LYS B   47  LYS B   53  1                                   7
HELIX   11  11 LEU B   55  ASP B   61  1                                   7
HELIX   12  12 TRP B   64  HIS B   93  1                                  30
HELIX   13  13 LEU B  115  GLN B  126  1                                  12
HELIX   14  14 PRO B  141  LYS B  168  1                                  28
HELIX   15  15 PRO B  302  GLU B  304  1                                   3
HELIX   16  16 PHE B  327  LEU B  329  1                                   3
HELIX   17  17 LYS C   47  LYS C   53  1                                   7
HELIX   18  18 LEU C   55  ASP C   61  1                                   7
HELIX   19  19 TRP C   64  HIS C   93  1                                  30
HELIX   20  20 LEU C  115  GLN C  126  1                                  12
HELIX   21  21 PRO C  141  LYS C  168  1                                  28
HELIX   22  22 PRO C  302  GLU C  304  1                                   3
HELIX   23  23 PHE C  327  LEU C  329  1                                   3
HELIX   24  24 LYS D   47  LYS D   53  1                                   7
HELIX   25  25 LEU D   55  ASP D   61  1                                   7
HELIX   26  26 TRP D   64  HIS D   93  1                                  30
HELIX   27  27 LEU D  115  GLN D  126  1                                  12
HELIX   28  28 PRO D  141  LYS D  168  1                                  28
HELIX   29  29 LYS D  173  ARG D  175  1                                   3
HELIX   30  30 ALA D  176  THR D  178  1                                   3
HELIX   31  31 PRO D  302  GLU D  304  1                                   3
HELIX   32  32 PHE D  327  LEU D  329  1                                   3
HELIX   33  33 GLU E   15  LYS E   31  1                                  17
HELIX   34  34 GLU E   35  TYR E   50  1                                  16
HELIX   35  35 GLU G   15  LYS G   31  1                                  17
HELIX   36  36 GLU G   35  TYR G   50  1                                  16
SHEET    1   1 1 ILE A 179  PHE A 181  0
SHEET    2   2 1 ALA A 185  HIS A 190  0
SHEET    3   3 1 LYS A 193  ASN A 202  0
SHEET    4   4 1 GLN A 212  GLN A 219  0
SHEET    5   5 1 ASN A 232  THR A 237  0
SHEET    6   6 1 LEU A 253  VAL A 258  0
SHEET    7   7 1 PHE A 277  VAL A 287  0
SHEET    8   8 1 ALA A 292  TYR A 300  0
SHEET    9   9 1 ILE A 305  TRP A 307  0
SHEET   10  10 1 TYR A 309  PHE A 311  0
SHEET   11  11 1 ILE A 315  LEU A 317  0
SHEET   12  12 1 TYR A 323  ALA A 325  0
SHEET   13  13 1 VAL A 333  LYS A 335  0
SHEET   14  14 1 ALA B 185  HIS B 190  0
SHEET   15  15 1 LYS B 193  VAL B 200  0
SHEET   16  16 1 GLN B 212  GLN B 219  0
SHEET   17  17 1 ASN B 232  THR B 237  0
SHEET   18  18 1 LEU B 253  VAL B 258  0
SHEET   19  19 1 PHE B 277  VAL B 287  0
SHEET   20  20 1 ALA B 292  TYR B 300  0
SHEET   21  21 1 ILE B 305  TRP B 307  0
SHEET   22  22 1 TYR B 309  PHE B 311  0
SHEET   23  23 1 ILE B 315  LEU B 317  0
SHEET   24  24 1 TYR B 323  ALA B 325  0
SHEET   25  25 1 VAL B 333  LYS B 335  0
SHEET   26  26 1 ILE C 179  PHE C 181  0
SHEET   27  27 1 ALA C 185  HIS C 190  0
SHEET   28  28 1 LYS C 193  ASN C 202  0
SHEET   29  29 1 GLN C 212  GLN C 219  0
SHEET   30  30 1 ASN C 232  THR C 237  0
SHEET   31  31 1 LEU C 253  VAL C 258  0
SHEET   32  32 1 PHE C 277  VAL C 287  0
SHEET   33  33 1 ALA C 292  TYR C 300  0
SHEET   34  34 1 ILE C 305  TRP C 307  0
SHEET   35  35 1 TYR C 309  PHE C 311  0
SHEET   36  36 1 ILE C 315  LEU C 317  0
SHEET   37  37 1 TYR C 323  ALA C 325  0
SHEET   38  38 1 VAL C 333  LYS C 335  0
SHEET   39  39 1 ALA D 185  VAL D 187  0
SHEET   40  40 1 ALA D 188  HIS D 190  0
SHEET   41  41 1 LYS D 193  CYS D 195  0
SHEET   42  42 1 GLN D 212  GLN D 219  0
SHEET   43  43 1 ASN D 232  THR D 237  0
SHEET   44  44 1 PHE D 277  VAL D 287  0
SHEET   45  45 1 ALA D 292  TYR D 300  0
SHEET   46  46 1 ILE D 305  TRP D 307  0
SHEET   47  47 1 TYR D 309  PHE D 311  0
SHEET   48  48 1 ILE D 315  LEU D 317  0
SHEET   49  49 1 TYR D 323  ALA D 325  0
SHEET   50  50 1 VAL D 333  LYS D 335  0
SHEET   51  51 1 ALA E   6  MET E  13  0
SHEET   52  52 1 TRP E  54  ASN E  61  0
SHEET   53  53 1 PHE E  62  GLU E  69  0
SHEET   54  54 1 HIS E  72  LEU E  78  0
SHEET   55  55 1 VAL E  81  LYS E  87  0
SHEET   56  56 1 THR F 288  GLN F 294  0
SHEET   57  57 1 ALA G   6  MET G  13  0
SHEET   58  58 1 TRP G  54  GLY G  59  0
SHEET   59  59 1 ASN G  61  GLU G  69  0
SHEET   60  60 1 HIS G  72  LEU G  78  0
SHEET   61  61 1 VAL G  81  LYS G  87  0
SHEET   62  62 1 THR H 288  GLN H 294  0
ATOM      1  N   ALA A  45     112.552 149.605 150.963  1.00 76.39           N
ATOM      2  CA  ALA A  45     112.612 150.844 150.195  1.00 76.39           C
ATOM      3  C   ALA A  45     113.393 150.609 148.894  1.00 76.39           C
ATOM      4  O   ALA A  45     114.388 149.884 148.877  1.00 76.39           O
ATOM      5  CB  ALA A  45     113.242 151.950 151.048  1.00 76.39           C
ATOM      6  N   ASP A  46     112.901 151.165 147.789  1.00 76.62           N
ATOM      7  CA  ASP A  46     113.563 151.099 146.484  1.00 76.62           C
ATOM      8  C   ASP A  46     113.864 149.683 145.968  1.00 76.62           C
ATOM      9  O   ASP A  46     114.743 149.485 145.128  1.00 76.62           O
ATOM     10  CB  ASP A  46     114.776 152.038 146.486  1.00 76.62           C
ATOM     11  CG  ASP A  46     114.371 153.478 146.786  1.00 76.62           C
ATOM     12  OD1 ASP A  46     113.212 153.822 146.446  1.00 76.62           O
ATOM     13  OD2 ASP A  46     115.220 154.193 147.351  1.00 76.62           O
ATOM     14  N   LYS A  47     113.081 148.678 146.391  1.00 76.33           N
ATOM     15  CA  LYS A  47     113.230 147.281 145.945  1.00 76.33           C
ATOM     16  C   LYS A  47     113.386 147.157 144.425  1.00 76.33           C
ATOM     17  O   LYS A  47     114.255 146.429 143.963  1.00 76.33           O
ATOM     18  CB  LYS A  47     112.042 146.462 146.477  1.00 76.33           C
ATOM     19  CG  LYS A  47     112.153 144.973 146.124  1.00 76.33           C
ATOM     20  CD  LYS A  47     111.095 144.125 146.845  1.00 76.33           C
ATOM     21  CE  LYS A  47     111.265 142.638 146.498  1.00 76.33           C
ATOM     22  NZ  LYS A  47     110.304 141.783 147.237  1.00 76.33           N
ATOM     23  N   ARG A  48     112.578 147.883 143.641  1.00 77.40           N
ATOM     24  CA  ARG A  48     112.654 147.871 142.165  1.00 77.40           C
ATOM     25  C   ARG A  48     113.975 148.441 141.645  1.00 77.40           C
ATOM     26  O   ARG A  48     114.570 147.856 140.748  1.00 77.40           O
ATOM     27  CB  ARG A  48     111.478 148.648 141.551  1.00 77.40           C
ATOM     28  CG  ARG A  48     110.120 147.974 141.794  1.00 77.40           C
ATOM     29  CD  ARG A  48     109.016 148.762 141.079  1.00 77.40           C
ATOM     30  NE  ARG A  48     107.680 148.173 141.307  1.00 77.40           N
ATOM     31  CZ  ARG A  48     106.539 148.632 140.817  1.00 77.40           C
ATOM     32  NH1 ARG A  48     106.488 149.681 140.045  1.00 77.40           N
ATOM     33  NH2 ARG A  48     105.412 148.042 141.100  1.00 77.40           N
ATOM     34  N   PHE A  49     114.440 149.544 142.224  1.00 79.68           N
ATOM     35  CA  PHE A  49     115.701 150.178 141.846  1.00 79.68           C
ATOM     36  C   PHE A  49     116.903 149.283 142.173  1.00 79.68           C
ATOM     37  O   PHE A  49     117.830 149.183 141.375  1.00 79.68           O
ATOM     38  CB  PHE A  49     115.794 151.521 142.567  1.00 79.68           C
ATOM     39  CG  PHE A  49     117.019 152.326 142.205  1.00 79.68           C
ATOM     40  CD1 PHE A  49     118.104 152.402 143.099  1.00 79.68           C
ATOM     41  CD2 PHE A  49     117.072 153.001 140.974  1.00 79.68           C
ATOM     42  CE1 PHE A  49     119.242 153.155 142.756  1.00 79.68           C
ATOM     43  CE2 PHE A  49     118.210 153.752 140.633  1.00 79.68           C
ATOM     44  CZ  PHE A  49     119.294 153.829 141.524  1.00 79.68           C
ATOM     45  N   LEU A  50     116.855 148.552 143.294  1.00 81.33           N
ATOM     46  CA  LEU A  50     117.881 147.565 143.644  1.00 81.33           C
ATOM     47  C   LEU A  50     118.007 146.456 142.585  1.00 81.33           C
ATOM     48  O   LEU A  50     119.127 146.130 142.196  1.00 81.33           O
ATOM     49  CB  LEU A  50     117.589 146.976 145.037  1.00 81.33           C
ATOM     50  CG  LEU A  50     117.768 147.966 146.204  1.00 81.33           C
ATOM     51  CD1 LEU A  50     117.244 147.335 147.494  1.00 81.33           C
ATOM     52  CD2 LEU A  50     119.240 148.333 146.418  1.00 81.33           C
ATOM     53  N   TYR A  51     116.891 145.923 142.072  1.00 81.84           N
ATOM     54  CA  TYR A  51     116.922 144.931 140.983  1.00 81.84           C
ATOM     55  C   TYR A  51     117.430 145.525 139.658  1.00 81.84           C
ATOM     56  O   TYR A  51     118.170 144.863 138.937  1.00 81.84           O
ATOM     57  CB  TYR A  51     115.540 144.292 140.784  1.00 81.84           C
ATOM     58  CG  TYR A  51     115.122 143.316 141.872  1.00 81.84           C
ATOM     59  CD1 TYR A  51     115.724 142.045 141.963  1.00 81.84           C
ATOM     60  CD2 TYR A  51     114.105 143.657 142.777  1.00 81.84           C
ATOM     61  CE1 TYR A  51     115.340 141.135 142.969  1.00 81.84           C
ATOM     62  CE2 TYR A  51     113.741 142.766 143.801  1.00 81.84           C
ATOM     63  CZ  TYR A  51     114.354 141.506 143.906  1.00 81.84           C
ATOM     64  OH  TYR A  51     113.961 140.657 144.896  1.00 81.84           O
ATOM     65  N   LEU A  52     117.085 146.777 139.343  1.00 82.67           N
ATOM     66  CA  LEU A  52     117.571 147.451 138.131  1.00 82.67           C
ATOM     67  C   LEU A  52     119.072 147.760 138.183  1.00 82.67           C
ATOM     68  O   LEU A  52     119.733 147.755 137.150  1.00 82.67           O
ATOM     69  CB  LEU A  52     116.771 148.741 137.895  1.00 82.67           C
ATOM     70  CG  LEU A  52     115.316 148.515 137.456  1.00 82.67           C
ATOM     71  CD1 LEU A  52     114.577 149.854 137.459  1.00 82.67           C
ATOM     72  CD2 LEU A  52     115.218 147.911 136.052  1.00 82.67           C
ATOM     73  N   LYS A  53     119.628 148.007 139.373  1.00 87.56           N
ATOM     74  CA  LYS A  53     121.066 148.243 139.550  1.00 87.56           C
ATOM     75  C   LYS A  53     121.905 146.972 139.369  1.00 87.56           C
ATOM     76  O   LYS A  53     123.078 147.066 139.019  1.00 87.56           O
ATOM     77  CB  LYS A  53     121.282 148.903 140.918  1.00 87.56           C
ATOM     78  CG  LYS A  53     122.730 149.377 141.102  1.00 87.56           C
ATOM     79  CD  LYS A  53     122.870 150.214 142.375  1.00 87.56           C
ATOM     80  CE  LYS A  53     124.323 150.676 142.517  1.00 87.56           C
ATOM     81  NZ  LYS A  53     124.464 151.696 143.588  1.00 87.56           N
ATOM     82  N   ASP A  54     121.315 145.801 139.598  1.00 88.43           N
ATOM     83  CA  ASP A  54     121.959 144.497 139.424  1.00 88.43           C
ATOM     84  C   ASP A  54     121.178 143.641 138.419  1.00 88.43           C
ATOM     85  O   ASP A  54     120.570 142.617 138.752  1.00 88.43           O
ATOM     86  CB  ASP A  54     122.170 143.824 140.786  1.00 88.43           C
ATOM     87  CG  ASP A  54     123.065 142.581 140.686  1.00 88.43           C
ATOM     88  OD1 ASP A  54     123.488 142.200 139.571  1.00 88.43           O
ATOM     89  OD2 ASP A  54     123.342 141.981 141.748  1.00 88.43           O
ATOM     90  N   LEU A  55     121.176 144.096 137.159  1.00 87.80           N
ATOM     91  CA  LEU A  55     120.515 143.392 136.061  1.00 87.80           C
ATOM     92  C   LEU A  55     121.035 141.957 135.940  1.00 87.80           C
ATOM     93  O   LEU A  55     120.238 141.030 135.842  1.00 87.80           O
ATOM     94  CB  LEU A  55     120.717 144.150 134.734  1.00 87.80           C
ATOM     95  CG  LEU A  55     119.997 145.505 134.641  1.00 87.80           C
ATOM     96  CD1 LEU A  55     120.300 146.162 133.295  1.00 87.80           C
ATOM     97  CD2 LEU A  55     118.476 145.381 134.783  1.00 87.80           C
ATOM     98  N   TRP A  56     122.352 141.754 136.001  1.00 89.66           N
ATOM     99  CA  TRP A  56     122.963 140.434 135.838  1.00 89.66           C
ATOM    100  C   TRP A  56     122.433 139.413 136.850  1.00 89.66           C
ATOM    101  O   TRP A  56     121.901 138.371 136.452  1.00 89.66           O
ATOM    102  CB  TRP A  56     124.483 140.568 135.944  1.00 89.66           C
ATOM    103  CG  TRP A  56     125.217 139.270 135.841  1.00 89.66           C
ATOM    104  CD1 TRP A  56     125.818 138.627 136.866  1.00 89.66           C
ATOM    105  CD2 TRP A  56     125.434 138.439 134.660  1.00 89.66           C
ATOM    106  CE2 TRP A  56     126.230 137.319 135.040  1.00 89.66           C
ATOM    107  CE3 TRP A  56     125.047 138.519 133.304  1.00 89.66           C
ATOM    108  NE1 TRP A  56     126.441 137.489 136.394  1.00 89.66           N
ATOM    109  CZ2 TRP A  56     126.620 136.328 134.127  1.00 89.66           C
ATOM    110  CZ3 TRP A  56     125.434 137.533 132.377  1.00 89.66           C
ATOM    111  CH2 TRP A  56     126.217 136.438 132.785  1.00 89.66           C
ATOM    112  N   THR A  57     122.495 139.712 138.152  1.00 88.65           N
ATOM    113  CA  THR A  57     121.977 138.797 139.181  1.00 88.65           C
ATOM    114  C   THR A  57     120.469 138.618 139.042  1.00 88.65           C
ATOM    115  O   THR A  57     119.977 137.490 139.117  1.00 88.65           O
ATOM    116  CB  THR A  57     122.314 139.291 140.590  1.00 88.65           C
ATOM    117  CG2 THR A  57     121.930 138.290 141.679  1.00 88.65           C
ATOM    118  OG1 THR A  57     123.700 139.487 140.701  1.00 88.65           O
ATOM    119  N   THR A  58     119.738 139.696 138.741  1.00 90.04           N
ATOM    120  CA  THR A  58     118.284 139.663 138.523  1.00 90.04           C
ATOM    121  C   THR A  58     117.905 138.704 137.396  1.00 90.04           C
ATOM    122  O   THR A  58     117.039 137.839 137.575  1.00 90.04           O
ATOM    123  CB  THR A  58     117.752 141.074 138.225  1.00 90.04           C
ATOM    124  CG2 THR A  58     116.236 141.106 138.036  1.00 90.04           C
ATOM    125  OG1 THR A  58     118.027 141.902 139.323  1.00 90.04           O
ATOM    126  N   PHE A  59     118.583 138.786 136.250  1.00 90.62           N
ATOM    127  CA  PHE A  59     118.349 137.885 135.128  1.00 90.62           C
ATOM    128  C   PHE A  59     118.778 136.455 135.443  1.00 90.62           C
ATOM    129  O   PHE A  59     118.104 135.525 135.000  1.00 90.62           O
ATOM    130  CB  PHE A  59     119.040 138.391 133.859  1.00 90.62           C
ATOM    131  CG  PHE A  59     118.322 139.549 133.196  1.00 90.62           C
ATOM    132  CD1 PHE A  59     117.049 139.367 132.626  1.00 90.62           C
ATOM    133  CD2 PHE A  59     118.919 140.819 133.134  1.00 90.62           C
ATOM    134  CE1 PHE A  59     116.385 140.458 132.034  1.00 90.62           C
ATOM    135  CE2 PHE A  59     118.278 141.891 132.496  1.00 90.62           C
ATOM    136  CZ  PHE A  59     117.007 141.711 131.942  1.00 90.62           C
ATOM    137  N   ILE A  60     119.838 136.220 136.224  1.00 91.00           N
ATOM    138  CA  ILE A  60     120.215 134.854 136.617  1.00 91.00           C
ATOM    139  C   ILE A  60     119.170 134.232 137.555  1.00 91.00           C
ATOM    140  O   ILE A  60     118.772 133.080 137.329  1.00 91.00           O
ATOM    141  CB  ILE A  60     121.641 134.761 137.191  1.00 91.00           C
ATOM    142  CG1 ILE A  60     122.664 135.105 136.091  1.00 91.00           C
ATOM    143  CG2 ILE A  60     121.902 133.304 137.643  1.00 91.00           C
ATOM    144  CD1 ILE A  60     124.094 135.222 136.616  1.00 91.00           C
ATOM    145  N   ASP A  61     118.705 134.967 138.561  1.00 88.77           N
ATOM    146  CA  ASP A  61     117.795 134.461 139.598  1.00 88.77           C
ATOM    147  C   ASP A  61     116.339 134.327 139.129  1.00 88.77           C
ATOM    148  O   ASP A  61     115.566 133.559 139.712  1.00 88.77           O
ATOM    149  CB  ASP A  61     117.910 135.334 140.859  1.00 88.77           C
ATOM    150  CG  ASP A  61     119.190 135.064 141.661  1.00 88.77           C
ATOM    151  OD1 ASP A  61     119.832 134.000 141.448  1.00 88.77           O
ATOM    152  OD2 ASP A  61     119.503 135.853 142.565  1.00 88.77           O
ATOM    153  N   MET A  62     115.980 134.987 138.026  1.00 89.63           N
ATOM    154  CA  MET A  62     114.664 134.898 137.398  1.00 89.63           C
ATOM    155  C   MET A  62     114.214 133.444 137.166  1.00 89.63           C
ATOM    156  O   MET A  62     114.999 132.573 136.769  1.00 89.63           O
ATOM    157  CB  MET A  62     114.713 135.703 136.094  1.00 89.63           C
ATOM    158  CG  MET A  62     113.348 135.819 135.424  1.00 89.63           C
ATOM    159  SD  MET A  62     113.348 136.756 133.878  1.00 89.63           S
ATOM    160  CE  MET A  62     113.824 138.410 134.458  1.00 89.63           C
ATOM    161  N   GLN A  63     112.928 133.146 137.393  1.00 91.29           N
ATOM    162  CA  GLN A  63     112.363 131.811 137.147  1.00 91.29           C
ATOM    163  C   GLN A  63     112.454 131.425 135.663  1.00 91.29           C
ATOM    164  O   GLN A  63     112.394 132.279 134.785  1.00 91.29           O
ATOM    165  CB  GLN A  63     110.906 131.712 137.618  1.00 91.29           C
ATOM    166  CG  GLN A  63     110.723 131.935 139.125  1.00 91.29           C
ATOM    167  CD  GLN A  63     109.264 131.779 139.554  1.00 91.29           C
ATOM    168  NE2 GLN A  63     109.007 131.427 140.794  1.00 91.29           N
ATOM    169  OE1 GLN A  63     108.332 131.967 138.782  1.00 91.29           O
ATOM    170  N   TRP A  64     112.571 130.124 135.376  1.00 92.83           N
ATOM    171  CA  TRP A  64     112.759 129.624 134.006  1.00 92.83           C
ATOM    172  C   TRP A  64     111.664 130.075 133.035  1.00 92.83           C
ATOM    173  O   TRP A  64     111.994 130.499 131.937  1.00 92.83           O
ATOM    174  CB  TRP A  64     112.878 128.097 134.032  1.00 92.83           C
ATOM    175  CG  TRP A  64     114.252 127.613 134.371  1.00 92.83           C
ATOM    176  CD1 TRP A  64     114.631 126.925 135.474  1.00 92.83           C
ATOM    177  CD2 TRP A  64     115.430 127.687 133.518  1.00 92.83           C
ATOM    178  CE2 TRP A  64     116.513 127.036 134.182  1.00 92.83           C
ATOM    179  CE3 TRP A  64     115.671 128.212 132.233  1.00 92.83           C
ATOM    180  NE1 TRP A  64     115.972 126.596 135.372  1.00 92.83           N
ATOM    181  CZ2 TRP A  64     117.785 126.921 133.602  1.00 92.83           C
ATOM    182  CZ3 TRP A  64     116.941 128.096 131.643  1.00 92.83           C
ATOM    183  CH2 TRP A  64     117.991 127.458 132.320  1.00 92.83           C
ATOM    184  N   ARG A  65     110.396 130.085 133.465  1.00 93.98           N
ATOM    185  CA  ARG A  65     109.275 130.566 132.639  1.00 93.98           C
ATOM    186  C   ARG A  65     109.470 131.998 132.132  1.00 93.98           C
ATOM    187  O   ARG A  65     109.284 132.258 130.951  1.00 93.98           O
ATOM    188  CB  ARG A  65     107.941 130.401 133.391  1.00 93.98           C
ATOM    189  CG  ARG A  65     107.831 131.196 134.707  1.00 93.98           C
ATOM    190  CD  ARG A  65     106.474 130.955 135.367  1.00 93.98           C
ATOM    191  NE  ARG A  65     106.387 131.622 136.675  1.00 93.98           N
ATOM    192  CZ  ARG A  65     105.289 131.872 137.363  1.00 93.98           C
ATOM    193  NH1 ARG A  65     104.099 131.571 136.925  1.00 93.98           N
ATOM    194  NH2 ARG A  65     105.391 132.420 138.537  1.00 93.98           N
ATOM    195  N   TYR A  66     109.909 132.906 133.001  1.00 92.42           N
ATOM    196  CA  TYR A  66     110.119 134.307 132.643  1.00 92.42           C
ATOM    197  C   TYR A  66     111.389 134.494 131.812  1.00 92.42           C
ATOM    198  O   TYR A  66     111.406 135.344 130.937  1.00 92.42           O
ATOM    199  CB  TYR A  66     110.158 135.166 133.909  1.00 92.42           C
ATOM    200  CG  TYR A  66     108.919 135.095 134.777  1.00 92.42           C
ATOM    201  CD1 TYR A  66     107.666 135.455 134.245  1.00 92.42           C
ATOM    202  CD2 TYR A  66     109.029 134.716 136.128  1.00 92.42           C
ATOM    203  CE1 TYR A  66     106.522 135.432 135.062  1.00 92.42           C
ATOM    204  CE2 TYR A  66     107.884 134.676 136.946  1.00 92.42           C
ATOM    205  CZ  TYR A  66     106.630 135.048 136.413  1.00 92.42           C
ATOM    206  OH  TYR A  66     105.535 135.063 137.212  1.00 92.42           O
ATOM    207  N   LYS A  67     112.422 133.665 132.020  1.00 92.11           N
ATOM    208  CA  LYS A  67     113.617 133.668 131.162  1.00 92.11           C
ATOM    209  C   LYS A  67     113.333 133.199 129.745  1.00 92.11           C
ATOM    210  O   LYS A  67     113.841 133.799 128.812  1.00 92.11           O
ATOM    211  CB  LYS A  67     114.701 132.752 131.705  1.00 92.11           C
ATOM    212  CG  LYS A  67     115.310 133.277 132.992  1.00 92.11           C
ATOM    213  CD  LYS A  67     116.525 132.401 133.262  1.00 92.11           C
ATOM    214  CE  LYS A  67     117.100 132.822 134.593  1.00 92.11           C
ATOM    215  NZ  LYS A  67     118.569 132.883 134.511  1.00 92.11           N
ATOM    216  N   LEU A  68     112.565 132.121 129.595  1.00 93.99           N
ATOM    217  CA  LEU A  68     112.176 131.606 128.283  1.00 93.99           C
ATOM    218  C   LEU A  68     111.289 132.618 127.560  1.00 93.99           C
ATOM    219  O   LEU A  68     111.527 132.907 126.395  1.00 93.99           O
ATOM    220  CB  LEU A  68     111.462 130.256 128.445  1.00 93.99           C
ATOM    221  CG  LEU A  68     112.383 129.101 128.869  1.00 93.99           C
ATOM    222  CD1 LEU A  68     111.535 127.877 129.217  1.00 93.99           C
ATOM    223  CD2 LEU A  68     113.373 128.707 127.773  1.00 93.99           C
ATOM    224  N   LEU A  69     110.339 133.227 128.277  1.00 93.48           N
ATOM    225  CA  LEU A  69     109.531 134.314 127.734  1.00 93.48           C
ATOM    226  C   LEU A  69     110.399 135.504 127.303  1.00 93.48           C
ATOM    227  O   LEU A  69     110.227 136.002 126.199  1.00 93.48           O
ATOM    228  CB  LEU A  69     108.489 134.732 128.782  1.00 93.48           C
ATOM    229  CG  LEU A  69     107.549 135.853 128.299  1.00 93.48           C
ATOM    230  CD1 LEU A  69     106.655 135.389 127.150  1.00 93.48           C
ATOM    231  CD2 LEU A  69     106.666 136.298 129.463  1.00 93.48           C
ATOM    232  N   LEU A  70     111.339 135.934 128.148  1.00 90.29           N
ATOM    233  CA  LEU A  70     112.269 137.016 127.832  1.00 90.29           C
ATOM    234  C   LEU A  70     113.147 136.675 126.622  1.00 90.29           C
ATOM    235  O   LEU A  70     113.327 137.526 125.767  1.00 90.29           O
ATOM    236  CB  LEU A  70     113.131 137.297 129.069  1.00 90.29           C
ATOM    237  CG  LEU A  70     114.154 138.424 128.857  1.00 90.29           C
ATOM    238  CD1 LEU A  70     113.493 139.803 128.878  1.00 90.29           C
ATOM    239  CD2 LEU A  70     115.187 138.320 129.969  1.00 90.29           C
ATOM    240  N   PHE A  71     113.662 135.445 126.535  1.00 91.68           N
ATOM    241  CA  PHE A  71     114.415 134.956 125.379  1.00 91.68           C
ATOM    242  C   PHE A  71     113.578 135.129 124.109  1.00 91.68           C
ATOM    243  O   PHE A  71     113.960 135.884 123.219  1.00 91.68           O
ATOM    244  CB  PHE A  71     114.842 133.495 125.627  1.00 91.68           C
ATOM    245  CG  PHE A  71     115.479 132.786 124.444  1.00 91.68           C
ATOM    246  CD1 PHE A  71     114.681 132.180 123.455  1.00 91.68           C
ATOM    247  CD2 PHE A  71     116.877 132.687 124.341  1.00 91.68           C
ATOM    248  CE1 PHE A  71     115.279 131.571 122.337  1.00 91.68           C
ATOM    249  CE2 PHE A  71     117.478 132.081 123.227  1.00 91.68           C
ATOM    250  CZ  PHE A  71     116.677 131.548 122.206  1.00 91.68           C
ATOM    251  N   SER A  72     112.391 134.521 124.060  1.00 93.25           N
ATOM    252  CA  SER A  72     111.511 134.593 122.889  1.00 93.25           C
ATOM    253  C   SER A  72     111.110 136.030 122.547  1.00 93.25           C
ATOM    254  O   SER A  72     111.116 136.400 121.377  1.00 93.25           O
ATOM    255  CB  SER A  72     110.253 133.759 123.138  1.00 93.25           C
ATOM    256  OG  SER A  72     110.597 132.401 123.348  1.00 93.25           O
ATOM    257  N   ALA A  73     110.804 136.846 123.559  1.00 93.11           N
ATOM    258  CA  ALA A  73     110.433 138.244 123.382  1.00 93.11           C
ATOM    259  C   ALA A  73     111.593 139.096 122.852  1.00 93.11           C
ATOM    260  O   ALA A  73     111.356 139.950 122.006  1.00 93.11           O
ATOM    261  CB  ALA A  73     109.907 138.790 124.715  1.00 93.11           C
ATOM    262  N   THR A  74     112.833 138.861 123.292  1.00 91.35           N
ATOM    263  CA  THR A  74     113.992 139.596 122.772  1.00 91.35           C
ATOM    264  C   THR A  74     114.247 139.244 121.312  1.00 91.35           C
ATOM    265  O   THR A  74     114.349 140.155 120.498  1.00 91.35           O
ATOM    266  CB  THR A  74     115.260 139.372 123.607  1.00 91.35           C
ATOM    267  CG2 THR A  74     116.424 140.219 123.083  1.00 91.35           C
ATOM    268  OG1 THR A  74     115.049 139.772 124.941  1.00 91.35           O
ATOM    269  N   PHE A  75     114.272 137.958 120.941  1.00 91.93           N
ATOM    270  CA  PHE A  75     114.477 137.560 119.542  1.00 91.93           C
ATOM    271  C   PHE A  75     113.367 138.094 118.632  1.00 91.93           C
ATOM    272  O   PHE A  75     113.645 138.895 117.740  1.00 91.93           O
ATOM    273  CB  PHE A  75     114.626 136.037 119.428  1.00 91.93           C
ATOM    274  CG  PHE A  75     116.011 135.555 119.807  1.00 91.93           C
ATOM    275  CD1 PHE A  75     117.074 135.684 118.894  1.00 91.93           C
ATOM    276  CD2 PHE A  75     116.262 135.036 121.088  1.00 91.93           C
ATOM    277  CE1 PHE A  75     118.374 135.291 119.262  1.00 91.93           C
ATOM    278  CE2 PHE A  75     117.571 134.721 121.478  1.00 91.93           C
ATOM    279  CZ  PHE A  75     118.625 134.816 120.558  1.00 91.93           C
ATOM    280  N   ALA A  76     112.106 137.757 118.918  1.00 94.04           N
ATOM    281  CA  ALA A  76     110.975 138.213 118.111  1.00 94.04           C
ATOM    282  C   ALA A  76     110.841 139.746 118.099  1.00 94.04           C
ATOM    283  O   ALA A  76     110.554 140.333 117.058  1.00 94.04           O
ATOM    284  CB  ALA A  76     109.702 137.540 118.634  1.00 94.04           C
ATOM    285  N   GLY A  77     111.095 140.396 119.238  1.00 95.37           N
ATOM    286  CA  GLY A  77     111.071 141.849 119.372  1.00 95.37           C
ATOM    287  C   GLY A  77     112.155 142.534 118.544  1.00 95.37           C
ATOM    288  O   GLY A  77     111.860 143.523 117.881  1.00 95.37           O
ATOM    289  N   THR A  78     113.381 142.002 118.522  1.00 96.11           N
ATOM    290  CA  THR A  78     114.465 142.542 117.682  1.00 96.11           C
ATOM    291  C   THR A  78     114.203 142.350 116.190  1.00 96.11           C
ATOM    292  O   THR A  78     114.330 143.322 115.449  1.00 96.11           O
ATOM    293  CB  THR A  78     115.851 141.989 118.046  1.00 96.11           C
ATOM    294  CG2 THR A  78     116.337 142.518 119.395  1.00 96.11           C
ATOM    295  OG1 THR A  78     115.898 140.581 118.087  1.00 96.11           O
ATOM    296  N   TRP A  79     113.743 141.169 115.755  1.00 96.12           N
ATOM    297  CA  TRP A  79     113.362 140.937 114.354  1.00 96.12           C
ATOM    298  C   TRP A  79     112.250 141.884 113.905  1.00 96.12           C
ATOM    299  O   TRP A  79     112.297 142.445 112.816  1.00 96.12           O
ATOM    300  CB  TRP A  79     112.877 139.492 114.169  1.00 96.12           C
ATOM    301  CG  TRP A  79     113.821 138.405 114.571  1.00 96.12           C
ATOM    302  CD1 TRP A  79     115.170 138.484 114.549  1.00 96.12           C
ATOM    303  CD2 TRP A  79     113.506 137.057 115.028  1.00 96.12           C
ATOM    304  CE2 TRP A  79     114.731 136.378 115.299  1.00 96.12           C
ATOM    305  CE3 TRP A  79     112.310 136.332 115.222  1.00 96.12           C
ATOM    306  NE1 TRP A  79     115.712 137.297 114.997  1.00 96.12           N
ATOM    307  CZ2 TRP A  79     114.769 135.051 115.747  1.00 96.12           C
ATOM    308  CZ3 TRP A  79     112.336 135.000 115.676  1.00 96.12           C
ATOM    309  CH2 TRP A  79     113.561 134.360 115.935  1.00 96.12           C
ATOM    310  N   PHE A  80     111.248 142.095 114.760  1.00 97.02           N
ATOM    311  CA  PHE A  80     110.161 143.016 114.458  1.00 97.02           C
ATOM    312  C   PHE A  80     110.634 144.472 114.428  1.00 97.02           C
ATOM    313  O   PHE A  80     110.339 145.183 113.471  1.00 97.02           O
ATOM    314  CB  PHE A  80     109.023 142.802 115.456  1.00 97.02           C
ATOM    315  CG  PHE A  80     107.824 143.669 115.143  1.00 97.02           C
ATOM    316  CD1 PHE A  80     107.613 144.867 115.849  1.00 97.02           C
ATOM    317  CD2 PHE A  80     106.955 143.307 114.097  1.00 97.02           C
ATOM    318  CE1 PHE A  80     106.527 145.696 115.517  1.00 97.02           C
ATOM    319  CE2 PHE A  80     105.871 144.138 113.765  1.00 97.02           C
ATOM    320  CZ  PHE A  80     105.656 145.330 114.476  1.00 97.02           C
ATOM    321  N   LEU A  81     111.400 144.913 115.432  1.00 97.33           N
ATOM    322  CA  LEU A  81     111.916 146.278 115.517  1.00 97.33           C
ATOM    323  C   LEU A  81     112.765 146.626 114.291  1.00 97.33           C
ATOM    324  O   LEU A  81     112.496 147.625 113.630  1.00 97.33           O
ATOM    325  CB  LEU A  81     112.720 146.437 116.820  1.00 97.33           C
ATOM    326  CG  LEU A  81     113.375 147.820 117.001  1.00 97.33           C
ATOM    327  CD1 LEU A  81     112.336 148.936 117.120  1.00 97.33           C
ATOM    328  CD2 LEU A  81     114.234 147.817 118.265  1.00 97.33           C
ATOM    329  N   PHE A  82     113.752 145.793 113.956  1.00 97.78           N
ATOM    330  CA  PHE A  82     114.581 146.024 112.776  1.00 97.78           C
ATOM    331  C   PHE A  82     113.796 145.825 111.481  1.00 97.78           C
ATOM    332  O   PHE A  82     114.012 146.588 110.548  1.00 97.78           O
ATOM    333  CB  PHE A  82     115.848 145.168 112.839  1.00 97.78           C
ATOM    334  CG  PHE A  82     116.906 145.755 113.746  1.00 97.78           C
ATOM    335  CD1 PHE A  82     117.660 146.859 113.310  1.00 97.78           C
ATOM    336  CD2 PHE A  82     117.141 145.205 115.020  1.00 97.78           C
ATOM    337  CE1 PHE A  82     118.629 147.426 114.154  1.00 97.78           C
ATOM    338  CE2 PHE A  82     118.112 145.768 115.864  1.00 97.78           C
ATOM    339  CZ  PHE A  82     118.845 146.888 115.435  1.00 97.78           C
ATOM    340  N   GLY A  83     112.829 144.905 111.425  1.00 97.83           N
ATOM    341  CA  GLY A  83     111.904 144.783 110.296  1.00 97.83           C
ATOM    342  C   GLY A  83     111.122 146.072 110.018  1.00 97.83           C
ATOM    343  O   GLY A  83     110.994 146.475 108.863  1.00 97.83           O
ATOM    344  N   VAL A  84     110.662 146.773 111.063  1.00 98.06           N
ATOM    345  CA  VAL A  84     110.032 148.096 110.926  1.00 98.06           C
ATOM    346  C   VAL A  84     111.042 149.136 110.442  1.00 98.06           C
ATOM    347  O   VAL A  84     110.721 149.905 109.543  1.00 98.06           O
ATOM    348  CB  VAL A  84     109.362 148.544 112.242  1.00 98.06           C
ATOM    349  CG1 VAL A  84     108.850 149.992 112.183  1.00 98.06           C
ATOM    350  CG2 VAL A  84     108.152 147.658 112.568  1.00 98.06           C
ATOM    351  N   VAL A  85     112.267 149.157 110.978  1.00 97.79           N
ATOM    352  CA  VAL A  85     113.301 150.108 110.527  1.00 97.79           C
ATOM    353  C   VAL A  85     113.667 149.877 109.055  1.00 97.79           C
ATOM    354  O   VAL A  85     113.735 150.837 108.294  1.00 97.79           O
ATOM    355  CB  VAL A  85     114.546 150.072 111.433  1.00 97.79           C
ATOM    356  CG1 VAL A  85     115.604 151.080 110.973  1.00 97.79           C
ATOM    357  CG2 VAL A  85     114.207 150.460 112.880  1.00 97.79           C
ATOM    358  N   TRP A  86     113.815 148.623 108.622  1.00 97.87           N
ATOM    359  CA  TRP A  86     114.041 148.263 107.218  1.00 97.87           C
ATOM    360  C   TRP A  86     112.893 148.697 106.313  1.00 97.87           C
ATOM    361  O   TRP A  86     113.126 149.251 105.242  1.00 97.87           O
ATOM    362  CB  TRP A  86     114.258 146.747 107.109  1.00 97.87           C
ATOM    363  CG  TRP A  86     115.635 146.320 107.494  1.00 97.87           C
ATOM    364  CD1 TRP A  86     115.985 145.507 108.513  1.00 97.87           C
ATOM    365  CD2 TRP A  86     116.877 146.705 106.846  1.00 97.87           C
ATOM    366  CE2 TRP A  86     117.959 146.130 107.573  1.00 97.87           C
ATOM    367  CE3 TRP A  86     117.185 147.479 105.710  1.00 97.87           C
ATOM    368  NE1 TRP A  86     117.361 145.406 108.576  1.00 97.87           N
ATOM    369  CZ2 TRP A  86     119.292 146.314 107.197  1.00 97.87           C
ATOM    370  CZ3 TRP A  86     118.518 147.648 105.306  1.00 97.87           C
ATOM    371  CH2 TRP A  86     119.564 147.064 106.041  1.00 97.87           C
ATOM    372  N   TYR A  87     111.652 148.504 106.762  1.00 96.35           N
ATOM    373  CA  TYR A  87     110.483 148.989 106.041  1.00 96.35           C
ATOM    374  C   TYR A  87     110.493 150.520 105.913  1.00 96.35           C
ATOM    375  O   TYR A  87     110.234 151.041 104.835  1.00 96.35           O
ATOM    376  CB  TYR A  87     109.221 148.492 106.750  1.00 96.35           C
ATOM    377  CG  TYR A  87     107.943 148.892 106.048  1.00 96.35           C
ATOM    378  CD1 TYR A  87     107.216 150.015 106.487  1.00 96.35           C
ATOM    379  CD2 TYR A  87     107.509 148.157 104.931  1.00 96.35           C
ATOM    380  CE1 TYR A  87     106.047 150.404 105.809  1.00 96.35           C
ATOM    381  CE2 TYR A  87     106.326 148.528 104.266  1.00 96.35           C
ATOM    382  CZ  TYR A  87     105.601 149.658 104.694  1.00 96.35           C
ATOM    383  OH  TYR A  87     104.479 150.022 104.026  1.00 96.35           O
ATOM    384  N   LEU A  88     110.851 151.248 106.976  1.00 95.71           N
ATOM    385  CA  LEU A  88     110.962 152.708 106.942  1.00 95.71           C
ATOM    386  C   LEU A  88     112.068 153.194 105.997  1.00 95.71           C
ATOM    387  O   LEU A  88     111.864 154.201 105.326  1.00 95.71           O
ATOM    388  CB  LEU A  88     111.192 153.259 108.359  1.00 95.71           C
ATOM    389  CG  LEU A  88     109.990 153.131 109.312  1.00 95.71           C
ATOM    390  CD1 LEU A  88     110.408 153.593 110.710  1.00 95.71           C
ATOM    391  CD2 LEU A  88     108.790 153.967 108.864  1.00 95.71           C
ATOM    392  N   VAL A  89     113.200 152.487 105.904  1.00 95.22           N
ATOM    393  CA  VAL A  89     114.249 152.784 104.911  1.00 95.22           C
ATOM    394  C   VAL A  89     113.706 152.623 103.490  1.00 95.22           C
ATOM    395  O   VAL A  89     113.878 153.527 102.678  1.00 95.22           O
ATOM    396  CB  VAL A  89     115.505 151.917 105.139  1.00 95.22           C
ATOM    397  CG1 VAL A  89     116.534 152.039 104.004  1.00 95.22           C
ATOM    398  CG2 VAL A  89     116.219 152.339 106.429  1.00 95.22           C
ATOM    399  N   ALA A  90     112.983 151.533 103.214  1.00 93.91           N
ATOM    400  CA  ALA A  90     112.363 151.296 101.911  1.00 93.91           C
ATOM    401  C   ALA A  90     111.297 152.359 101.567  1.00 93.91           C
ATOM    402  O   ALA A  90     111.262 152.859 100.445  1.00 93.91           O
ATOM    403  CB  ALA A  90     111.797 149.871 101.913  1.00 93.91           C
ATOM    404  N   VAL A  91     110.464 152.776 102.534  1.00 92.65           N
ATOM    405  CA  VAL A  91     109.510 153.892 102.349  1.00 92.65           C
ATOM    406  C   VAL A  91     110.248 155.199 102.051  1.00 92.65           C
ATOM    407  O   VAL A  91     109.870 155.912 101.126  1.00 92.65           O
ATOM    408  CB  VAL A  91     108.598 154.108 103.581  1.00 92.65           C
ATOM    409  CG1 VAL A  91     107.701 155.348 103.431  1.00 92.65           C
ATOM    410  CG2 VAL A  91     107.627 152.954 103.854  1.00 92.65           C
ATOM    411  N   ALA A  92     111.274 155.531 102.838  1.00 92.23           N
ATOM    412  CA  ALA A  92     111.988 156.802 102.733  1.00 92.23           C
ATOM    413  C   ALA A  92     112.792 156.930 101.431  1.00 92.23           C
ATOM    414  O   ALA A  92     112.938 158.039 100.926  1.00 92.23           O
ATOM    415  CB  ALA A  92     112.892 156.955 103.961  1.00 92.23           C
ATOM    416  N   HIS A  93     113.297 155.814 100.901  1.00 91.21           N
ATOM    417  CA  HIS A  93     113.996 155.771  99.615  1.00 91.21           C
ATOM    418  C   HIS A  93     113.042 155.771  98.406  1.00 91.21           C
ATOM    419  O   HIS A  93     113.439 156.175  97.320  1.00 91.21           O
ATOM    420  CB  HIS A  93     114.917 154.545  99.605  1.00 91.21           C
ATOM    421  CG  HIS A  93     115.873 154.550  98.443  1.00 91.21           C
ATOM    422  CD2 HIS A  93     116.958 155.368  98.288  1.00 91.21           C
ATOM    423  ND1 HIS A  93     115.819 153.745  97.331  1.00 91.21           N
ATOM    424  CE1 HIS A  93     116.844 154.065  96.528  1.00 91.21           C
ATOM    425  NE2 HIS A  93     117.568 155.054  97.076  1.00 91.21           N
ATOM    426  N   GLY A  94     111.781 155.362  98.592  1.00 88.90           N
ATOM    427  CA  GLY A  94     110.785 155.264  97.517  1.00 88.90           C
ATOM    428  C   GLY A  94     110.571 153.849  96.967  1.00 88.90           C
ATOM    429  O   GLY A  94     109.709 153.660  96.116  1.00 88.90           O
ATOM    430  N   ASP A  95     111.242 152.833  97.518  1.00 88.70           N
ATOM    431  CA  ASP A  95     111.240 151.437  97.031  1.00 88.70           C
ATOM    432  C   ASP A  95     109.865 150.745  97.054  1.00 88.70           C
ATOM    433  O   ASP A  95     109.686 149.685  96.454  1.00 88.70           O
ATOM    434  CB  ASP A  95     112.206 150.596  97.892  1.00 88.70           C
ATOM    435  CG  ASP A  95     113.673 150.998  97.782  1.00 88.70           C
ATOM    436  OD1 ASP A  95     114.003 151.754  96.846  1.00 88.70           O
ATOM    437  OD2 ASP A  95     114.485 150.535  98.615  1.00 88.70           O
ATOM    438  N   LEU A  96     108.899 151.303  97.788  1.00 85.70           N
ATOM    439  CA  LEU A  96     107.574 150.708  97.995  1.00 85.70           C
ATOM    440  C   LEU A  96     106.448 151.407  97.228  1.00 85.70           C
ATOM    441  O   LEU A  96     105.362 150.840  97.115  1.00 85.70           O
ATOM    442  CB  LEU A  96     107.260 150.724  99.497  1.00 85.70           C
ATOM    443  CG  LEU A  96     108.236 149.911 100.361  1.00 85.70           C
ATOM    444  CD1 LEU A  96     107.846 150.108 101.816  1.00 85.70           C
ATOM    445  CD2 LEU A  96     108.195 148.417 100.066  1.00 85.70           C
ATOM    446  N   LEU A  97     106.658 152.646  96.775  1.00 70.33           N
ATOM    447  CA  LEU A  97     105.581 153.501  96.256  1.00 70.33           C
ATOM    448  C   LEU A  97     105.388 153.387  94.739  1.00 70.33           C
ATOM    449  O   LEU A  97     104.412 153.919  94.209  1.00 70.33           O
ATOM    450  CB  LEU A  97     105.813 154.953  96.716  1.00 70.33           C
ATOM    451  CG  LEU A  97     105.555 155.178  98.217  1.00 70.33           C
ATOM    452  CD1 LEU A  97     106.014 156.578  98.626  1.00 70.33           C
ATOM    453  CD2 LEU A  97     104.069 155.056  98.582  1.00 70.33           C
ATOM    454  N   GLU A  98     106.265 152.672  94.043  1.00 63.38           N
ATOM    455  CA  GLU A  98     106.272 152.629  92.586  1.00 63.38           C
ATOM    456  C   GLU A  98     105.735 151.281  92.081  1.00 63.38           C
ATOM    457  O   GLU A  98     106.377 150.242  92.210  1.00 63.38           O
ATOM    458  CB  GLU A  98     107.679 152.984  92.082  1.00 63.38           C
ATOM    459  CG  GLU A  98     108.021 154.447  92.439  1.00 63.38           C
ATOM    460  CD  GLU A  98     109.461 154.863  92.115  1.00 63.38           C
ATOM    461  OE1 GLU A  98     109.737 156.077  92.261  1.00 63.38           O
ATOM    462  OE2 GLU A  98     110.255 153.992  91.701  1.00 63.38           O
ATOM    463  N   LEU A  99     104.519 151.302  91.516  1.00 63.37           N
ATOM    464  CA  LEU A  99     103.943 150.170  90.769  1.00 63.37           C
ATOM    465  C   LEU A  99     104.757 149.856  89.501  1.00 63.37           C
ATOM    466  O   LEU A  99     104.828 148.697  89.108  1.00 63.37           O
ATOM    467  CB  LEU A  99     102.477 150.495  90.416  1.00 63.37           C
ATOM    468  CG  LEU A  99     101.489 150.194  91.559  1.00 63.37           C
ATOM    469  CD1 LEU A  99     100.253 151.094  91.464  1.00 63.37           C
ATOM    470  CD2 LEU A  99     101.012 148.739  91.513  1.00 63.37           C
ATOM    471  N   ASP A 100     105.389 150.884  88.924  1.00 65.80           N
ATOM    472  CA  ASP A 100     106.344 150.818  87.815  1.00 65.80           C
ATOM    473  C   ASP A 100     107.573 151.675  88.175  1.00 65.80           C
ATOM    474  O   ASP A 100     107.600 152.868  87.850  1.00 65.80           O
ATOM    475  CB  ASP A 100     105.693 151.332  86.516  1.00 65.80           C
ATOM    476  CG  ASP A 100     104.770 150.325  85.829  1.00 65.80           C
ATOM    477  OD1 ASP A 100     105.153 149.137  85.737  1.00 65.80           O
ATOM    478  OD2 ASP A 100     103.711 150.768  85.325  1.00 65.80           O
ATOM    479  N   PRO A 101     108.573 151.130  88.891  1.00 68.59           N
ATOM    480  CA  PRO A 101     109.797 151.870  89.165  1.00 68.59           C
ATOM    481  C   PRO A 101     110.507 152.228  87.848  1.00 68.59           C
ATOM    482  O   PRO A 101     110.471 151.442  86.890  1.00 68.59           O
ATOM    483  CB  PRO A 101     110.637 150.978  90.082  1.00 68.59           C
ATOM    484  CG  PRO A 101     110.128 149.570  89.780  1.00 68.59           C
ATOM    485  CD  PRO A 101     108.657 149.781  89.426  1.00 68.59           C
ATOM    486  N   PRO A 102     111.173 153.394  87.756  1.00 73.62           N
ATOM    487  CA  PRO A 102     111.983 153.722  86.595  1.00 73.62           C
ATOM    488  C   PRO A 102     113.032 152.627  86.364  1.00 73.62           C
ATOM    489  O   PRO A 102     113.579 152.078  87.315  1.00 73.62           O
ATOM    490  CB  PRO A 102     112.612 155.094  86.870  1.00 73.62           C
ATOM    491  CG  PRO A 102     112.237 155.470  88.308  1.00 73.62           C
ATOM    492  CD  PRO A 102     111.286 154.388  88.806  1.00 73.62           C
ATOM    493  N   ALA A 103     113.375 152.337  85.104  1.00 74.74           N
ATOM    494  CA  ALA A 103     114.310 151.256  84.753  1.00 74.74           C
ATOM    495  C   ALA A 103     115.702 151.359  85.424  1.00 74.74           C
ATOM    496  O   ALA A 103     116.426 150.370  85.477  1.00 74.74           O
ATOM    497  CB  ALA A 103     114.445 151.221  83.224  1.00 74.74           C
ATOM    498  N   ASN A 104     116.064 152.542  85.937  1.00 81.30           N
ATOM    499  CA  ASN A 104     117.319 152.805  86.646  1.00 81.30           C
ATOM    500  C   ASN A 104     117.175 152.834  88.180  1.00 81.30           C
ATOM    501  O   ASN A 104     118.158 153.123  88.861  1.00 81.30           O
ATOM    502  CB  ASN A 104     117.919 154.122  86.118  1.00 81.30           C
ATOM    503  CG  ASN A 104     118.417 154.057  84.686  1.00 81.30           C
ATOM    504  ND2 ASN A 104     118.801 155.184  84.136  1.00 81.30           N
ATOM    505  OD1 ASN A 104     118.483 153.033  84.030  1.00 81.30           O
ATOM    506  N   HIS A 105     115.988 152.583  88.740  1.00 86.34           N
ATOM    507  CA  HIS A 105     115.792 152.570  90.190  1.00 86.34           C
ATOM    508  C   HIS A 105     116.355 151.285  90.791  1.00 86.34           C
ATOM    509  O   HIS A 105     115.888 150.185  90.490  1.00 86.34           O
ATOM    510  CB  HIS A 105     114.316 152.743  90.555  1.00 86.34           C
ATOM    511  CG  HIS A 105     114.139 152.930  92.039  1.00 86.34           C
ATOM    512  CD2 HIS A 105     113.671 152.009  92.931  1.00 86.34           C
ATOM    513  ND1 HIS A 105     114.560 154.062  92.731  1.00 86.34           N
ATOM    514  CE1 HIS A 105     114.288 153.824  94.023  1.00 86.34           C
ATOM    515  NE2 HIS A 105     113.779 152.591  94.177  1.00 86.34           N
ATOM    516  N   THR A 106     117.356 151.421  91.659  1.00 90.27           N
ATOM    517  CA  THR A 106     117.929 150.298  92.402  1.00 90.27           C
ATOM    518  C   THR A 106     117.434 150.370  93.846  1.00 90.27           C
ATOM    519  O   THR A 106     117.738 151.343  94.531  1.00 90.27           O
ATOM    520  CB  THR A 106     119.460 150.297  92.323  1.00 90.27           C
ATOM    521  CG2 THR A 106     120.062 149.070  93.009  1.00 90.27           C
ATOM    522  OG1 THR A 106     119.845 150.228  90.968  1.00 90.27           O
ATOM    523  N   PRO A 107     116.680 149.373  94.343  1.00 92.86           N
ATOM    524  CA  PRO A 107     116.166 149.418  95.707  1.00 92.86           C
ATOM    525  C   PRO A 107     117.295 149.246  96.720  1.00 92.86           C
ATOM    526  O   PRO A 107     118.258 148.527  96.443  1.00 92.86           O
ATOM    527  CB  PRO A 107     115.142 148.284  95.791  1.00 92.86           C
ATOM    528  CG  PRO A 107     115.682 147.263  94.788  1.00 92.86           C
ATOM    529  CD  PRO A 107     116.272 148.140  93.683  1.00 92.86           C
ATOM    530  N   CYS A 108     117.162 149.805  97.924  1.00 93.72           N
ATOM    531  CA  CYS A 108     118.152 149.611  98.991  1.00 93.72           C
ATOM    532  C   CYS A 108     118.268 148.134  99.402  1.00 93.72           C
ATOM    533  O   CYS A 108     119.354 147.649  99.730  1.00 93.72           O
ATOM    534  CB  CYS A 108     117.755 150.416 100.233  1.00 93.72           C
ATOM    535  SG  CYS A 108     117.725 152.222 100.127  1.00 93.72           S
ATOM    536  N   VAL A 109     117.138 147.413  99.411  1.00 95.67           N
ATOM    537  CA  VAL A 109     117.075 145.972  99.691  1.00 95.67           C
ATOM    538  C   VAL A 109     116.228 145.282  98.632  1.00 95.67           C
ATOM    539  O   VAL A 109     115.044 145.570  98.457  1.00 95.67           O
ATOM    540  CB  VAL A 109     116.542 145.652 101.100  1.00 95.67           C
ATOM    541  CG1 VAL A 109     116.738 144.161 101.414  1.00 95.67           C
ATOM    542  CG2 VAL A 109     117.268 146.443 102.195  1.00 95.67           C
ATOM    543  N   VAL A 110     116.835 144.327  97.938  1.00 93.74           N
ATOM    544  CA  VAL A 110     116.190 143.558  96.876  1.00 93.74           C
ATOM    545  C   VAL A 110     115.132 142.617  97.473  1.00 93.74           C
ATOM    546  O   VAL A 110     115.346 142.015  98.526  1.00 93.74           O
ATOM    547  CB  VAL A 110     117.273 142.836  96.048  1.00 93.74           C
ATOM    548  CG1 VAL A 110     116.683 141.944  94.953  1.00 93.74           C
ATOM    549  CG2 VAL A 110     118.199 143.859  95.373  1.00 93.74           C
ATOM    550  N   GLN A 111     113.982 142.482  96.798  1.00 92.05           N
ATOM    551  CA  GLN A 111     112.859 141.607  97.191  1.00 92.05           C
ATOM    552  C   GLN A 111     112.193 141.960  98.542  1.00 92.05           C
ATOM    553  O   GLN A 111     111.644 141.093  99.240  1.00 92.05           O
ATOM    554  CB  GLN A 111     113.268 140.120  97.070  1.00 92.05           C
ATOM    555  CG  GLN A 111     113.579 139.677  95.633  1.00 92.05           C
ATOM    556  CD  GLN A 111     112.355 139.635  94.735  1.00 92.05           C
ATOM    557  NE2 GLN A 111     112.522 139.821  93.446  1.00 92.05           N
ATOM    558  OE1 GLN A 111     111.235 139.423  95.172  1.00 92.05           O
ATOM    559  N   VAL A 112     112.200 143.247  98.911  1.00 93.73           N
ATOM    560  CA  VAL A 112     111.463 143.797 100.061  1.00 93.73           C
ATOM    561  C   VAL A 112     110.364 144.742  99.570  1.00 93.73           C
ATOM    562  O   VAL A 112     110.578 145.931  99.387  1.00 93.73           O
ATOM    563  CB  VAL A 112     112.423 144.460 101.071  1.00 93.73           C
ATOM    564  CG1 VAL A 112     111.663 145.134 102.225  1.00 93.73           C
ATOM    565  CG2 VAL A 112     113.331 143.391 101.695  1.00 93.73           C
ATOM    566  N   HIS A 113     109.162 144.193  99.374  1.00 91.03           N
ATOM    567  CA  HIS A 113     107.994 144.941  98.869  1.00 91.03           C
ATOM    568  C   HIS A 113     106.922 145.216  99.933  1.00 91.03           C
ATOM    569  O   HIS A 113     105.945 145.912  99.686  1.00 91.03           O
ATOM    570  CB  HIS A 113     107.381 144.166  97.697  1.00 91.03           C
ATOM    571  CG  HIS A 113     108.369 143.902  96.594  1.00 91.03           C
ATOM    572  CD2 HIS A 113     108.823 142.681  96.173  1.00 91.03           C
ATOM    573  ND1 HIS A 113     109.023 144.858  95.854  1.00 91.03           N
ATOM    574  CE1 HIS A 113     109.844 144.229  94.998  1.00 91.03           C
ATOM    575  NE2 HIS A 113     109.770 142.899  95.172  1.00 91.03           N
ATOM    576  N   THR A 114     107.044 144.615 101.116  1.00 94.13           N
ATOM    577  CA  THR A 114     106.048 144.715 102.190  1.00 94.13           C
ATOM    578  C   THR A 114     106.734 144.717 103.549  1.00 94.13           C
ATOM    579  O   THR A 114     107.884 144.289 103.673  1.00 94.13           O
ATOM    580  CB  THR A 114     105.031 143.558 102.146  1.00 94.13           C
ATOM    581  CG2 THR A 114     104.231 143.470 100.848  1.00 94.13           C
ATOM    582  OG1 THR A 114     105.669 142.312 102.321  1.00 94.13           O
ATOM    583  N   LEU A 115     106.007 145.115 104.598  1.00 95.65           N
ATOM    584  CA  LEU A 115     106.479 144.980 105.979  1.00 95.65           C
ATOM    585  C   LEU A 115     106.846 143.525 106.314  1.00 95.65           C
ATOM    586  O   LEU A 115     107.820 143.283 107.018  1.00 95.65           O
ATOM    587  CB  LEU A 115     105.400 145.525 106.931  1.00 95.65           C
ATOM    588  CG  LEU A 115     105.780 145.444 108.423  1.00 95.65           C
ATOM    589  CD1 LEU A 115     107.021 146.272 108.759  1.00 95.65           C
ATOM    590  CD2 LEU A 115     104.616 145.950 109.275  1.00 95.65           C
ATOM    591  N   THR A 116     106.116 142.548 105.768  1.00 96.53           N
ATOM    592  CA  THR A 116     106.453 141.125 105.910  1.00 96.53           C
ATOM    593  C   THR A 116     107.780 140.791 105.233  1.00 96.53           C
ATOM    594  O   THR A 116     108.589 140.080 105.820  1.00 96.53           O
ATOM    595  CB  THR A 116     105.342 140.242 105.330  1.00 96.53           C
ATOM    596  CG2 THR A 116     105.552 138.757 105.628  1.00 96.53           C
ATOM    597  OG1 THR A 116     104.103 140.608 105.889  1.00 96.53           O
ATOM    598  N   GLY A 117     108.047 141.328 104.038  1.00 95.69           N
ATOM    599  CA  GLY A 117     109.343 141.181 103.369  1.00 95.69           C
ATOM    600  C   GLY A 117     110.494 141.783 104.178  1.00 95.69           C
ATOM    601  O   GLY A 117     111.532 141.144 104.328  1.00 95.69           O
ATOM    602  N   ALA A 118     110.288 142.965 104.767  1.00 97.04           N
ATOM    603  CA  ALA A 118     111.277 143.631 105.615  1.00 97.04           C
ATOM    604  C   ALA A 118     111.521 142.872 106.933  1.00 97.04           C
ATOM    605  O   ALA A 118     112.664 142.720 107.367  1.00 97.04           O
ATOM    606  CB  ALA A 118     110.797 145.063 105.874  1.00 97.04           C
ATOM    607  N   PHE A 119     110.462 142.335 107.544  1.00 97.06           N
ATOM    608  CA  PHE A 119     110.558 141.442 108.699  1.00 97.06           C
ATOM    609  C   PHE A 119     111.342 140.167 108.372  1.00 97.06           C
ATOM    610  O   PHE A 119     112.237 139.795 109.128  1.00 97.06           O
ATOM    611  CB  PHE A 119     109.152 141.095 109.202  1.00 97.06           C
ATOM    612  CG  PHE A 119     109.149 140.003 110.256  1.00 97.06           C
ATOM    613  CD1 PHE A 119     108.898 138.666 109.895  1.00 97.06           C
ATOM    614  CD2 PHE A 119     109.472 140.316 111.588  1.00 97.06           C
ATOM    615  CE1 PHE A 119     108.962 137.649 110.865  1.00 97.06           C
ATOM    616  CE2 PHE A 119     109.521 139.304 112.562  1.00 97.06           C
ATOM    617  CZ  PHE A 119     109.267 137.969 112.199  1.00 97.06           C
ATOM    618  N   LEU A 120     111.040 139.514 107.244  1.00 97.07           N
ATOM    619  CA  LEU A 120     111.767 138.324 106.800  1.00 97.07           C
ATOM    620  C   LEU A 120     113.242 138.641 106.560  1.00 97.07           C
ATOM    621  O   LEU A 120     114.091 137.915 107.059  1.00 97.07           O
ATOM    622  CB  LEU A 120     111.120 137.736 105.537  1.00 97.07           C
ATOM    623  CG  LEU A 120     109.780 137.020 105.777  1.00 97.07           C
ATOM    624  CD1 LEU A 120     109.170 136.631 104.428  1.00 97.07           C
ATOM    625  CD2 LEU A 120     109.936 135.751 106.618  1.00 97.07           C
ATOM    626  N   PHE A 121     113.559 139.761 105.904  1.00 97.33           N
ATOM    627  CA  PHE A 121     114.944 140.196 105.731  1.00 97.33           C
ATOM    628  C   PHE A 121     115.661 140.426 107.072  1.00 97.33           C
ATOM    629  O   PHE A 121     116.788 139.963 107.261  1.00 97.33           O
ATOM    630  CB  PHE A 121     114.974 141.466 104.869  1.00 97.33           C
ATOM    631  CG  PHE A 121     116.382 141.975 104.665  1.00 97.33           C
ATOM    632  CD1 PHE A 121     116.795 143.186 105.251  1.00 97.33           C
ATOM    633  CD2 PHE A 121     117.304 141.188 103.953  1.00 97.33           C
ATOM    634  CE1 PHE A 121     118.134 143.590 105.129  1.00 97.33           C
ATOM    635  CE2 PHE A 121     118.643 141.591 103.841  1.00 97.33           C
ATOM    636  CZ  PHE A 121     119.060 142.784 104.453  1.00 97.33           C
ATOM    637  N   SER A 122     115.003 141.088 108.030  1.00 97.55           N
ATOM    638  CA  SER A 122     115.556 141.299 109.374  1.00 97.55           C
ATOM    639  C   SER A 122     115.832 139.979 110.100  1.00 97.55           C
ATOM    640  O   SER A 122     116.929 139.801 110.639  1.00 97.55           O
ATOM    641  CB  SER A 122     114.607 142.152 110.214  1.00 97.55           C
ATOM    642  OG  SER A 122     115.157 142.343 111.502  1.00 97.55           O
ATOM    643  N   LEU A 123     114.872 139.050 110.076  1.00 96.03           N
ATOM    644  CA  LEU A 123     115.002 137.715 110.653  1.00 96.03           C
ATOM    645  C   LEU A 123     116.148 136.949 109.985  1.00 96.03           C
ATOM    646  O   LEU A 123     117.030 136.457 110.686  1.00 96.03           O
ATOM    647  CB  LEU A 123     113.638 137.003 110.541  1.00 96.03           C
ATOM    648  CG  LEU A 123     113.570 135.584 111.145  1.00 96.03           C
ATOM    649  CD1 LEU A 123     112.102 135.206 111.368  1.00 96.03           C
ATOM    650  CD2 LEU A 123     114.166 134.499 110.243  1.00 96.03           C
ATOM    651  N   GLU A 124     116.163 136.873 108.653  1.00 96.03           N
ATOM    652  CA  GLU A 124     117.161 136.137 107.865  1.00 96.03           C
ATOM    653  C   GLU A 124     118.580 136.659 108.104  1.00 96.03           C
ATOM    654  O   GLU A 124     119.505 135.859 108.247  1.00 96.03           O
ATOM    655  CB  GLU A 124     116.839 136.255 106.366  1.00 96.03           C
ATOM    656  CG  GLU A 124     115.636 135.408 105.920  1.00 96.03           C
ATOM    657  CD  GLU A 124     115.216 135.740 104.477  1.00 96.03           C
ATOM    658  OE1 GLU A 124     113.993 135.789 104.185  1.00 96.03           O
ATOM    659  OE2 GLU A 124     116.111 135.884 103.616  1.00 96.03           O
ATOM    660  N   SER A 125     118.738 137.982 108.191  1.00 95.10           N
ATOM    661  CA  SER A 125     120.026 138.636 108.443  1.00 95.10           C
ATOM    662  C   SER A 125     120.519 138.377 109.865  1.00 95.10           C
ATOM    663  O   SER A 125     121.664 137.982 110.066  1.00 95.10           O
ATOM    664  CB  SER A 125     119.930 140.150 108.214  1.00 95.10           C
ATOM    665  OG  SER A 125     119.524 140.414 106.892  1.00 95.10           O
ATOM    666  N   GLN A 126     119.646 138.558 110.860  1.00 94.74           N
ATOM    667  CA  GLN A 126     120.014 138.416 112.270  1.00 94.74           C
ATOM    668  C   GLN A 126     120.276 136.964 112.671  1.00 94.74           C
ATOM    669  O   GLN A 126     121.172 136.697 113.463  1.00 94.74           O
ATOM    670  CB  GLN A 126     118.903 139.019 113.135  1.00 94.74           C
ATOM    671  CG  GLN A 126     119.264 138.997 114.626  1.00 94.74           C
ATOM    672  CD  GLN A 126     118.215 139.680 115.488  1.00 94.74           C
ATOM    673  NE2 GLN A 126     117.995 139.194 116.689  1.00 94.74           N
ATOM    674  OE1 GLN A 126     117.571 140.645 115.101  1.00 94.74           O
ATOM    675  N   THR A 127     119.485 136.023 112.154  1.00 93.56           N
ATOM    676  CA  THR A 127     119.653 134.582 112.421  1.00 93.56           C
ATOM    677  C   THR A 127     120.661 133.919 111.491  1.00 93.56           C
ATOM    678  O   THR A 127     120.901 132.721 111.608  1.00 93.56           O
ATOM    679  CB  THR A 127     118.322 133.825 112.358  1.00 93.56           C
ATOM    680  CG2 THR A 127     117.317 134.320 113.393  1.00 93.56           C
ATOM    681  OG1 THR A 127     117.734 133.967 111.090  1.00 93.56           O
ATOM    682  N   THR A 128     121.270 134.685 110.579  1.00 94.27           N
ATOM    683  CA  THR A 128     122.246 134.200 109.594  1.00 94.27           C
ATOM    684  C   THR A 128     121.713 133.079 108.690  1.00 94.27           C
ATOM    685  O   THR A 128     122.479 132.255 108.204  1.00 94.27           O
ATOM    686  CB  THR A 128     123.602 133.860 110.247  1.00 94.27           C
ATOM    687  CG2 THR A 128     124.144 135.021 111.081  1.00 94.27           C
ATOM    688  OG1 THR A 128     123.526 132.745 111.110  1.00 94.27           O
ATOM    689  N   ILE A 129     120.396 133.038 108.451  1.00 95.59           N
ATOM    690  CA  ILE A 129     119.778 132.060 107.541  1.00 95.59           C
ATOM    691  C   ILE A 129     120.108 132.413 106.090  1.00 95.59           C
ATOM    692  O   ILE A 129     120.493 131.532 105.328  1.00 95.59           O
ATOM    693  CB  ILE A 129     118.252 131.973 107.771  1.00 95.59           C
ATOM    694  CG1 ILE A 129     117.947 131.354 109.151  1.00 95.59           C
ATOM    695  CG2 ILE A 129     117.568 131.140 106.673  1.00 95.59           C
ATOM    696  CD1 ILE A 129     116.467 131.449 109.553  1.00 95.59           C
ATOM    697  N   GLY A 130     119.941 133.693 105.728  1.00 91.32           N
ATOM    698  CA  GLY A 130     120.317 134.254 104.428  1.00 91.32           C
ATOM    699  C   GLY A 130     119.928 133.399 103.219  1.00 91.32           C
ATOM    700  O   GLY A 130     120.805 132.886 102.533  1.00 91.32           O
ATOM    701  N   TYR A 131     118.631 133.282 102.903  1.00 92.14           N
ATOM    702  CA  TYR A 131     118.159 132.439 101.789  1.00 92.14           C
ATOM    703  C   TYR A 131     118.682 132.853 100.397  1.00 92.14           C
ATOM    704  O   TYR A 131     118.491 132.120  99.428  1.00 92.14           O
ATOM    705  CB  TYR A 131     116.626 132.419 101.765  1.00 92.14           C
ATOM    706  CG  TYR A 131     115.952 131.708 102.921  1.00 92.14           C
ATOM    707  CD1 TYR A 131     116.210 130.344 103.158  1.00 92.14           C
ATOM    708  CD2 TYR A 131     115.024 132.394 103.721  1.00 92.14           C
ATOM    709  CE1 TYR A 131     115.557 129.675 104.211  1.00 92.14           C
ATOM    710  CE2 TYR A 131     114.378 131.737 104.785  1.00 92.14           C
ATOM    711  CZ  TYR A 131     114.644 130.375 105.030  1.00 92.14           C
ATOM    712  OH  TYR A 131     114.030 129.736 106.059  1.00 92.14           O
ATOM    713  N   GLY A 132     119.324 134.016 100.279  1.00 90.71           N
ATOM    714  CA  GLY A 132     120.100 134.415  99.100  1.00 90.71           C
ATOM    715  C   GLY A 132     119.343 135.234  98.057  1.00 90.71           C
ATOM    716  O   GLY A 132     119.956 135.710  97.110  1.00 90.71           O
ATOM    717  N   PHE A 133     118.037 135.446  98.221  1.00 93.82           N
ATOM    718  CA  PHE A 133     117.235 136.251  97.289  1.00 93.82           C
ATOM    719  C   PHE A 133     116.857 137.639  97.829  1.00 93.82           C
ATOM    720  O   PHE A 133     116.373 138.474  97.068  1.00 93.82           O
ATOM    721  CB  PHE A 133     116.017 135.436  96.859  1.00 93.82           C
ATOM    722  CG  PHE A 133     115.038 135.162  97.977  1.00 93.82           C
ATOM    723  CD1 PHE A 133     115.162 134.010  98.776  1.00 93.82           C
ATOM    724  CD2 PHE A 133     113.974 136.053  98.186  1.00 93.82           C
ATOM    725  CE1 PHE A 133     114.209 133.743  99.773  1.00 93.82           C
ATOM    726  CE2 PHE A 133     113.013 135.769  99.164  1.00 93.82           C
ATOM    727  CZ  PHE A 133     113.131 134.619  99.964  1.00 93.82           C
ATOM    728  N   ARG A 134     117.092 137.900  99.121  1.00 94.88           N
ATOM    729  CA  ARG A 134     117.008 139.231  99.739  1.00 94.88           C
ATOM    730  C   ARG A 134     118.399 139.670 100.161  1.00 94.88           C
ATOM    731  O   ARG A 134     119.024 139.008 100.988  1.00 94.88           O
ATOM    732  CB  ARG A 134     116.066 139.231 100.951  1.00 94.88           C
ATOM    733  CG  ARG A 134     114.624 138.928 100.562  1.00 94.88           C
ATOM    734  CD  ARG A 134     113.709 138.993 101.782  1.00 94.88           C
ATOM    735  NE  ARG A 134     112.334 138.681 101.376  1.00 94.88           N
ATOM    736  CZ  ARG A 134     111.721 137.527 101.559  1.00 94.88           C
ATOM    737  NH1 ARG A 134     112.225 136.536 102.241  1.00 94.88           N
ATOM    738  NH2 ARG A 134     110.547 137.342 101.019  1.00 94.88           N
ATOM    739  N   TYR A 135     118.884 140.764  99.593  1.00 94.47           N
ATOM    740  CA  TYR A 135     120.207 141.309  99.881  1.00 94.47           C
ATOM    741  C   TYR A 135     120.208 142.830  99.726  1.00 94.47           C
ATOM    742  O   TYR A 135     119.361 143.400  99.034  1.00 94.47           O
ATOM    743  CB  TYR A 135     121.267 140.634  98.994  1.00 94.47           C
ATOM    744  CG  TYR A 135     121.046 140.781  97.500  1.00 94.47           C
ATOM    745  CD1 TYR A 135     120.297 139.815  96.798  1.00 94.47           C
ATOM    746  CD2 TYR A 135     121.596 141.880  96.812  1.00 94.47           C
ATOM    747  CE1 TYR A 135     120.088 139.957  95.414  1.00 94.47           C
ATOM    748  CE2 TYR A 135     121.396 142.020  95.426  1.00 94.47           C
ATOM    749  CZ  TYR A 135     120.639 141.057  94.726  1.00 94.47           C
ATOM    750  OH  TYR A 135     120.434 141.188  93.390  1.00 94.47           O
ATOM    751  N   ILE A 136     121.152 143.476 100.409  1.00 95.56           N
ATOM    752  CA  ILE A 136     121.363 144.926 100.347  1.00 95.56           C
ATOM    753  C   ILE A 136     122.074 145.259  99.038  1.00 95.56           C
ATOM    754  O   ILE A 136     123.042 144.588  98.680  1.00 95.56           O
ATOM    755  CB  ILE A 136     122.166 145.407 101.576  1.00 95.56           C
ATOM    756  CG1 ILE A 136     121.341 145.162 102.849  1.00 95.56           C
ATOM    757  CG2 ILE A 136     122.564 146.886 101.471  1.00 95.56           C
ATOM    758  CD1 ILE A 136     122.130 145.410 104.132  1.00 95.56           C
ATOM    759  N   SER A 137     121.598 146.282  98.338  1.00 93.33           N
ATOM    760  CA  SER A 137     122.289 146.839  97.176  1.00 93.33           C
ATOM    761  C   SER A 137     123.357 147.852  97.598  1.00 93.33           C
ATOM    762  O   SER A 137     123.360 148.363  98.719  1.00 93.33           O
ATOM    763  CB  SER A 137     121.276 147.487  96.234  1.00 93.33           C
ATOM    764  OG  SER A 137     120.807 148.680  96.814  1.00 93.33           O
ATOM    765  N   GLU A 138     124.265 148.187  96.684  1.00 92.81           N
ATOM    766  CA  GLU A 138     125.297 149.207  96.922  1.00 92.81           C
ATOM    767  C   GLU A 138     124.753 150.649  96.872  1.00 92.81           C
ATOM    768  O   GLU A 138     125.478 151.583  97.208  1.00 92.81           O
ATOM    769  CB  GLU A 138     126.459 148.998  95.935  1.00 92.81           C
ATOM    770  CG  GLU A 138     127.163 147.648  96.160  1.00 92.81           C
ATOM    771  CD  GLU A 138     128.330 147.386  95.195  1.00 92.81           C
ATOM    772  OE1 GLU A 138     128.684 146.195  95.045  1.00 92.81           O
ATOM    773  OE2 GLU A 138     128.885 148.359  94.635  1.00 92.81           O
ATOM    774  N   GLU A 139     123.479 150.838  96.509  1.00 90.85           N
ATOM    775  CA  GLU A 139     122.857 152.156  96.313  1.00 90.85           C
ATOM    776  C   GLU A 139     122.755 152.958  97.617  1.00 90.85           C
ATOM    777  O   GLU A 139     122.954 154.172  97.639  1.00 90.85           O
ATOM    778  CB  GLU A 139     121.452 151.945  95.710  1.00 90.85           C
ATOM    779  CG  GLU A 139     120.752 153.247  95.285  1.00 90.85           C
ATOM    780  CD  GLU A 139     121.511 154.026  94.198  1.00 90.85           C
ATOM    781  OE1 GLU A 139     121.270 155.248  94.069  1.00 90.85           O
ATOM    782  OE2 GLU A 139     122.333 153.399  93.487  1.00 90.85           O
ATOM    783  N   CYS A 140     122.475 152.276  98.734  1.00 94.45           N
ATOM    784  CA  CYS A 140     122.136 152.923  99.999  1.00 94.45           C
ATOM    785  C   CYS A 140     123.188 152.650 101.089  1.00 94.45           C
ATOM    786  O   CYS A 140     123.067 151.671 101.832  1.00 94.45           O
ATOM    787  CB  CYS A 140     120.734 152.470 100.427  1.00 94.45           C
ATOM    788  SG  CYS A 140     119.445 152.780  99.200  1.00 94.45           S
ATOM    789  N   PRO A 141     124.162 153.557 101.323  1.00 94.73           N
ATOM    790  CA  PRO A 141     125.109 153.435 102.436  1.00 94.73           C
ATOM    791  C   PRO A 141     124.429 153.333 103.810  1.00 94.73           C
ATOM    792  O   PRO A 141     124.931 152.661 104.713  1.00 94.73           O
ATOM    793  CB  PRO A 141     125.989 154.687 102.355  1.00 94.73           C
ATOM    794  CG  PRO A 141     125.939 155.067 100.877  1.00 94.73           C
ATOM    795  CD  PRO A 141     124.526 154.672 100.460  1.00 94.73           C
ATOM    796  N   LEU A 142     123.254 153.957 103.964  1.00 95.00           N
ATOM    797  CA  LEU A 142     122.436 153.860 105.174  1.00 95.00           C
ATOM    798  C   LEU A 142     122.024 152.412 105.478  1.00 95.00           C
ATOM    799  O   LEU A 142     122.039 152.018 106.642  1.00 95.00           O
ATOM    800  CB  LEU A 142     121.197 154.764 105.015  1.00 95.00           C
ATOM    801  CG  LEU A 142     120.241 154.749 106.227  1.00 95.00           C
ATOM    802  CD1 LEU A 142     120.899 155.311 107.490  1.00 95.00           C
ATOM    803  CD2 LEU A 142     118.999 155.579 105.916  1.00 95.00           C
ATOM    804  N   ALA A 143     121.697 151.614 104.456  1.00 95.89           N
ATOM    805  CA  ALA A 143     121.350 150.205 104.622  1.00 95.89           C
ATOM    806  C   ALA A 143     122.546 149.404 105.163  1.00 95.89           C
ATOM    807  O   ALA A 143     122.397 148.616 106.093  1.00 95.89           O
ATOM    808  CB  ALA A 143     120.858 149.654 103.277  1.00 95.89           C
ATOM    809  N   ILE A 144     123.753 149.663 104.655  1.00 96.46           N
ATOM    810  CA  ILE A 144     124.980 149.006 105.127  1.00 96.46           C
ATOM    811  C   ILE A 144     125.227 149.324 106.610  1.00 96.46           C
ATOM    812  O   ILE A 144     125.437 148.419 107.418  1.00 96.46           O
ATOM    813  CB  ILE A 144     126.186 149.411 104.249  1.00 96.46           C
ATOM    814  CG1 ILE A 144     125.925 149.061 102.763  1.00 96.46           C
ATOM    815  CG2 ILE A 144     127.470 148.729 104.762  1.00 96.46           C
ATOM    816  CD1 ILE A 144     127.015 149.551 101.804  1.00 96.46           C
ATOM    817  N   VAL A 145     125.152 150.604 106.992  1.00 97.36           N
ATOM    818  CA  VAL A 145     125.319 151.030 108.392  1.00 97.36           C
ATOM    819  C   VAL A 145     124.229 150.434 109.286  1.00 97.36           C
ATOM    820  O   VAL A 145     124.532 149.979 110.391  1.00 97.36           O
ATOM    821  CB  VAL A 145     125.344 152.567 108.505  1.00 97.36           C
ATOM    822  CG1 VAL A 145     125.413 153.045 109.963  1.00 97.36           C
ATOM    823  CG2 VAL A 145     126.570 153.142 107.782  1.00 97.36           C
ATOM    824  N   LEU A 146     122.979 150.386 108.812  1.00 97.38           N
ATOM    825  CA  LEU A 146     121.864 149.778 109.536  1.00 97.38           C
ATOM    826  C   LEU A 146     122.084 148.280 109.769  1.00 97.38           C
ATOM    827  O   LEU A 146     121.871 147.818 110.888  1.00 97.38           O
ATOM    828  CB  LEU A 146     120.554 150.044 108.774  1.00 97.38           C
ATOM    829  CG  LEU A 146     119.311 149.393 109.413  1.00 97.38           C
ATOM    830  CD1 LEU A 146     119.050 149.908 110.831  1.00 97.38           C
ATOM    831  CD2 LEU A 146     118.084 149.694 108.560  1.00 97.38           C
ATOM    832  N   LEU A 147     122.554 147.536 108.762  1.00 97.10           N
ATOM    833  CA  LEU A 147     122.880 146.118 108.912  1.00 97.10           C
ATOM    834  C   LEU A 147     123.988 145.913 109.950  1.00 97.10           C
ATOM    835  O   LEU A 147     123.847 145.077 110.839  1.00 97.10           O
ATOM    836  CB  LEU A 147     123.278 145.529 107.549  1.00 97.10           C
ATOM    837  CG  LEU A 147     123.642 144.030 107.611  1.00 97.10           C
ATOM    838  CD1 LEU A 147     122.437 143.161 107.978  1.00 97.10           C
ATOM    839  CD2 LEU A 147     124.203 143.521 106.286  1.00 97.10           C
ATOM    840  N   ILE A 148     125.066 146.699 109.881  1.00 97.43           N
ATOM    841  CA  ILE A 148     126.161 146.625 110.857  1.00 97.43           C
ATOM    842  C   ILE A 148     125.635 146.919 112.269  1.00 97.43           C
ATOM    843  O   ILE A 148     125.905 146.158 113.201  1.00 97.43           O
ATOM    844  CB  ILE A 148     127.310 147.579 110.458  1.00 97.43           C
ATOM    845  CG1 ILE A 148     127.977 147.101 109.148  1.00 97.43           C
ATOM    846  CG2 ILE A 148     128.367 147.670 111.579  1.00 97.43           C
ATOM    847  CD1 ILE A 148     128.900 148.146 108.508  1.00 97.43           C
ATOM    848  N   ALA A 149     124.850 147.987 112.434  1.00 97.34           N
ATOM    849  CA  ALA A 149     124.262 148.352 113.718  1.00 97.34           C
ATOM    850  C   ALA A 149     123.320 147.260 114.250  1.00 97.34           C
ATOM    851  O   ALA A 149     123.392 146.925 115.433  1.00 97.34           O
ATOM    852  CB  ALA A 149     123.543 149.696 113.563  1.00 97.34           C
ATOM    853  N   GLN A 150     122.487 146.672 113.382  1.00 97.23           N
ATOM    854  CA  GLN A 150     121.619 145.544 113.713  1.00 97.23           C
ATOM    855  C   GLN A 150     122.442 144.384 114.265  1.00 97.23           C
ATOM    856  O   GLN A 150     122.215 143.976 115.400  1.00 97.23           O
ATOM    857  CB  GLN A 150     120.777 145.130 112.488  1.00 97.23           C
ATOM    858  CG  GLN A 150     119.880 143.913 112.779  1.00 97.23           C
ATOM    859  CD  GLN A 150     119.011 143.478 111.600  1.00 97.23           C
ATOM    860  NE2 GLN A 150     118.332 142.358 111.718  1.00 97.23           N
ATOM    861  OE1 GLN A 150     118.910 144.113 110.563  1.00 97.23           O
ATOM    862  N   LEU A 151     123.428 143.901 113.503  1.00 96.37           N
ATOM    863  CA  LEU A 151     124.227 142.735 113.871  1.00 96.37           C
ATOM    864  C   LEU A 151     125.006 142.954 115.172  1.00 96.37           C
ATOM    865  O   LEU A 151     125.019 142.073 116.031  1.00 96.37           O
ATOM    866  CB  LEU A 151     125.181 142.385 112.716  1.00 96.37           C
ATOM    867  CG  LEU A 151     124.488 141.887 111.431  1.00 96.37           C
ATOM    868  CD1 LEU A 151     125.545 141.658 110.352  1.00 96.37           C
ATOM    869  CD2 LEU A 151     123.708 140.590 111.646  1.00 96.37           C
ATOM    870  N   VAL A 152     125.618 144.126 115.363  1.00 96.75           N
ATOM    871  CA  VAL A 152     126.367 144.437 116.592  1.00 96.75           C
ATOM    872  C   VAL A 152     125.437 144.458 117.807  1.00 96.75           C
ATOM    873  O   VAL A 152     125.726 143.807 118.814  1.00 96.75           O
ATOM    874  CB  VAL A 152     127.141 145.763 116.445  1.00 96.75           C
ATOM    875  CG1 VAL A 152     127.764 146.230 117.769  1.00 96.75           C
ATOM    876  CG2 VAL A 152     128.288 145.607 115.437  1.00 96.75           C
ATOM    877  N   LEU A 153     124.303 145.161 117.727  1.00 95.52           N
ATOM    878  CA  LEU A 153     123.363 145.274 118.844  1.00 95.52           C
ATOM    879  C   LEU A 153     122.733 143.924 119.202  1.00 95.52           C
ATOM    880  O   LEU A 153     122.642 143.577 120.381  1.00 95.52           O
ATOM    881  CB  LEU A 153     122.274 146.308 118.500  1.00 95.52           C
ATOM    882  CG  LEU A 153     122.767 147.768 118.487  1.00 95.52           C
ATOM    883  CD1 LEU A 153     121.667 148.677 117.937  1.00 95.52           C
ATOM    884  CD2 LEU A 153     123.125 148.261 119.893  1.00 95.52           C
ATOM    885  N   THR A 154     122.324 143.138 118.205  1.00 94.90           N
ATOM    886  CA  THR A 154     121.670 141.845 118.438  1.00 94.90           C
ATOM    887  C   THR A 154     122.649 140.807 118.968  1.00 94.90           C
ATOM    888  O   THR A 154     122.292 140.061 119.877  1.00 94.90           O
ATOM    889  CB  THR A 154     120.970 141.324 117.178  1.00 94.90           C
ATOM    890  CG2 THR A 154     119.854 142.280 116.741  1.00 94.90           C
ATOM    891  OG1 THR A 154     121.870 141.156 116.109  1.00 94.90           O
ATOM    892  N   THR A 155     123.896 140.809 118.491  1.00 94.51           N
ATOM    893  CA  THR A 155     124.947 139.909 118.993  1.00 94.51           C
ATOM    894  C   THR A 155     125.248 140.180 120.469  1.00 94.51           C
ATOM    895  O   THR A 155     125.372 139.247 121.261  1.00 94.51           O
ATOM    896  CB  THR A 155     126.233 140.049 118.166  1.00 94.51           C
ATOM    897  CG2 THR A 155     127.335 139.095 118.620  1.00 94.51           C
ATOM    898  OG1 THR A 155     125.981 139.746 116.818  1.00 94.51           O
ATOM    899  N   ILE A 156     125.305 141.450 120.890  1.00 94.50           N
ATOM    900  CA  ILE A 156     125.497 141.804 122.306  1.00 94.50           C
ATOM    901  C   ILE A 156     124.335 141.282 123.167  1.00 94.50           C
ATOM    902  O   ILE A 156     124.563 140.704 124.235  1.00 94.50           O
ATOM    903  CB  ILE A 156     125.690 143.332 122.453  1.00 94.50           C
ATOM    904  CG1 ILE A 156     127.048 143.756 121.847  1.00 94.50           C
ATOM    905  CG2 ILE A 156     125.618 143.772 123.930  1.00 94.50           C
ATOM    906  CD1 ILE A 156     127.190 145.272 121.651  1.00 94.50           C
ATOM    907  N   LEU A 157     123.089 141.450 122.706  1.00 92.19           N
ATOM    908  CA  LEU A 157     121.906 140.932 123.401  1.00 92.19           C
ATOM    909  C   LEU A 157     121.923 139.400 123.491  1.00 92.19           C
ATOM    910  O   LEU A 157     121.617 138.844 124.546  1.00 92.19           O
ATOM    911  CB  LEU A 157     120.630 141.415 122.689  1.00 92.19           C
ATOM    912  CG  LEU A 157     120.346 142.922 122.818  1.00 92.19           C
ATOM    913  CD1 LEU A 157     119.155 143.291 121.932  1.00 92.19           C
ATOM    914  CD2 LEU A 157     120.014 143.323 124.257  1.00 92.19           C
ATOM    915  N   GLU A 158     122.316 138.717 122.421  1.00 92.05           N
ATOM    916  CA  GLU A 158     122.421 137.260 122.383  1.00 92.05           C
ATOM    917  C   GLU A 158     123.480 136.733 123.358  1.00 92.05           C
ATOM    918  O   GLU A 158     123.191 135.828 124.145  1.00 92.05           O
ATOM    919  CB  GLU A 158     122.711 136.816 120.948  1.00 92.05           C
ATOM    920  CG  GLU A 158     122.799 135.288 120.860  1.00 92.05           C
ATOM    921  CD  GLU A 158     122.917 134.772 119.424  1.00 92.05           C
ATOM    922  OE1 GLU A 158     122.925 133.529 119.296  1.00 92.05           O
ATOM    923  OE2 GLU A 158     122.969 135.608 118.496  1.00 92.05           O
ATOM    924  N   ILE A 159     124.674 137.335 123.378  1.00 93.89           N
ATOM    925  CA  ILE A 159     125.739 136.991 124.330  1.00 93.89           C
ATOM    926  C   ILE A 159     125.227 137.133 125.765  1.00 93.89           C
ATOM    927  O   ILE A 159     125.449 136.249 126.598  1.00 93.89           O
ATOM    928  CB  ILE A 159     126.988 137.870 124.089  1.00 93.89           C
ATOM    929  CG1 ILE A 159     127.674 137.459 122.769  1.00 93.89           C
ATOM    930  CG2 ILE A 159     127.993 137.762 125.256  1.00 93.89           C
ATOM    931  CD1 ILE A 159     128.720 138.470 122.278  1.00 93.89           C
ATOM    932  N   PHE A 160     124.508 138.219 126.058  1.00 92.10           N
ATOM    933  CA  PHE A 160     123.940 138.439 127.381  1.00 92.10           C
ATOM    934  C   PHE A 160     122.939 137.341 127.758  1.00 92.10           C
ATOM    935  O   PHE A 160     123.049 136.736 128.831  1.00 92.10           O
ATOM    936  CB  PHE A 160     123.295 139.826 127.434  1.00 92.10           C
ATOM    937  CG  PHE A 160     122.789 140.160 128.817  1.00 92.10           C
ATOM    938  CD1 PHE A 160     121.435 139.965 129.151  1.00 92.10           C
ATOM    939  CD2 PHE A 160     123.694 140.633 129.782  1.00 92.10           C
ATOM    940  CE1 PHE A 160     120.990 140.247 130.454  1.00 92.10           C
ATOM    941  CE2 PHE A 160     123.248 140.926 131.078  1.00 92.10           C
ATOM    942  CZ  PHE A 160     121.901 140.726 131.414  1.00 92.10           C
ATOM    943  N   ILE A 161     121.983 137.032 126.877  1.00 91.88           N
ATOM    944  CA  ILE A 161     120.970 136.009 127.146  1.00 91.88           C
ATOM    945  C   ILE A 161     121.631 134.640 127.329  1.00 91.88           C
ATOM    946  O   ILE A 161     121.435 134.008 128.370  1.00 91.88           O
ATOM    947  CB  ILE A 161     119.889 135.985 126.050  1.00 91.88           C
ATOM    948  CG1 ILE A 161     119.090 137.304 126.017  1.00 91.88           C
ATOM    949  CG2 ILE A 161     118.913 134.840 126.349  1.00 91.88           C
ATOM    950  CD1 ILE A 161     118.249 137.465 124.744  1.00 91.88           C
ATOM    951  N   THR A 162     122.464 134.212 126.385  1.00 92.78           N
ATOM    952  CA  THR A 162     123.182 132.934 126.441  1.00 92.78           C
ATOM    953  C   THR A 162     124.037 132.829 127.706  1.00 92.78           C
ATOM    954  O   THR A 162     123.979 131.817 128.412  1.00 92.78           O
ATOM    955  CB  THR A 162     124.026 132.762 125.170  1.00 92.78           C
ATOM    956  CG2 THR A 162     124.808 131.449 125.150  1.00 92.78           C
ATOM    957  OG1 THR A 162     123.132 132.717 124.086  1.00 92.78           O
ATOM    958  N   GLY A 163     124.734 133.905 128.082  1.00 94.45           N
ATOM    959  CA  GLY A 163     125.495 133.992 129.327  1.00 94.45           C
ATOM    960  C   GLY A 163     124.630 133.771 130.572  1.00 94.45           C
ATOM    961  O   GLY A 163     124.991 132.978 131.447  1.00 94.45           O
ATOM    962  N   THR A 164     123.448 134.391 130.651  1.00 93.46           N
ATOM    963  CA  THR A 164     122.535 134.205 131.799  1.00 93.46           C
ATOM    964  C   THR A 164     121.926 132.799 131.873  1.00 93.46           C
ATOM    965  O   THR A 164     121.604 132.317 132.971  1.00 93.46           O
ATOM    966  CB  THR A 164     121.383 135.219 131.819  1.00 93.46           C
ATOM    967  CG2 THR A 164     121.822 136.679 131.890  1.00 93.46           C
ATOM    968  OG1 THR A 164     120.487 135.017 130.753  1.00 93.46           O
ATOM    969  N   PHE A 165     121.752 132.127 130.731  1.00 94.13           N
ATOM    970  CA  PHE A 165     121.296 130.737 130.664  1.00 94.13           C
ATOM    971  C   PHE A 165     122.388 129.794 131.159  1.00 94.13           C
ATOM    972  O   PHE A 165     122.145 129.022 132.094  1.00 94.13           O
ATOM    973  CB  PHE A 165     120.852 130.386 129.236  1.00 94.13           C
ATOM    974  CG  PHE A 165     119.388 130.671 128.956  1.00 94.13           C
ATOM    975  CD1 PHE A 165     118.513 129.613 128.644  1.00 94.13           C
ATOM    976  CD2 PHE A 165     118.895 131.988 128.982  1.00 94.13           C
ATOM    977  CE1 PHE A 165     117.162 129.876 128.352  1.00 94.13           C
ATOM    978  CE2 PHE A 165     117.547 132.252 128.685  1.00 94.13           C
ATOM    979  CZ  PHE A 165     116.680 131.196 128.368  1.00 94.13           C
ATOM    980  N   LEU A 166     123.598 129.919 130.610  1.00 93.75           N
ATOM    981  CA  LEU A 166     124.753 129.117 131.001  1.00 93.75           C
ATOM    982  C   LEU A 166     125.057 129.276 132.497  1.00 93.75           C
ATOM    983  O   LEU A 166     125.144 128.281 133.219  1.00 93.75           O
ATOM    984  CB  LEU A 166     125.946 129.523 130.119  1.00 93.75           C
ATOM    985  CG  LEU A 166     127.226 128.706 130.383  1.00 93.75           C
ATOM    986  CD1 LEU A 166     127.032 127.218 130.082  1.00 93.75           C
ATOM    987  CD2 LEU A 166     128.361 129.238 129.512  1.00 93.75           C
ATOM    988  N   ALA A 167     125.097 130.515 132.996  1.00 93.32           N
ATOM    989  CA  ALA A 167     125.354 130.803 134.405  1.00 93.32           C
ATOM    990  C   ALA A 167     124.300 130.191 135.343  1.00 93.32           C
ATOM    991  O   ALA A 167     124.627 129.743 136.443  1.00 93.32           O
ATOM    992  CB  ALA A 167     125.420 132.325 134.582  1.00 93.32           C
ATOM    993  N   LYS A 168     123.024 130.136 134.932  1.00 93.04           N
ATOM    994  CA  LYS A 168     121.978 129.500 135.747  1.00 93.04           C
ATOM    995  C   LYS A 168     122.095 127.979 135.754  1.00 93.04           C
ATOM    996  O   LYS A 168     121.890 127.381 136.811  1.00 93.04           O
ATOM    997  CB  LYS A 168     120.586 129.936 135.287  1.00 93.04           C
ATOM    998  CG  LYS A 168     119.525 129.382 136.256  1.00 93.04           C
ATOM    999  CD  LYS A 168     118.153 129.927 135.904  1.00 93.04           C
ATOM   1000  CE  LYS A 168     117.089 129.501 136.902  1.00 93.04           C
ATOM   1001  NZ  LYS A 168     115.771 130.023 136.500  1.00 93.04           N
ATOM   1002  N   ILE A 169     122.378 127.367 134.604  1.00 91.37           N
ATOM   1003  CA  ILE A 169     122.534 125.910 134.473  1.00 91.37           C
ATOM   1004  C   ILE A 169     123.760 125.433 135.260  1.00 91.37           C
ATOM   1005  O   ILE A 169     123.688 124.398 135.915  1.00 91.37           O
ATOM   1006  CB  ILE A 169     122.603 125.507 132.982  1.00 91.37           C
ATOM   1007  CG1 ILE A 169     121.240 125.783 132.309  1.00 91.37           C
ATOM   1008  CG2 ILE A 169     122.975 124.020 132.817  1.00 91.37           C
ATOM   1009  CD1 ILE A 169     121.262 125.683 130.779  1.00 91.37           C
TER    1010      ILE A 169
ATOM   1011  N   ALA A 170     125.448 135.056 138.767  1.00 90.40           N
ATOM   1012  CA  ALA A 170     126.573 134.570 139.560  1.00 90.40           C
ATOM   1013  C   ALA A 170     126.348 134.638 141.086  1.00 90.40           C
ATOM   1014  O   ALA A 170     127.073 133.988 141.840  1.00 90.40           O
ATOM   1015  CB  ALA A 170     127.814 135.366 139.140  1.00 90.40           C
ATOM   1016  N   ARG A 171     125.352 135.393 141.586  1.00 88.71           N
ATOM   1017  CA  ARG A 171     125.086 135.457 143.034  1.00 88.71           C
ATOM   1018  C   ARG A 171     124.543 134.117 143.559  1.00 88.71           C
ATOM   1019  O   ARG A 171     123.532 133.634 143.040  1.00 88.71           O
ATOM   1020  CB  ARG A 171     124.130 136.601 143.406  1.00 88.71           C
ATOM   1021  CG  ARG A 171     124.738 137.996 143.191  1.00 88.71           C
ATOM   1022  CD  ARG A 171     123.878 139.049 143.902  1.00 88.71           C
ATOM   1023  NE  ARG A 171     124.387 140.425 143.721  1.00 88.71           N
ATOM   1024  CZ  ARG A 171     123.859 141.513 144.265  1.00 88.71           C
ATOM   1025  NH1 ARG A 171     122.935 141.457 145.174  1.00 88.71           N
ATOM   1026  NH2 ARG A 171     124.205 142.716 143.926  1.00 88.71           N
ATOM   1027  N   PRO A 172     125.064 133.575 144.674  1.00 85.76           N
ATOM   1028  CA  PRO A 172     124.670 132.271 145.215  1.00 85.76           C
ATOM   1029  C   PRO A 172     123.312 132.277 145.951  1.00 85.76           C
ATOM   1030  O   PRO A 172     123.136 131.584 146.948  1.00 85.76           O
ATOM   1031  CB  PRO A 172     125.860 131.835 146.086  1.00 85.76           C
ATOM   1032  CG  PRO A 172     126.411 133.154 146.606  1.00 85.76           C
ATOM   1033  CD  PRO A 172     126.203 134.098 145.426  1.00 85.76           C
ATOM   1034  N   LYS A 173     122.304 133.022 145.471  1.00 84.22           N
ATOM   1035  CA  LYS A 173     120.983 133.125 146.129  1.00 84.22           C
ATOM   1036  C   LYS A 173     120.271 131.772 146.225  1.00 84.22           C
ATOM   1037  O   LYS A 173     119.901 131.352 147.311  1.00 84.22           O
ATOM   1038  CB  LYS A 173     120.082 134.150 145.426  1.00 84.22           C
ATOM   1039  CG  LYS A 173     120.543 135.596 145.652  1.00 84.22           C
ATOM   1040  CD  LYS A 173     119.464 136.586 145.189  1.00 84.22           C
ATOM   1041  CE  LYS A 173     119.899 138.021 145.508  1.00 84.22           C
ATOM   1042  NZ  LYS A 173     118.809 139.002 145.262  1.00 84.22           N
ATOM   1043  N   LYS A 174     120.169 131.046 145.108  1.00 83.04           N
ATOM   1044  CA  LYS A 174     119.569 129.697 145.084  1.00 83.04           C
ATOM   1045  C   LYS A 174     120.399 128.657 145.843  1.00 83.04           C
ATOM   1046  O   LYS A 174     119.905 127.590 146.184  1.00 83.04           O
ATOM   1047  CB  LYS A 174     119.380 129.226 143.636  1.00 83.04           C
ATOM   1048  CG  LYS A 174     118.349 130.054 142.857  1.00 83.04           C
ATOM   1049  CD  LYS A 174     118.089 129.396 141.495  1.00 83.04           C
ATOM   1050  CE  LYS A 174     117.009 130.153 140.716  1.00 83.04           C
ATOM   1051  NZ  LYS A 174     116.677 129.468 139.439  1.00 83.04           N
ATOM   1052  N   ARG A 175     121.689 128.933 146.055  1.00 86.18           N
ATOM   1053  CA  ARG A 175     122.584 128.070 146.831  1.00 86.18           C
ATOM   1054  C   ARG A 175     122.379 128.275 148.332  1.00 86.18           C
ATOM   1055  O   ARG A 175     122.370 127.291 149.062  1.00 86.18           O
ATOM   1056  CB  ARG A 175     124.028 128.314 146.368  1.00 86.18           C
ATOM   1057  CG  ARG A 175     125.092 127.558 147.170  1.00 86.18           C
ATOM   1058  CD  ARG A 175     124.889 126.044 147.157  1.00 86.18           C
ATOM   1059  NE  ARG A 175     125.996 125.383 147.860  1.00 86.18           N
ATOM   1060  CZ  ARG A 175     126.288 124.101 147.824  1.00 86.18           C
ATOM   1061  NH1 ARG A 175     125.543 123.259 147.195  1.00 86.18           N
ATOM   1062  NH2 ARG A 175     127.347 123.630 148.386  1.00 86.18           N
ATOM   1063  N   ALA A 176     122.143 129.514 148.766  1.00 85.71           N
ATOM   1064  CA  ALA A 176     121.747 129.818 150.139  1.00 85.71           C
ATOM   1065  C   ALA A 176     120.463 129.072 150.550  1.00 85.71           C
ATOM   1066  O   ALA A 176     120.394 128.545 151.649  1.00 85.71           O
ATOM   1067  CB  ALA A 176     121.592 131.343 150.267  1.00 85.71           C
ATOM   1068  N   GLU A 177     119.497 128.930 149.637  1.00 87.32           N
ATOM   1069  CA  GLU A 177     118.238 128.198 149.872  1.00 87.32           C
ATOM   1070  C   GLU A 177     118.420 126.683 150.090  1.00 87.32           C
ATOM   1071  O   GLU A 177     117.512 126.020 150.583  1.00 87.32           O
ATOM   1072  CB  GLU A 177     117.296 128.430 148.676  1.00 87.32           C
ATOM   1073  CG  GLU A 177     116.800 129.883 148.573  1.00 87.32           C
ATOM   1074  CD  GLU A 177     116.088 130.209 147.246  1.00 87.32           C
ATOM   1075  OE1 GLU A 177     115.675 131.382 147.089  1.00 87.32           O
ATOM   1076  OE2 GLU A 177     116.049 129.347 146.336  1.00 87.32           O
ATOM   1077  N   THR A 178     119.578 126.112 149.737  1.00 90.64           N
ATOM   1078  CA  THR A 178     119.862 124.682 149.959  1.00 90.64           C
ATOM   1079  C   THR A 178     120.601 124.388 151.256  1.00 90.64           C
ATOM   1080  O   THR A 178     120.989 123.247 151.487  1.00 90.64           O
ATOM   1081  CB  THR A 178     120.555 124.026 148.761  1.00 90.64           C
ATOM   1082  CG2 THR A 178     119.673 124.136 147.513  1.00 90.64           C
ATOM   1083  OG1 THR A 178     121.810 124.600 148.448  1.00 90.64           O
ATOM   1084  N   ILE A 179     120.814 125.402 152.090  1.00 93.70           N
ATOM   1085  CA  ILE A 179     121.346 125.241 153.438  1.00 93.70           C
ATOM   1086  C   ILE A 179     120.185 125.479 154.391  1.00 93.70           C
ATOM   1087  O   ILE A 179     119.525 126.515 154.328  1.00 93.70           O
ATOM   1088  CB  ILE A 179     122.499 126.217 153.701  1.00 93.70           C
ATOM   1089  CG1 ILE A 179     123.647 126.014 152.686  1.00 93.70           C
ATOM   1090  CG2 ILE A 179     123.019 126.071 155.143  1.00 93.70           C
ATOM   1091  CD1 ILE A 179     124.558 127.239 152.560  1.00 93.70           C
ATOM   1092  N   ARG A 180     119.924 124.509 155.257  1.00 93.49           N
ATOM   1093  CA  ARG A 180     118.768 124.521 156.145  1.00 93.49           C
ATOM   1094  C   ARG A 180     119.225 124.560 157.593  1.00 93.49           C
ATOM   1095  O   ARG A 180     120.095 123.786 157.985  1.00 93.49           O
ATOM   1096  CB  ARG A 180     117.881 123.316 155.814  1.00 93.49           C
ATOM   1097  CG  ARG A 180     116.533 123.377 156.539  1.00 93.49           C
ATOM   1098  CD  ARG A 180     115.648 122.214 156.097  1.00 93.49           C
ATOM   1099  NE  ARG A 180     114.363 122.190 156.825  1.00 93.49           N
ATOM   1100  CZ  ARG A 180     113.190 121.815 156.350  1.00 93.49           C
ATOM   1101  NH1 ARG A 180     113.011 121.523 155.090  1.00 93.49           N
ATOM   1102  NH2 ARG A 180     112.170 121.694 157.144  1.00 93.49           N
ATOM   1103  N   PHE A 181     118.611 125.444 158.366  1.00 96.97           N
ATOM   1104  CA  PHE A 181     118.650 125.428 159.825  1.00 96.97           C
ATOM   1105  C   PHE A 181     117.441 124.658 160.357  1.00 96.97           C
ATOM   1106  O   PHE A 181     116.398 124.633 159.699  1.00 96.97           O
ATOM   1107  CB  PHE A 181     118.640 126.864 160.350  1.00 96.97           C
ATOM   1108  CG  PHE A 181     119.906 127.648 160.075  1.00 96.97           C
ATOM   1109  CD1 PHE A 181     120.940 127.644 161.027  1.00 96.97           C
ATOM   1110  CD2 PHE A 181     120.039 128.414 158.901  1.00 96.97           C
ATOM   1111  CE1 PHE A 181     122.096 128.417 160.827  1.00 96.97           C
ATOM   1112  CE2 PHE A 181     121.196 129.189 158.700  1.00 96.97           C
ATOM   1113  CZ  PHE A 181     122.212 129.203 159.669  1.00 96.97           C
ATOM   1114  N   SER A 182     117.563 124.053 161.536  1.00 97.12           N
ATOM   1115  CA  SER A 182     116.431 123.432 162.221  1.00 97.12           C
ATOM   1116  C   SER A 182     115.302 124.434 162.485  1.00 97.12           C
ATOM   1117  O   SER A 182     115.517 125.628 162.692  1.00 97.12           O
ATOM   1118  CB  SER A 182     116.878 122.735 163.510  1.00 97.12           C
ATOM   1119  OG  SER A 182     117.639 123.578 164.360  1.00 97.12           O
ATOM   1120  N   GLN A 183     114.060 123.954 162.488  1.00 95.73           N
ATOM   1121  CA  GLN A 183     112.906 124.803 162.798  1.00 95.73           C
ATOM   1122  C   GLN A 183     112.969 125.357 164.226  1.00 95.73           C
ATOM   1123  O   GLN A 183     112.690 126.536 164.448  1.00 95.73           O
ATOM   1124  CB  GLN A 183     111.608 124.014 162.579  1.00 95.73           C
ATOM   1125  CG  GLN A 183     111.310 123.780 161.090  1.00 95.73           C
ATOM   1126  CD  GLN A 183     110.994 125.052 160.308  1.00 95.73           C
ATOM   1127  NE2 GLN A 183     110.868 124.955 159.003  1.00 95.73           N
ATOM   1128  OE1 GLN A 183     110.858 126.149 160.824  1.00 95.73           O
ATOM   1129  N   HIS A 184     113.425 124.537 165.172  1.00 96.02           N
ATOM   1130  CA  HIS A 184     113.609 124.907 166.572  1.00 96.02           C
ATOM   1131  C   HIS A 184     115.085 124.823 166.960  1.00 96.02           C
ATOM   1132  O   HIS A 184     115.845 124.041 166.380  1.00 96.02           O
ATOM   1133  CB  HIS A 184     112.733 124.017 167.463  1.00 96.02           C
ATOM   1134  CG  HIS A 184     111.271 124.082 167.093  1.00 96.02           C
ATOM   1135  CD2 HIS A 184     110.354 124.994 167.539  1.00 96.02           C
ATOM   1136  ND1 HIS A 184     110.624 123.258 166.198  1.00 96.02           N
ATOM   1137  CE1 HIS A 184     109.350 123.672 166.102  1.00 96.02           C
ATOM   1138  NE2 HIS A 184     109.139 124.729 166.899  1.00 96.02           N
ATOM   1139  N   ALA A 185     115.488 125.638 167.929  1.00 95.91           N
ATOM   1140  CA  ALA A 185     116.719 125.413 168.676  1.00 95.91           C
ATOM   1141  C   ALA A 185     116.368 124.621 169.935  1.00 95.91           C
ATOM   1142  O   ALA A 185     115.239 124.705 170.420  1.00 95.91           O
ATOM   1143  CB  ALA A 185     117.380 126.754 168.989  1.00 95.91           C
ATOM   1144  N   VAL A 186     117.307 123.853 170.474  1.00 94.87           N
ATOM   1145  CA  VAL A 186     117.059 123.028 171.663  1.00 94.87           C
ATOM   1146  C   VAL A 186     118.098 123.300 172.739  1.00 94.87           C
ATOM   1147  O   VAL A 186     119.241 123.621 172.427  1.00 94.87           O
ATOM   1148  CB  VAL A 186     116.945 121.533 171.330  1.00 94.87           C
ATOM   1149  CG1 VAL A 186     115.878 121.250 170.272  1.00 94.87           C
ATOM   1150  CG2 VAL A 186     118.258 120.906 170.854  1.00 94.87           C
ATOM   1151  N   VAL A 187     117.709 123.187 174.004  1.00 93.15           N
ATOM   1152  CA  VAL A 187     118.607 123.352 175.146  1.00 93.15           C
ATOM   1153  C   VAL A 187     118.578 122.098 176.002  1.00 93.15           C
ATOM   1154  O   VAL A 187     117.545 121.749 176.574  1.00 93.15           O
ATOM   1155  CB  VAL A 187     118.296 124.608 175.978  1.00 93.15           C
ATOM   1156  CG1 VAL A 187     119.369 124.761 177.066  1.00 93.15           C
ATOM   1157  CG2 VAL A 187     118.300 125.873 175.113  1.00 93.15           C
ATOM   1158  N   ALA A 188     119.733 121.451 176.121  1.00 92.33           N
ATOM   1159  CA  ALA A 188     119.940 120.292 176.984  1.00 92.33           C
ATOM   1160  C   ALA A 188     121.373 120.274 177.527  1.00 92.33           C
ATOM   1161  O   ALA A 188     122.188 121.143 177.207  1.00 92.33           O
ATOM   1162  CB  ALA A 188     119.599 119.008 176.218  1.00 92.33           C
ATOM   1163  N   SER A 189     121.666 119.297 178.382  1.00 91.63           N
ATOM   1164  CA  SER A 189     123.021 119.079 178.884  1.00 91.63           C
ATOM   1165  C   SER A 189     123.852 118.344 177.832  1.00 91.63           C
ATOM   1166  O   SER A 189     123.526 117.221 177.465  1.00 91.63           O
ATOM   1167  CB  SER A 189     122.985 118.290 180.194  1.00 91.63           C
ATOM   1168  OG  SER A 189     124.233 118.389 180.846  1.00 91.63           O
ATOM   1169  N   HIS A 190     124.935 118.957 177.362  1.00 89.24           N
ATOM   1170  CA  HIS A 190     125.899 118.350 176.452  1.00 89.24           C
ATOM   1171  C   HIS A 190     127.276 118.338 177.124  1.00 89.24           C
ATOM   1172  O   HIS A 190     127.764 119.380 177.561  1.00 89.24           O
ATOM   1173  CB  HIS A 190     125.901 119.111 175.122  1.00 89.24           C
ATOM   1174  CG  HIS A 190     126.748 118.438 174.076  1.00 89.24           C
ATOM   1175  CD2 HIS A 190     126.512 117.199 173.547  1.00 89.24           C
ATOM   1176  ND1 HIS A 190     127.887 118.928 173.474  1.00 89.24           N
ATOM   1177  CE1 HIS A 190     128.320 118.003 172.600  1.00 89.24           C
ATOM   1178  NE2 HIS A 190     127.519 116.926 172.625  1.00 89.24           N
ATOM   1179  N   ASN A 191     127.892 117.159 177.265  1.00 86.64           N
ATOM   1180  CA  ASN A 191     129.131 116.965 178.040  1.00 86.64           C
ATOM   1181  C   ASN A 191     129.064 117.558 179.463  1.00 86.64           C
ATOM   1182  O   ASN A 191     130.012 118.177 179.947  1.00 86.64           O
ATOM   1183  CB  ASN A 191     130.340 117.437 177.205  1.00 86.64           C
ATOM   1184  CG  ASN A 191     130.549 116.578 175.974  1.00 86.64           C
ATOM   1185  ND2 ASN A 191     131.079 117.128 174.909  1.00 86.64           N
ATOM   1186  OD1 ASN A 191     130.238 115.399 175.967  1.00 86.64           O
ATOM   1187  N   GLY A 192     127.911 117.408 180.123  1.00 87.86           N
ATOM   1188  CA  GLY A 192     127.671 117.903 181.480  1.00 87.86           C
ATOM   1189  C   GLY A 192     127.451 119.418 181.594  1.00 87.86           C
ATOM   1190  O   GLY A 192     127.270 119.910 182.703  1.00 87.86           O
ATOM   1191  N   LYS A 193     127.452 120.161 180.478  1.00 91.04           N
ATOM   1192  CA  LYS A 193     127.222 121.612 180.456  1.00 91.04           C
ATOM   1193  C   LYS A 193     125.902 121.942 179.750  1.00 91.04           C
ATOM   1194  O   LYS A 193     125.584 121.307 178.748  1.00 91.04           O
ATOM   1195  CB  LYS A 193     128.399 122.325 179.777  1.00 91.04           C
ATOM   1196  CG  LYS A 193     129.724 122.102 180.520  1.00 91.04           C
ATOM   1197  CD  LYS A 193     130.853 122.884 179.843  1.00 91.04           C
ATOM   1198  CE  LYS A 193     132.185 122.599 180.541  1.00 91.04           C
ATOM   1199  NZ  LYS A 193     133.293 123.352 179.903  1.00 91.04           N
ATOM   1200  N   PRO A 194     125.127 122.933 180.220  1.00 91.52           N
ATOM   1201  CA  PRO A 194     123.940 123.388 179.505  1.00 91.52           C
ATOM   1202  C   PRO A 194     124.342 124.039 178.176  1.00 91.52           C
ATOM   1203  O   PRO A 194     125.140 124.975 178.153  1.00 91.52           O
ATOM   1204  CB  PRO A 194     123.255 124.378 180.450  1.00 91.52           C
ATOM   1205  CG  PRO A 194     124.413 124.934 181.279  1.00 91.52           C
ATOM   1206  CD  PRO A 194     125.374 123.757 181.395  1.00 91.52           C
ATOM   1207  N   CYS A 195     123.781 123.556 177.071  1.00 93.75           N
ATOM   1208  CA  CYS A 195     124.132 124.008 175.730  1.00 93.75           C
ATOM   1209  C   CYS A 195     122.884 124.324 174.908  1.00 93.75           C
ATOM   1210  O   CYS A 195     121.967 123.508 174.819  1.00 93.75           O
ATOM   1211  CB  CYS A 195     124.987 122.934 175.049  1.00 93.75           C
ATOM   1212  SG  CYS A 195     126.643 122.895 175.797  1.00 93.75           S
ATOM   1213  N   LEU A 196     122.880 125.491 174.260  1.00 94.75           N
ATOM   1214  CA  LEU A 196     121.929 125.822 173.203  1.00 94.75           C
ATOM   1215  C   LEU A 196     122.423 125.221 171.891  1.00 94.75           C
ATOM   1216  O   LEU A 196     123.508 125.561 171.438  1.00 94.75           O
ATOM   1217  CB  LEU A 196     121.787 127.346 173.088  1.00 94.75           C
ATOM   1218  CG  LEU A 196     120.922 127.775 171.887  1.00 94.75           C
ATOM   1219  CD1 LEU A 196     119.439 127.481 172.111  1.00 94.75           C
ATOM   1220  CD2 LEU A 196     121.070 129.263 171.626  1.00 94.75           C
ATOM   1221  N   MET A 197     121.611 124.390 171.257  1.00 95.58           N
ATOM   1222  CA  MET A 197     121.961 123.620 170.072  1.00 95.58           C
ATOM   1223  C   MET A 197     121.062 123.977 168.891  1.00 95.58           C
ATOM   1224  O   MET A 197     119.839 124.058 169.019  1.00 95.58           O
ATOM   1225  CB  MET A 197     121.850 122.129 170.405  1.00 95.58           C
ATOM   1226  CG  MET A 197     122.890 121.670 171.428  1.00 95.58           C
ATOM   1227  SD  MET A 197     122.689 119.947 171.928  1.00 95.58           S
ATOM   1228  CE  MET A 197     121.433 120.163 173.213  1.00 95.58           C
ATOM   1229  N   ILE A 198     121.670 124.120 167.715  1.00 96.88           N
ATOM   1230  CA  ILE A 198     120.994 124.290 166.430  1.00 96.88           C
ATOM   1231  C   ILE A 198     121.573 123.300 165.432  1.00 96.88           C
ATOM   1232  O   ILE A 198     122.789 123.159 165.309  1.00 96.88           O
ATOM   1233  CB  ILE A 198     121.120 125.737 165.913  1.00 96.88           C
ATOM   1234  CG1 ILE A 198     120.296 126.703 166.791  1.00 96.88           C
ATOM   1235  CG2 ILE A 198     120.627 125.855 164.460  1.00 96.88           C
ATOM   1236  CD1 ILE A 198     121.167 127.593 167.674  1.00 96.88           C
ATOM   1237  N   ARG A 199     120.698 122.652 164.667  1.00 96.30           N
ATOM   1238  CA  ARG A 199     121.120 121.756 163.599  1.00 96.30           C
ATOM   1239  C   ARG A 199     121.151 122.489 162.265  1.00 96.30           C
ATOM   1240  O   ARG A 199     120.259 123.275 161.947  1.00 96.30           O
ATOM   1241  CB  ARG A 199     120.237 120.514 163.617  1.00 96.30           C
ATOM   1242  CG  ARG A 199     120.804 119.420 162.712  1.00 96.30           C
ATOM   1243  CD  ARG A 199     119.922 118.180 162.810  1.00 96.30           C
ATOM   1244  NE  ARG A 199     120.195 117.432 164.048  1.00 96.30           N
ATOM   1245  CZ  ARG A 199     119.539 116.356 164.424  1.00 96.30           C
ATOM   1246  NH1 ARG A 199     118.386 116.021 163.915  1.00 96.30           N
ATOM   1247  NH2 ARG A 199     120.031 115.579 165.344  1.00 96.30           N
ATOM   1248  N   VAL A 200     122.180 122.218 161.475  1.00 95.88           N
ATOM   1249  CA  VAL A 200     122.389 122.802 160.154  1.00 95.88           C
ATOM   1250  C   VAL A 200     122.720 121.695 159.166  1.00 95.88           C
ATOM   1251  O   VAL A 200     123.480 120.787 159.488  1.00 95.88           O
ATOM   1252  CB  VAL A 200     123.503 123.858 160.180  1.00 95.88           C
ATOM   1253  CG1 VAL A 200     123.564 124.591 158.841  1.00 95.88           C
ATOM   1254  CG2 VAL A 200     123.276 124.917 161.268  1.00 95.88           C
ATOM   1255  N   ALA A 201     122.173 121.763 157.956  1.00 94.27           N
ATOM   1256  CA  ALA A 201     122.488 120.815 156.894  1.00 94.27           C
ATOM   1257  C   ALA A 201     122.647 121.493 155.534  1.00 94.27           C
ATOM   1258  O   ALA A 201     121.935 122.440 155.196  1.00 94.27           O
ATOM   1259  CB  ALA A 201     121.406 119.739 156.835  1.00 94.27           C
ATOM   1260  N   ASN A 202     123.553 120.942 154.731  1.00 93.31           N
ATOM   1261  CA  ASN A 202     123.660 121.210 153.304  1.00 93.31           C
ATOM   1262  C   ASN A 202     122.871 120.136 152.538  1.00 93.31           C
ATOM   1263  O   ASN A 202     123.207 118.957 152.580  1.00 93.31           O
ATOM   1264  CB  ASN A 202     125.152 121.213 152.947  1.00 93.31           C
ATOM   1265  CG  ASN A 202     125.434 121.380 151.467  1.00 93.31           C
ATOM   1266  ND2 ASN A 202     126.594 120.927 151.057  1.00 93.31           N
ATOM   1267  OD1 ASN A 202     124.644 121.908 150.692  1.00 93.31           O
ATOM   1268  N   MET A 203     121.828 120.540 151.813  1.00 90.53           N
ATOM   1269  CA  MET A 203     120.942 119.635 151.063  1.00 90.53           C
ATOM   1270  C   MET A 203     121.511 119.208 149.700  1.00 90.53           C
ATOM   1271  O   MET A 203     120.845 118.520 148.930  1.00 90.53           O
ATOM   1272  CB  MET A 203     119.586 120.324 150.830  1.00 90.53           C
ATOM   1273  CG  MET A 203     118.842 120.759 152.097  1.00 90.53           C
ATOM   1274  SD  MET A 203     118.239 119.443 153.167  1.00 90.53           S
ATOM   1275  CE  MET A 203     117.248 118.402 152.060  1.00 90.53           C
ATOM   1276  N   ARG A 204     122.705 119.682 149.328  1.00 89.05           N
ATOM   1277  CA  ARG A 204     123.322 119.432 148.019  1.00 89.05           C
ATOM   1278  C   ARG A 204     124.612 118.635 148.159  1.00 89.05           C
ATOM   1279  O   ARG A 204     125.312 118.737 149.154  1.00 89.05           O
ATOM   1280  CB  ARG A 204     123.585 120.765 147.312  1.00 89.05           C
ATOM   1281  CG  ARG A 204     122.357 121.342 146.592  1.00 89.05           C
ATOM   1282  CD  ARG A 204     122.771 122.636 145.879  1.00 89.05           C
ATOM   1283  NE  ARG A 204     121.666 123.301 145.176  1.00 89.05           N
ATOM   1284  CZ  ARG A 204     121.563 123.613 143.899  1.00 89.05           C
ATOM   1285  NH1 ARG A 204     122.460 123.276 143.013  1.00 89.05           N
ATOM   1286  NH2 ARG A 204     120.526 124.288 143.491  1.00 89.05           N
ATOM   1287  N   LYS A 205     124.962 117.926 147.081  1.00 85.25           N
ATOM   1288  CA  LYS A 205     126.215 117.158 146.978  1.00 85.25           C
ATOM   1289  C   LYS A 205     127.467 118.032 146.946  1.00 85.25           C
ATOM   1290  O   LYS A 205     128.488 117.634 147.486  1.00 85.25           O
ATOM   1291  CB  LYS A 205     126.192 116.268 145.730  1.00 85.25           C
ATOM   1292  CG  LYS A 205     125.099 115.193 145.778  1.00 85.25           C
ATOM   1293  CD  LYS A 205     125.216 114.272 144.560  1.00 85.25           C
ATOM   1294  CE  LYS A 205     124.146 113.178 144.612  1.00 85.25           C
ATOM   1295  NZ  LYS A 205     124.259 112.249 143.459  1.00 85.25           N
ATOM   1296  N   SER A 206     127.401 119.192 146.287  1.00 89.62           N
ATOM   1297  CA  SER A 206     128.537 120.118 146.260  1.00 89.62           C
ATOM   1298  C   SER A 206     128.772 120.711 147.638  1.00 89.62           C
ATOM   1299  O   SER A 206     127.816 120.939 148.391  1.00 89.62           O
ATOM   1300  CB  SER A 206     128.363 121.221 145.219  1.00 89.62           C
ATOM   1301  OG  SER A 206     127.121 121.897 145.340  1.00 89.62           O
ATOM   1302  N   LEU A 207     130.027 121.004 147.943  1.00 88.96           N
ATOM   1303  CA  LEU A 207     130.465 121.297 149.297  1.00 88.96           C
ATOM   1304  C   LEU A 207     130.461 122.805 149.578  1.00 88.96           C
ATOM   1305  O   LEU A 207     130.285 123.647 148.687  1.00 88.96           O
ATOM   1306  CB  LEU A 207     131.827 120.607 149.505  1.00 88.96           C
ATOM   1307  CG  LEU A 207     131.758 119.073 149.310  1.00 88.96           C
ATOM   1308  CD1 LEU A 207     133.163 118.494 149.159  1.00 88.96           C
ATOM   1309  CD2 LEU A 207     130.970 118.399 150.441  1.00 88.96           C
ATOM   1310  N   LEU A 208     130.568 123.146 150.857  1.00 91.10           N
ATOM   1311  CA  LEU A 208     130.780 124.510 151.330  1.00 91.10           C
ATOM   1312  C   LEU A 208     132.104 124.532 152.084  1.00 91.10           C
ATOM   1313  O   LEU A 208     132.289 123.788 153.045  1.00 91.10           O
ATOM   1314  CB  LEU A 208     129.627 124.947 152.235  1.00 91.10           C
ATOM   1315  CG  LEU A 208     128.300 125.168 151.508  1.00 91.10           C
ATOM   1316  CD1 LEU A 208     127.168 125.178 152.522  1.00 91.10           C
ATOM   1317  CD2 LEU A 208     128.281 126.479 150.711  1.00 91.10           C
ATOM   1318  N   ILE A 209     133.017 125.378 151.627  1.00 90.47           N
ATOM   1319  CA  ILE A 209     134.368 125.499 152.169  1.00 90.47           C
ATOM   1320  C   ILE A 209     134.363 126.607 153.223  1.00 90.47           C
ATOM   1321  O   ILE A 209     133.782 127.665 152.991  1.00 90.47           O
ATOM   1322  CB  ILE A 209     135.375 125.766 151.027  1.00 90.47           C
ATOM   1323  CG1 ILE A 209     135.317 124.643 149.961  1.00 90.47           C
ATOM   1324  CG2 ILE A 209     136.798 125.907 151.598  1.00 90.47           C
ATOM   1325  CD1 ILE A 209     136.112 124.953 148.687  1.00 90.47           C
ATOM   1326  N   GLY A 210     135.007 126.385 154.370  1.00 90.83           N
ATOM   1327  CA  GLY A 210     135.099 127.410 155.412  1.00 90.83           C
ATOM   1328  C   GLY A 210     133.745 127.742 156.051  1.00 90.83           C
ATOM   1329  O   GLY A 210     133.420 128.916 156.208  1.00 90.83           O
ATOM   1330  N   CYS A 211     132.924 126.728 156.354  1.00 92.33           N
ATOM   1331  CA  CYS A 211     131.635 126.939 157.014  1.00 92.33           C
ATOM   1332  C   CYS A 211     131.834 127.501 158.421  1.00 92.33           C
ATOM   1333  O   CYS A 211     132.539 126.902 159.219  1.00 92.33           O
ATOM   1334  CB  CYS A 211     130.846 125.626 157.104  1.00 92.33           C
ATOM   1335  SG  CYS A 211     130.259 125.125 155.471  1.00 92.33           S
ATOM   1336  N   GLN A 212     131.170 128.605 158.747  1.00 92.73           N
ATOM   1337  CA  GLN A 212     131.186 129.202 160.081  1.00 92.73           C
ATOM   1338  C   GLN A 212     129.773 129.615 160.470  1.00 92.73           C
ATOM   1339  O   GLN A 212     129.047 130.177 159.649  1.00 92.73           O
ATOM   1340  CB  GLN A 212     132.130 130.414 160.118  1.00 92.73           C
ATOM   1341  CG  GLN A 212     133.593 130.010 159.886  1.00 92.73           C
ATOM   1342  CD  GLN A 212     134.529 131.205 159.988  1.00 92.73           C
ATOM   1343  NE2 GLN A 212     135.584 131.104 160.766  1.00 92.73           N
ATOM   1344  OE1 GLN A 212     134.325 132.244 159.379  1.00 92.73           O
ATOM   1345  N   VAL A 213     129.388 129.349 161.718  1.00 94.86           N
ATOM   1346  CA  VAL A 213     128.102 129.774 162.284  1.00 94.86           C
ATOM   1347  C   VAL A 213     128.365 130.788 163.383  1.00 94.86           C
ATOM   1348  O   VAL A 213     129.134 130.547 164.307  1.00 94.86           O
ATOM   1349  CB  VAL A 213     127.266 128.585 162.788  1.00 94.86           C
ATOM   1350  CG1 VAL A 213     125.954 129.042 163.447  1.00 94.86           C
ATOM   1351  CG2 VAL A 213     126.890 127.673 161.613  1.00 94.86           C
ATOM   1352  N   THR A 214     127.708 131.937 163.285  1.00 94.85           N
ATOM   1353  CA  THR A 214     127.793 133.012 164.277  1.00 94.85           C
ATOM   1354  C   THR A 214     126.396 133.428 164.707  1.00 94.85           C
ATOM   1355  O   THR A 214     125.455 133.385 163.913  1.00 94.85           O
ATOM   1356  CB  THR A 214     128.586 134.215 163.749  1.00 94.85           C
ATOM   1357  CG2 THR A 214     130.036 133.859 163.427  1.00 94.85           C
ATOM   1358  OG1 THR A 214     128.010 134.728 162.570  1.00 94.85           O
ATOM   1359  N   GLY A 215     126.257 133.818 165.971  1.00 96.71           N
ATOM   1360  CA  GLY A 215     125.006 134.298 166.540  1.00 96.71           C
ATOM   1361  C   GLY A 215     125.064 135.774 166.926  1.00 96.71           C
ATOM   1362  O   GLY A 215     126.102 136.299 167.336  1.00 96.71           O
ATOM   1363  N   LYS A 216     123.915 136.440 166.825  1.00 95.87           N
ATOM   1364  CA  LYS A 216     123.652 137.782 167.344  1.00 95.87           C
ATOM   1365  C   LYS A 216     122.378 137.728 168.173  1.00 95.87           C
ATOM   1366  O   LYS A 216     121.306 137.467 167.636  1.00 95.87           O
ATOM   1367  CB  LYS A 216     123.504 138.790 166.195  1.00 95.87           C
ATOM   1368  CG  LYS A 216     124.774 138.994 165.360  1.00 95.87           C
ATOM   1369  CD  LYS A 216     125.864 139.743 166.132  1.00 95.87           C
ATOM   1370  CE  LYS A 216     127.032 139.994 165.178  1.00 95.87           C
ATOM   1371  NZ  LYS A 216     127.930 141.041 165.707  1.00 95.87           N
ATOM   1372  N   LEU A 217     122.502 137.968 169.467  1.00 94.25           N
ATOM   1373  CA  LEU A 217     121.377 138.127 170.370  1.00 94.25           C
ATOM   1374  C   LEU A 217     120.908 139.581 170.312  1.00 94.25           C
ATOM   1375  O   LEU A 217     121.673 140.490 170.633  1.00 94.25           O
ATOM   1376  CB  LEU A 217     121.832 137.709 171.770  1.00 94.25           C
ATOM   1377  CG  LEU A 217     120.723 137.740 172.828  1.00 94.25           C
ATOM   1378  CD1 LEU A 217     119.685 136.651 172.561  1.00 94.25           C
ATOM   1379  CD2 LEU A 217     121.373 137.507 174.184  1.00 94.25           C
ATOM   1380  N   LEU A 218     119.674 139.788 169.867  1.00 93.12           N
ATOM   1381  CA  LEU A 218     119.006 141.081 169.840  1.00 93.12           C
ATOM   1382  C   LEU A 218     118.102 141.180 171.064  1.00 93.12           C
ATOM   1383  O   LEU A 218     117.169 140.392 171.188  1.00 93.12           O
ATOM   1384  CB  LEU A 218     118.190 141.234 168.545  1.00 93.12           C
ATOM   1385  CG  LEU A 218     118.948 140.968 167.234  1.00 93.12           C
ATOM   1386  CD1 LEU A 218     118.024 141.243 166.047  1.00 93.12           C
ATOM   1387  CD2 LEU A 218     120.167 141.874 167.086  1.00 93.12           C
ATOM   1388  N   GLN A 219     118.367 142.131 171.956  1.00 89.38           N
ATOM   1389  CA  GLN A 219     117.563 142.326 173.165  1.00 89.38           C
ATOM   1390  C   GLN A 219     117.510 143.792 173.586  1.00 89.38           C
ATOM   1391  O   GLN A 219     118.371 144.593 173.206  1.00 89.38           O
ATOM   1392  CB  GLN A 219     118.093 141.423 174.295  1.00 89.38           C
ATOM   1393  CG  GLN A 219     119.492 141.802 174.817  1.00 89.38           C
ATOM   1394  CD  GLN A 219     120.008 140.805 175.854  1.00 89.38           C
ATOM   1395  NE2 GLN A 219     121.018 141.146 176.624  1.00 89.38           N
ATOM   1396  OE1 GLN A 219     119.534 139.694 175.982  1.00 89.38           O
ATOM   1397  N   THR A 220     116.522 144.140 174.408  1.00 86.54           N
ATOM   1398  CA  THR A 220     116.489 145.456 175.054  1.00 86.54           C
ATOM   1399  C   THR A 220     117.544 145.508 176.164  1.00 86.54           C
ATOM   1400  O   THR A 220     117.677 144.573 176.947  1.00 86.54           O
ATOM   1401  CB  THR A 220     115.089 145.808 175.581  1.00 86.54           C
ATOM   1402  CG2 THR A 220     115.033 147.211 176.187  1.00 86.54           C
ATOM   1403  OG1 THR A 220     114.167 145.825 174.512  1.00 86.54           O
ATOM   1404  N   HIS A 221     118.307 146.597 176.233  1.00 84.49           N
ATOM   1405  CA  HIS A 221     119.334 146.821 177.250  1.00 84.49           C
ATOM   1406  C   HIS A 221     119.297 148.275 177.721  1.00 84.49           C
ATOM   1407  O   HIS A 221     119.315 149.192 176.898  1.00 84.49           O
ATOM   1408  CB  HIS A 221     120.703 146.467 176.663  1.00 84.49           C
ATOM   1409  CG  HIS A 221     121.855 146.741 177.593  1.00 84.49           C
ATOM   1410  CD2 HIS A 221     122.348 145.909 178.563  1.00 84.49           C
ATOM   1411  ND1 HIS A 221     122.602 147.896 177.631  1.00 84.49           N
ATOM   1412  CE1 HIS A 221     123.525 147.761 178.597  1.00 84.49           C
ATOM   1413  NE2 HIS A 221     123.421 146.557 179.178  1.00 84.49           N
ATOM   1414  N   GLN A 222     119.283 148.479 179.036  1.00 85.21           N
ATOM   1415  CA  GLN A 222     119.402 149.801 179.639  1.00 85.21           C
ATOM   1416  C   GLN A 222     120.856 150.050 180.044  1.00 85.21           C
ATOM   1417  O   GLN A 222     121.457 149.231 180.741  1.00 85.21           O
ATOM   1418  CB  GLN A 222     118.422 149.927 180.810  1.00 85.21           C
ATOM   1419  CG  GLN A 222     118.349 151.374 181.316  1.00 85.21           C
ATOM   1420  CD  GLN A 222     117.242 151.578 182.343  1.00 85.21           C
ATOM   1421  NE2 GLN A 222     116.712 152.779 182.456  1.00 85.21           N
ATOM   1422  OE1 GLN A 222     116.841 150.690 183.076  1.00 85.21           O
ATOM   1423  N   THR A 223     121.447 151.155 179.591  1.00 86.75           N
ATOM   1424  CA  THR A 223     122.824 151.518 179.950  1.00 86.75           C
ATOM   1425  C   THR A 223     122.905 152.088 181.370  1.00 86.75           C
ATOM   1426  O   THR A 223     121.889 152.442 181.974  1.00 86.75           O
ATOM   1427  CB  THR A 223     123.468 152.482 178.943  1.00 86.75           C
ATOM   1428  CG2 THR A 223     123.276 152.061 177.485  1.00 86.75           C
ATOM   1429  OG1 THR A 223     122.989 153.789 179.124  1.00 86.75           O
ATOM   1430  N   LYS A 224     124.124 152.213 181.913  1.00 86.43           N
ATOM   1431  CA  LYS A 224     124.358 152.793 183.250  1.00 86.43           C
ATOM   1432  C   LYS A 224     123.948 154.265 183.327  1.00 86.43           C
ATOM   1433  O   LYS A 224     123.614 154.761 184.395  1.00 86.43           O
ATOM   1434  CB  LYS A 224     125.837 152.653 183.631  1.00 86.43           C
ATOM   1435  CG  LYS A 224     126.243 151.191 183.861  1.00 86.43           C
ATOM   1436  CD  LYS A 224     127.703 151.116 184.317  1.00 86.43           C
ATOM   1437  CE  LYS A 224     128.096 149.659 184.572  1.00 86.43           C
ATOM   1438  NZ  LYS A 224     129.510 149.553 185.009  1.00 86.43           N
ATOM   1439  N   GLU A 225     123.954 154.944 182.188  1.00 90.25           N
ATOM   1440  CA  GLU A 225     123.554 156.335 182.002  1.00 90.25           C
ATOM   1441  C   GLU A 225     122.027 156.495 181.865  1.00 90.25           C
ATOM   1442  O   GLU A 225     121.530 157.613 181.760  1.00 90.25           O
ATOM   1443  CB  GLU A 225     124.285 156.916 180.773  1.00 90.25           C
ATOM   1444  CG  GLU A 225     125.825 156.795 180.800  1.00 90.25           C
ATOM   1445  CD  GLU A 225     126.369 155.367 180.583  1.00 90.25           C
ATOM   1446  OE1 GLU A 225     127.503 155.095 181.036  1.00 90.25           O
ATOM   1447  OE2 GLU A 225     125.626 154.511 180.040  1.00 90.25           O
ATOM   1448  N   GLY A 226     121.269 155.389 181.871  1.00 86.04           N
ATOM   1449  CA  GLY A 226     119.810 155.381 181.762  1.00 86.04           C
ATOM   1450  C   GLY A 226     119.273 155.352 180.329  1.00 86.04           C
ATOM   1451  O   GLY A 226     118.060 155.459 180.141  1.00 86.04           O
ATOM   1452  N   GLU A 227     120.127 155.178 179.315  1.00 87.30           N
ATOM   1453  CA  GLU A 227     119.692 155.056 177.921  1.00 87.30           C
ATOM   1454  C   GLU A 227     119.047 153.687 177.666  1.00 87.30           C
ATOM   1455  O   GLU A 227     119.618 152.648 177.987  1.00 87.30           O
ATOM   1456  CB  GLU A 227     120.865 155.306 176.959  1.00 87.30           C
ATOM   1457  CG  GLU A 227     120.391 155.380 175.498  1.00 87.30           C
ATOM   1458  CD  GLU A 227     121.529 155.526 174.475  1.00 87.30           C
ATOM   1459  OE1 GLU A 227     121.191 155.519 173.267  1.00 87.30           O
ATOM   1460  OE2 GLU A 227     122.706 155.619 174.880  1.00 87.30           O
ATOM   1461  N   ASN A 228     117.864 153.672 177.047  1.00 86.12           N
ATOM   1462  CA  ASN A 228     117.144 152.445 176.699  1.00 86.12           C
ATOM   1463  C   ASN A 228     117.403 152.040 175.243  1.00 86.12           C
ATOM   1464  O   ASN A 228     116.742 152.523 174.318  1.00 86.12           O
ATOM   1465  CB  ASN A 228     115.647 152.638 176.996  1.00 86.12           C
ATOM   1466  CG  ASN A 228     115.335 152.566 178.479  1.00 86.12           C
ATOM   1467  ND2 ASN A 228     114.392 153.340 178.961  1.00 86.12           N
ATOM   1468  OD1 ASN A 228     115.895 151.781 179.217  1.00 86.12           O
ATOM   1469  N   ILE A 229     118.320 151.097 175.036  1.00 85.17           N
ATOM   1470  CA  ILE A 229     118.644 150.536 173.723  1.00 85.17           C
ATOM   1471  C   ILE A 229     117.679 149.385 173.425  1.00 85.17           C
ATOM   1472  O   ILE A 229     117.754 148.329 174.043  1.00 85.17           O
ATOM   1473  CB  ILE A 229     120.118 150.075 173.664  1.00 85.17           C
ATOM   1474  CG1 ILE A 229     121.086 151.215 174.056  1.00 85.17           C
ATOM   1475  CG2 ILE A 229     120.433 149.554 172.246  1.00 85.17           C
ATOM   1476  CD1 ILE A 229     122.554 150.779 174.142  1.00 85.17           C
ATOM   1477  N   ARG A 230     116.780 149.553 172.448  1.00 83.43           N
ATOM   1478  CA  ARG A 230     115.765 148.532 172.096  1.00 83.43           C
ATOM   1479  C   ARG A 230     116.316 147.300 171.368  1.00 83.43           C
ATOM   1480  O   ARG A 230     115.719 146.236 171.443  1.00 83.43           O
ATOM   1481  CB  ARG A 230     114.658 149.160 171.240  1.00 83.43           C
ATOM   1482  CG  ARG A 230     113.798 150.153 172.029  1.00 83.43           C
ATOM   1483  CD  ARG A 230     112.627 150.617 171.158  1.00 83.43           C
ATOM   1484  NE  ARG A 230     111.711 151.489 171.910  1.00 83.43           N
ATOM   1485  CZ  ARG A 230     110.593 152.029 171.463  1.00 83.43           C
ATOM   1486  NH1 ARG A 230     110.183 151.843 170.237  1.00 83.43           N
ATOM   1487  NH2 ARG A 230     109.861 152.773 172.243  1.00 83.43           N
ATOM   1488  N   LEU A 231     117.397 147.458 170.607  1.00 86.59           N
ATOM   1489  CA  LEU A 231     117.995 146.403 169.779  1.00 86.59           C
ATOM   1490  C   LEU A 231     119.500 146.327 170.035  1.00 86.59           C
ATOM   1491  O   LEU A 231     120.310 146.512 169.123  1.00 86.59           O
ATOM   1492  CB  LEU A 231     117.670 146.632 168.287  1.00 86.59           C
ATOM   1493  CG  LEU A 231     116.203 146.420 167.886  1.00 86.59           C
ATOM   1494  CD1 LEU A 231     116.031 146.798 166.412  1.00 86.59           C
ATOM   1495  CD2 LEU A 231     115.762 144.966 168.058  1.00 86.59           C
ATOM   1496  N   ASN A 232     119.879 146.101 171.290  1.00 90.72           N
ATOM   1497  CA  ASN A 232     121.271 145.847 171.617  1.00 90.72           C
ATOM   1498  C   ASN A 232     121.699 144.516 170.987  1.00 90.72           C
ATOM   1499  O   ASN A 232     120.976 143.527 171.090  1.00 90.72           O
ATOM   1500  CB  ASN A 232     121.469 145.854 173.136  1.00 90.72           C
ATOM   1501  CG  ASN A 232     122.939 145.730 173.492  1.00 90.72           C
ATOM   1502  ND2 ASN A 232     123.261 145.153 174.625  1.00 90.72           N
ATOM   1503  OD1 ASN A 232     123.813 146.139 172.748  1.00 90.72           O
ATOM   1504  N   GLN A 233     122.853 144.507 170.320  1.00 93.17           N
ATOM   1505  CA  GLN A 233     123.363 143.338 169.609  1.00 93.17           C
ATOM   1506  C   GLN A 233     124.532 142.743 170.380  1.00 93.17           C
ATOM   1507  O   GLN A 233     125.610 143.332 170.429  1.00 93.17           O
ATOM   1508  CB  GLN A 233     123.796 143.686 168.176  1.00 93.17           C
ATOM   1509  CG  GLN A 233     122.728 144.433 167.377  1.00 93.17           C
ATOM   1510  CD  GLN A 233     123.067 144.566 165.898  1.00 93.17           C
ATOM   1511  NE2 GLN A 233     122.465 145.522 165.226  1.00 93.17           N
ATOM   1512  OE1 GLN A 233     123.860 143.837 165.314  1.00 93.17           O
ATOM   1513  N   VAL A 234     124.342 141.548 170.927  1.00 93.26           N
ATOM   1514  CA  VAL A 234     125.389 140.822 171.652  1.00 93.26           C
ATOM   1515  C   VAL A 234     125.830 139.611 170.837  1.00 93.26           C
ATOM   1516  O   VAL A 234     125.010 138.897 170.263  1.00 93.26           O
ATOM   1517  CB  VAL A 234     124.938 140.456 173.076  1.00 93.26           C
ATOM   1518  CG1 VAL A 234     126.113 139.874 173.867  1.00 93.26           C
ATOM   1519  CG2 VAL A 234     124.421 141.690 173.834  1.00 93.26           C
ATOM   1520  N   ASN A 235     127.139 139.386 170.738  1.00 95.50           N
ATOM   1521  CA  ASN A 235     127.673 138.229 170.021  1.00 95.50           C
ATOM   1522  C   ASN A 235     127.397 136.937 170.793  1.00 95.50           C
ATOM   1523  O   ASN A 235     127.614 136.878 171.999  1.00 95.50           O
ATOM   1524  CB  ASN A 235     129.182 138.406 169.793  1.00 95.50           C
ATOM   1525  CG  ASN A 235     129.509 139.519 168.824  1.00 95.50           C
ATOM   1526  ND2 ASN A 235     130.683 140.093 168.912  1.00 95.50           N
ATOM   1527  OD1 ASN A 235     128.728 139.882 167.963  1.00 95.50           O
ATOM   1528  N   VAL A 236     126.993 135.894 170.071  1.00 94.87           N
ATOM   1529  CA  VAL A 236     126.869 134.529 170.592  1.00 94.87           C
ATOM   1530  C   VAL A 236     127.747 133.626 169.732  1.00 94.87           C
ATOM   1531  O   VAL A 236     127.564 133.538 168.516  1.00 94.87           O
ATOM   1532  CB  VAL A 236     125.406 134.051 170.603  1.00 94.87           C
ATOM   1533  CG1 VAL A 236     125.266 132.686 171.278  1.00 94.87           C
ATOM   1534  CG2 VAL A 236     124.488 135.033 171.339  1.00 94.87           C
ATOM   1535  N   THR A 237     128.737 132.991 170.351  1.00 93.35           N
ATOM   1536  CA  THR A 237     129.677 132.097 169.671  1.00 93.35           C
ATOM   1537  C   THR A 237     129.119 130.681 169.618  1.00 93.35           C
ATOM   1538  O   THR A 237     128.605 130.174 170.611  1.00 93.35           O
ATOM   1539  CB  THR A 237     131.049 132.112 170.362  1.00 93.35           C
ATOM   1540  CG2 THR A 237     131.752 133.454 170.158  1.00 93.35           C
ATOM   1541  OG1 THR A 237     130.889 131.933 171.750  1.00 93.35           O
ATOM   1542  N   PHE A 238     129.221 130.036 168.457  1.00 93.78           N
ATOM   1543  CA  PHE A 238     128.803 128.651 168.270  1.00 93.78           C
ATOM   1544  C   PHE A 238     130.018 127.781 167.982  1.00 93.78           C
ATOM   1545  O   PHE A 238     130.881 128.146 167.188  1.00 93.78           O
ATOM   1546  CB  PHE A 238     127.746 128.553 167.166  1.00 93.78           C
ATOM   1547  CG  PHE A 238     126.370 128.961 167.647  1.00 93.78           C
ATOM   1548  CD1 PHE A 238     125.502 127.986 168.171  1.00 93.78           C
ATOM   1549  CD2 PHE A 238     125.989 130.315 167.655  1.00 93.78           C
ATOM   1550  CE1 PHE A 238     124.268 128.362 168.718  1.00 93.78           C
ATOM   1551  CE2 PHE A 238     124.746 130.690 168.192  1.00 93.78           C
ATOM   1552  CZ  PHE A 238     123.886 129.713 168.724  1.00 93.78           C
ATOM   1553  N   GLN A 239     130.060 126.634 168.642  1.00 91.56           N
ATOM   1554  CA  GLN A 239     131.063 125.591 168.495  1.00 91.56           C
ATOM   1555  C   GLN A 239     130.428 124.365 167.842  1.00 91.56           C
ATOM   1556  O   GLN A 239     129.207 124.253 167.725  1.00 91.56           O
ATOM   1557  CB  GLN A 239     131.654 125.254 169.872  1.00 91.56           C
ATOM   1558  CG  GLN A 239     132.384 126.453 170.501  1.00 91.56           C
ATOM   1559  CD  GLN A 239     132.921 126.163 171.898  1.00 91.56           C
ATOM   1560  NE2 GLN A 239     133.576 127.122 172.516  1.00 91.56           N
ATOM   1561  OE1 GLN A 239     132.755 125.101 172.480  1.00 91.56           O
ATOM   1562  N   VAL A 240     131.271 123.447 167.402  1.00 90.59           N
ATOM   1563  CA  VAL A 240     130.900 122.151 166.839  1.00 90.59           C
ATOM   1564  C   VAL A 240     131.942 121.145 167.331  1.00 90.59           C
ATOM   1565  O   VAL A 240     133.085 121.533 167.564  1.00 90.59           O
ATOM   1566  CB  VAL A 240     130.820 122.255 165.302  1.00 90.59           C
ATOM   1567  CG1 VAL A 240     132.132 122.771 164.699  1.00 90.59           C
ATOM   1568  CG2 VAL A 240     130.405 120.935 164.646  1.00 90.59           C
ATOM   1569  N   ASP A 241     131.573 119.874 167.491  1.00 83.95           N
ATOM   1570  CA  ASP A 241     132.488 118.826 167.980  1.00 83.95           C
ATOM   1571  C   ASP A 241     133.524 118.393 166.915  1.00 83.95           C
ATOM   1572  O   ASP A 241     133.743 117.205 166.708  1.00 83.95           O
ATOM   1573  CB  ASP A 241     131.709 117.611 168.518  1.00 83.95           C
ATOM   1574  CG  ASP A 241     130.683 117.948 169.585  1.00 83.95           C
ATOM   1575  OD1 ASP A 241     131.084 118.422 170.667  1.00 83.95           O
ATOM   1576  OD2 ASP A 241     129.489 117.738 169.281  1.00 83.95           O
ATOM   1577  N   THR A 242     134.139 119.337 166.201  1.00 74.57           N
ATOM   1578  CA  THR A 242     135.203 119.080 165.221  1.00 74.57           C
ATOM   1579  C   THR A 242     136.506 119.727 165.676  1.00 74.57           C
ATOM   1580  O   THR A 242     136.492 120.790 166.289  1.00 74.57           O
ATOM   1581  CB  THR A 242     134.853 119.565 163.804  1.00 74.57           C
ATOM   1582  CG2 THR A 242     133.628 118.865 163.216  1.00 74.57           C
ATOM   1583  OG1 THR A 242     134.592 120.946 163.707  1.00 74.57           O
ATOM   1584  N   ALA A 243     137.650 119.153 165.299  1.00 69.81           N
ATOM   1585  CA  ALA A 243     138.970 119.721 165.610  1.00 69.81           C
ATOM   1586  C   ALA A 243     139.276 121.060 164.894  1.00 69.81           C
ATOM   1587  O   ALA A 243     140.311 121.669 165.151  1.00 69.81           O
ATOM   1588  CB  ALA A 243     140.025 118.657 165.278  1.00 69.81           C
ATOM   1589  N   SER A 244     138.411 121.496 163.973  1.00 76.27           N
ATOM   1590  CA  SER A 244     138.569 122.702 163.153  1.00 76.27           C
ATOM   1591  C   SER A 244     137.447 123.705 163.423  1.00 76.27           C
ATOM   1592  O   SER A 244     136.291 123.315 163.569  1.00 76.27           O
ATOM   1593  CB  SER A 244     138.569 122.299 161.672  1.00 76.27           C
ATOM   1594  OG  SER A 244     138.571 123.417 160.798  1.00 76.27           O
ATOM   1595  N   ASP A 245     137.775 124.997 163.364  1.00 74.71           N
ATOM   1596  CA  ASP A 245     136.811 126.110 163.401  1.00 74.71           C
ATOM   1597  C   ASP A 245     135.911 126.180 162.151  1.00 74.71           C
ATOM   1598  O   ASP A 245     134.969 126.973 162.092  1.00 74.71           O
ATOM   1599  CB  ASP A 245     137.576 127.436 163.526  1.00 74.71           C
ATOM   1600  CG  ASP A 245     138.295 127.620 164.863  1.00 74.71           C
ATOM   1601  OD1 ASP A 245     137.793 127.096 165.879  1.00 74.71           O
ATOM   1602  OD2 ASP A 245     139.327 128.326 164.843  1.00 74.71           O
ATOM   1603  N   SER A 246     136.213 125.380 161.126  1.00 84.07           N
ATOM   1604  CA  SER A 246     135.428 125.278 159.899  1.00 84.07           C
ATOM   1605  C   SER A 246     135.020 123.829 159.625  1.00 84.07           C
ATOM   1606  O   SER A 246     135.752 123.094 158.955  1.00 84.07           O
ATOM   1607  CB  SER A 246     136.156 125.929 158.722  1.00 84.07           C
ATOM   1608  OG  SER A 246     137.474 125.451 158.541  1.00 84.07           O
ATOM   1609  N   PRO A 247     133.865 123.379 160.145  1.00 85.84           N
ATOM   1610  CA  PRO A 247     133.420 122.008 159.958  1.00 85.84           C
ATOM   1611  C   PRO A 247     133.085 121.686 158.502  1.00 85.84           C
ATOM   1612  O   PRO A 247     132.623 122.528 157.722  1.00 85.84           O
ATOM   1613  CB  PRO A 247     132.184 121.843 160.833  1.00 85.84           C
ATOM   1614  CG  PRO A 247     131.644 123.266 160.935  1.00 85.84           C
ATOM   1615  CD  PRO A 247     132.931 124.078 161.020  1.00 85.84           C
ATOM   1616  N   PHE A 248     133.229 120.407 158.168  1.00 85.34           N
ATOM   1617  CA  PHE A 248     132.822 119.869 156.884  1.00 85.34           C
ATOM   1618  C   PHE A 248     131.328 119.510 156.886  1.00 85.34           C
ATOM   1619  O   PHE A 248     130.925 118.451 157.357  1.00 85.34           O
ATOM   1620  CB  PHE A 248     133.729 118.680 156.549  1.00 85.34           C
ATOM   1621  CG  PHE A 248     133.583 118.206 155.124  1.00 85.34           C
ATOM   1622  CD1 PHE A 248     133.319 116.855 154.844  1.00 85.34           C
ATOM   1623  CD2 PHE A 248     133.768 119.121 154.072  1.00 85.34           C
ATOM   1624  CE1 PHE A 248     133.255 116.416 153.511  1.00 85.34           C
ATOM   1625  CE2 PHE A 248     133.684 118.687 152.745  1.00 85.34           C
ATOM   1626  CZ  PHE A 248     133.434 117.331 152.461  1.00 85.34           C
ATOM   1627  N   LEU A 249     130.489 120.400 156.345  1.00 90.74           N
ATOM   1628  CA  LEU A 249     129.025 120.251 156.325  1.00 90.74           C
ATOM   1629  C   LEU A 249     128.536 119.275 155.228  1.00 90.74           C
ATOM   1630  O   LEU A 249     127.776 119.655 154.335  1.00 90.74           O
ATOM   1631  CB  LEU A 249     128.394 121.658 156.242  1.00 90.74           C
ATOM   1632  CG  LEU A 249     126.890 121.705 156.578  1.00 90.74           C
ATOM   1633  CD1 LEU A 249     126.619 121.401 158.050  1.00 90.74           C
ATOM   1634  CD2 LEU A 249     126.340 123.103 156.287  1.00 90.74           C
ATOM   1635  N   ILE A 250     129.013 118.028 155.264  1.00 89.93           N
ATOM   1636  CA  ILE A 250     128.578 116.935 154.373  1.00 89.93           C
ATOM   1637  C   ILE A 250     127.331 116.208 154.897  1.00 89.93           C
ATOM   1638  O   ILE A 250     126.505 115.738 154.119  1.00 89.93           O
ATOM   1639  CB  ILE A 250     129.745 115.959 154.111  1.00 89.93           C
ATOM   1640  CG1 ILE A 250     129.361 114.953 153.004  1.00 89.93           C
ATOM   1641  CG2 ILE A 250     130.216 115.235 155.390  1.00 89.93           C
ATOM   1642  CD1 ILE A 250     130.553 114.211 152.392  1.00 89.93           C
ATOM   1643  N   LEU A 251     127.186 116.151 156.219  1.00 91.14           N
ATOM   1644  CA  LEU A 251     126.031 115.620 156.935  1.00 91.14           C
ATOM   1645  C   LEU A 251     125.400 116.735 157.781  1.00 91.14           C
ATOM   1646  O   LEU A 251     126.028 117.779 157.979  1.00 91.14           O
ATOM   1647  CB  LEU A 251     126.480 114.417 157.792  1.00 91.14           C
ATOM   1648  CG  LEU A 251     126.845 113.166 156.970  1.00 91.14           C
ATOM   1649  CD1 LEU A 251     127.522 112.122 157.857  1.00 91.14           C
ATOM   1650  CD2 LEU A 251     125.615 112.515 156.333  1.00 91.14           C
ATOM   1651  N   PRO A 252     124.162 116.556 158.275  1.00 93.74           N
ATOM   1652  CA  PRO A 252     123.598 117.455 159.271  1.00 93.74           C
ATOM   1653  C   PRO A 252     124.508 117.538 160.503  1.00 93.74           C
ATOM   1654  O   PRO A 252     124.756 116.528 161.156  1.00 93.74           O
ATOM   1655  CB  PRO A 252     122.214 116.885 159.611  1.00 93.74           C
ATOM   1656  CG  PRO A 252     121.848 116.068 158.371  1.00 93.74           C
ATOM   1657  CD  PRO A 252     123.200 115.522 157.918  1.00 93.74           C
ATOM   1658  N   LEU A 253     124.976 118.740 160.829  1.00 94.04           N
ATOM   1659  CA  LEU A 253     125.810 119.006 161.998  1.00 94.04           C
ATOM   1660  C   LEU A 253     125.031 119.808 163.029  1.00 94.04           C
ATOM   1661  O   LEU A 253     124.180 120.631 162.686  1.00 94.04           O
ATOM   1662  CB  LEU A 253     127.108 119.723 161.591  1.00 94.04           C
ATOM   1663  CG  LEU A 253     128.051 118.880 160.716  1.00 94.04           C
ATOM   1664  CD1 LEU A 253     129.282 119.713 160.386  1.00 94.04           C
ATOM   1665  CD2 LEU A 253     128.518 117.595 161.400  1.00 94.04           C
ATOM   1666  N   THR A 254     125.335 119.572 164.302  1.00 94.80           N
ATOM   1667  CA  THR A 254     124.751 120.328 165.411  1.00 94.80           C
ATOM   1668  C   THR A 254     125.792 121.309 165.926  1.00 94.80           C
ATOM   1669  O   THR A 254     126.842 120.908 166.414  1.00 94.80           O
ATOM   1670  CB  THR A 254     124.221 119.403 166.513  1.00 94.80           C
ATOM   1671  CG2 THR A 254     123.452 120.180 167.578  1.00 94.80           C
ATOM   1672  OG1 THR A 254     123.327 118.466 165.931  1.00 94.80           O
ATOM   1673  N   PHE A 255     125.494 122.595 165.791  1.00 95.35           N
ATOM   1674  CA  PHE A 255     126.272 123.676 166.371  1.00 95.35           C
ATOM   1675  C   PHE A 255     125.711 123.991 167.747  1.00 95.35           C
ATOM   1676  O   PHE A 255     124.489 124.063 167.907  1.00 95.35           O
ATOM   1677  CB  PHE A 255     126.207 124.910 165.469  1.00 95.35           C
ATOM   1678  CG  PHE A 255     126.973 124.751 164.177  1.00 95.35           C
ATOM   1679  CD1 PHE A 255     128.285 125.246 164.075  1.00 95.35           C
ATOM   1680  CD2 PHE A 255     126.390 124.077 163.089  1.00 95.35           C
ATOM   1681  CE1 PHE A 255     128.999 125.099 162.874  1.00 95.35           C
ATOM   1682  CE2 PHE A 255     127.108 123.918 161.892  1.00 95.35           C
ATOM   1683  CZ  PHE A 255     128.407 124.441 161.782  1.00 95.35           C
ATOM   1684  N   TYR A 256     126.576 124.214 168.726  1.00 94.66           N
ATOM   1685  CA  TYR A 256     126.157 124.483 170.091  1.00 94.66           C
ATOM   1686  C   TYR A 256     126.876 125.676 170.711  1.00 94.66           C
ATOM   1687  O   TYR A 256     128.043 125.946 170.446  1.00 94.66           O
ATOM   1688  CB  TYR A 256     126.254 123.206 170.929  1.00 94.66           C
ATOM   1689  CG  TYR A 256     127.651 122.670 171.115  1.00 94.66           C
ATOM   1690  CD1 TYR A 256     128.136 121.687 170.233  1.00 94.66           C
ATOM   1691  CD2 TYR A 256     128.475 123.174 172.139  1.00 94.66           C
ATOM   1692  CE1 TYR A 256     129.458 121.232 170.356  1.00 94.66           C
ATOM   1693  CE2 TYR A 256     129.807 122.732 172.249  1.00 94.66           C
ATOM   1694  CZ  TYR A 256     130.302 121.769 171.346  1.00 94.66           C
ATOM   1695  OH  TYR A 256     131.604 121.398 171.404  1.00 94.66           O
ATOM   1696  N   HIS A 257     126.156 126.402 171.552  1.00 94.89           N
ATOM   1697  CA  HIS A 257     126.672 127.465 172.395  1.00 94.89           C
ATOM   1698  C   HIS A 257     126.592 127.004 173.848  1.00 94.89           C
ATOM   1699  O   HIS A 257     125.509 126.674 174.337  1.00 94.89           O
ATOM   1700  CB  HIS A 257     125.865 128.742 172.155  1.00 94.89           C
ATOM   1701  CG  HIS A 257     126.253 129.839 173.108  1.00 94.89           C
ATOM   1702  CD2 HIS A 257     125.554 130.260 174.200  1.00 94.89           C
ATOM   1703  ND1 HIS A 257     127.428 130.547 173.079  1.00 94.89           N
ATOM   1704  CE1 HIS A 257     127.439 131.388 174.123  1.00 94.89           C
ATOM   1705  NE2 HIS A 257     126.292 131.276 174.811  1.00 94.89           N
ATOM   1706  N   VAL A 258     127.735 126.973 174.527  1.00 93.74           N
ATOM   1707  CA  VAL A 258     127.806 126.626 175.949  1.00 93.74           C
ATOM   1708  C   VAL A 258     127.249 127.791 176.763  1.00 93.74           C
ATOM   1709  O   VAL A 258     127.744 128.911 176.670  1.00 93.74           O
ATOM   1710  CB  VAL A 258     129.247 126.287 176.370  1.00 93.74           C
ATOM   1711  CG1 VAL A 258     129.296 125.831 177.832  1.00 93.74           C
ATOM   1712  CG2 VAL A 258     129.839 125.158 175.511  1.00 93.74           C
ATOM   1713  N   VAL A 259     126.220 127.529 177.567  1.00 91.34           N
ATOM   1714  CA  VAL A 259     125.593 128.526 178.442  1.00 91.34           C
ATOM   1715  C   VAL A 259     126.353 128.561 179.770  1.00 91.34           C
ATOM   1716  O   VAL A 259     125.921 127.995 180.772  1.00 91.34           O
ATOM   1717  CB  VAL A 259     124.079 128.281 178.611  1.00 91.34           C
ATOM   1718  CG1 VAL A 259     123.421 129.462 179.339  1.00 91.34           C
ATOM   1719  CG2 VAL A 259     123.370 128.122 177.256  1.00 91.34           C
ATOM   1720  N   ASP A 260     127.537 129.166 179.754  1.00 88.80           N
ATOM   1721  CA  ASP A 260     128.374 129.363 180.940  1.00 88.80           C
ATOM   1722  C   ASP A 260     128.168 130.744 181.594  1.00 88.80           C
ATOM   1723  O   ASP A 260     127.280 131.506 181.223  1.00 88.80           O
ATOM   1724  CB  ASP A 260     129.842 129.054 180.590  1.00 88.80           C
ATOM   1725  CG  ASP A 260     130.512 130.032 179.618  1.00 88.80           C
ATOM   1726  OD1 ASP A 260     130.030 131.179 179.476  1.00 88.80           O
ATOM   1727  OD2 ASP A 260     131.558 129.635 179.070  1.00 88.80           O
ATOM   1728  N   GLU A 261     129.000 131.066 182.586  1.00 87.25           N
ATOM   1729  CA  GLU A 261     129.012 132.350 183.303  1.00 87.25           C
ATOM   1730  C   GLU A 261     129.193 133.578 182.397  1.00 87.25           C
ATOM   1731  O   GLU A 261     128.797 134.679 182.768  1.00 87.25           O
ATOM   1732  CB  GLU A 261     130.170 132.323 184.318  1.00 87.25           C
ATOM   1733  CG  GLU A 261     130.038 131.239 185.400  1.00 87.25           C
ATOM   1734  CD  GLU A 261     128.779 131.431 186.239  1.00 87.25           C
ATOM   1735  OE1 GLU A 261     128.074 130.439 186.542  1.00 87.25           O
ATOM   1736  OE2 GLU A 261     128.416 132.596 186.515  1.00 87.25           O
ATOM   1737  N   THR A 262     129.799 133.402 181.222  1.00 87.61           N
ATOM   1738  CA  THR A 262     130.071 134.477 180.259  1.00 87.61           C
ATOM   1739  C   THR A 262     129.019 134.558 179.154  1.00 87.61           C
ATOM   1740  O   THR A 262     129.013 135.503 178.361  1.00 87.61           O
ATOM   1741  CB  THR A 262     131.472 134.332 179.653  1.00 87.61           C
ATOM   1742  CG2 THR A 262     132.567 134.225 180.715  1.00 87.61           C
ATOM   1743  OG1 THR A 262     131.595 133.225 178.784  1.00 87.61           O
ATOM   1744  N   SER A 263     128.112 133.579 179.094  1.00 90.84           N
ATOM   1745  CA  SER A 263     127.059 133.520 178.092  1.00 90.84           C
ATOM   1746  C   SER A 263     126.020 134.622 178.321  1.00 90.84           C
ATOM   1747  O   SER A 263     125.436 134.701 179.403  1.00 90.84           O
ATOM   1748  CB  SER A 263     126.366 132.162 178.127  1.00 90.84           C
ATOM   1749  OG  SER A 263     125.321 132.144 177.172  1.00 90.84           O
ATOM   1750  N   PRO A 264     125.663 135.401 177.283  1.00 87.79           N
ATOM   1751  CA  PRO A 264     124.587 136.385 177.386  1.00 87.79           C
ATOM   1752  C   PRO A 264     123.206 135.738 177.557  1.00 87.79           C
ATOM   1753  O   PRO A 264     122.230 136.430 177.828  1.00 87.79           O
ATOM   1754  CB  PRO A 264     124.688 137.183 176.090  1.00 87.79           C
ATOM   1755  CG  PRO A 264     125.195 136.155 175.080  1.00 87.79           C
ATOM   1756  CD  PRO A 264     126.167 135.330 175.919  1.00 87.79           C
ATOM   1757  N   LEU A 265     123.110 134.416 177.378  1.00 86.49           N
ATOM   1758  CA  LEU A 265     121.882 133.663 177.584  1.00 86.49           C
ATOM   1759  C   LEU A 265     121.681 133.284 179.057  1.00 86.49           C
ATOM   1760  O   LEU A 265     120.552 133.027 179.452  1.00 86.49           O
ATOM   1761  CB  LEU A 265     121.884 132.444 176.642  1.00 86.49           C
ATOM   1762  CG  LEU A 265     121.859 132.787 175.143  1.00 86.49           C
ATOM   1763  CD1 LEU A 265     121.872 131.496 174.331  1.00 86.49           C
ATOM   1764  CD2 LEU A 265     120.617 133.571 174.716  1.00 86.49           C
ATOM   1765  N   LYS A 266     122.721 133.282 179.899  1.00 80.94           N
ATOM   1766  CA  LYS A 266     122.627 132.751 181.265  1.00 80.94           C
ATOM   1767  C   LYS A 266     121.523 133.409 182.111  1.00 80.94           C
ATOM   1768  O   LYS A 266     120.783 132.700 182.793  1.00 80.94           O
ATOM   1769  CB  LYS A 266     124.007 132.866 181.926  1.00 80.94           C
ATOM   1770  CG  LYS A 266     123.929 132.299 183.342  1.00 80.94           C
ATOM   1771  CD  LYS A 266     125.251 132.329 184.099  1.00 80.94           C
ATOM   1772  CE  LYS A 266     124.814 132.057 185.536  1.00 80.94           C
ATOM   1773  NZ  LYS A 266     125.932 132.009 186.476  1.00 80.94           N
ATOM   1774  N   ASP A 267     121.418 134.736 182.061  1.00 70.90           N
ATOM   1775  CA  ASP A 267     120.501 135.517 182.904  1.00 70.90           C
ATOM   1776  C   ASP A 267     119.110 135.716 182.289  1.00 70.90           C
ATOM   1777  O   ASP A 267     118.219 136.295 182.919  1.00 70.90           O
ATOM   1778  CB  ASP A 267     121.140 136.875 183.234  1.00 70.90           C
ATOM   1779  CG  ASP A 267     122.394 136.759 184.102  1.00 70.90           C
ATOM   1780  OD1 ASP A 267     122.452 135.835 184.950  1.00 70.90           O
ATOM   1781  OD2 ASP A 267     123.285 137.617 183.918  1.00 70.90           O
ATOM   1782  N   LEU A 268     118.891 135.260 181.055  1.00 68.11           N
ATOM   1783  CA  LEU A 268     117.596 135.415 180.409  1.00 68.11           C
ATOM   1784  C   LEU A 268     116.564 134.464 181.044  1.00 68.11           C
ATOM   1785  O   LEU A 268     116.894 133.315 181.355  1.00 68.11           O
ATOM   1786  CB  LEU A 268     117.736 135.217 178.891  1.00 68.11           C
ATOM   1787  CG  LEU A 268     118.369 136.409 178.157  1.00 68.11           C
ATOM   1788  CD1 LEU A 268     118.565 136.016 176.699  1.00 68.11           C
ATOM   1789  CD2 LEU A 268     117.468 137.646 178.178  1.00 68.11           C
ATOM   1790  N   PRO A 269     115.289 134.884 181.188  1.00 61.41           N
ATOM   1791  CA  PRO A 269     114.193 134.004 181.580  1.00 61.41           C
ATOM   1792  C   PRO A 269     113.867 133.065 180.413  1.00 61.41           C
ATOM   1793  O   PRO A 269     112.865 133.200 179.710  1.00 61.41           O
ATOM   1794  CB  PRO A 269     113.046 134.935 181.983  1.00 61.41           C
ATOM   1795  CG  PRO A 269     113.271 136.157 181.096  1.00 61.41           C
ATOM   1796  CD  PRO A 269     114.792 136.235 180.966  1.00 61.41           C
ATOM   1797  N   LEU A 270     114.775 132.130 180.150  1.00 57.84           N
ATOM   1798  CA  LEU A 270     114.722 131.293 178.968  1.00 57.84           C
ATOM   1799  C   LEU A 270     113.680 130.179 179.102  1.00 57.84           C
ATOM   1800  O   LEU A 270     113.044 129.834 178.110  1.00 57.84           O
ATOM   1801  CB  LEU A 270     116.095 130.686 178.704  1.00 57.84           C
ATOM   1802  CG  LEU A 270     117.238 131.633 178.329  1.00 57.84           C
ATOM   1803  CD1 LEU A 270     118.598 130.985 178.540  1.00 57.84           C
ATOM   1804  CD2 LEU A 270     117.141 132.040 176.858  1.00 57.84           C
ATOM   1805  N   ARG A 271     113.469 129.640 180.313  1.00 57.41           N
ATOM   1806  CA  ARG A 271     112.581 128.481 180.533  1.00 57.41           C
ATOM   1807  C   ARG A 271     111.106 128.778 180.261  1.00 57.41           C
ATOM   1808  O   ARG A 271     110.392 127.879 179.832  1.00 57.41           O
ATOM   1809  CB  ARG A 271     112.739 127.902 181.950  1.00 57.41           C
ATOM   1810  CG  ARG A 271     114.096 127.213 182.164  1.00 57.41           C
ATOM   1811  CD  ARG A 271     114.155 126.473 183.510  1.00 57.41           C
ATOM   1812  NE  ARG A 271     113.871 125.024 183.392  1.00 57.41           N
ATOM   1813  CZ  ARG A 271     113.995 124.153 184.383  1.00 57.41           C
ATOM   1814  NH1 ARG A 271     114.284 124.544 185.574  1.00 57.41           N
ATOM   1815  NH2 ARG A 271     113.828 122.872 184.222  1.00 57.41           N
ATOM   1816  N   SER A 272     110.642 130.007 180.493  1.00 58.88           N
ATOM   1817  CA  SER A 272     109.217 130.335 180.352  1.00 58.88           C
ATOM   1818  C   SER A 272     108.811 130.752 178.931  1.00 58.88           C
ATOM   1819  O   SER A 272     107.638 131.026 178.701  1.00 58.88           O
ATOM   1820  CB  SER A 272     108.808 131.429 181.343  1.00 58.88           C
ATOM   1821  OG  SER A 272     109.041 131.075 182.687  1.00 58.88           O
ATOM   1822  N   GLY A 273     109.754 130.894 177.987  1.00 61.86           N
ATOM   1823  CA  GLY A 273     109.487 131.602 176.724  1.00 61.86           C
ATOM   1824  C   GLY A 273     109.123 133.084 176.928  1.00 61.86           C
ATOM   1825  O   GLY A 273     108.724 133.779 175.994  1.00 61.86           O
ATOM   1826  N   GLU A 274     109.262 133.601 178.152  1.00 66.39           N
ATOM   1827  CA  GLU A 274     108.877 134.959 178.556  1.00 66.39           C
ATOM   1828  C   GLU A 274     109.931 136.012 178.196  1.00 66.39           C
ATOM   1829  O   GLU A 274     109.618 137.198 178.208  1.00 66.39           O
ATOM   1830  CB  GLU A 274     108.586 134.990 180.065  1.00 66.39           C
ATOM   1831  CG  GLU A 274     107.219 134.362 180.394  1.00 66.39           C
ATOM   1832  CD  GLU A 274     106.991 134.118 181.898  1.00 66.39           C
ATOM   1833  OE1 GLU A 274     105.864 133.710 182.249  1.00 66.39           O
ATOM   1834  OE2 GLU A 274     107.968 134.210 182.676  1.00 66.39           O
ATOM   1835  N   GLY A 275     111.153 135.604 177.834  1.00 73.30           N
ATOM   1836  CA  GLY A 275     112.199 136.540 177.416  1.00 73.30           C
ATOM   1837  C   GLY A 275     111.783 137.392 176.215  1.00 73.30           C
ATOM   1838  O   GLY A 275     111.080 136.916 175.334  1.00 73.30           O
ATOM   1839  N   ASP A 276     112.231 138.644 176.150  1.00 83.12           N
ATOM   1840  CA  ASP A 276     112.040 139.518 174.983  1.00 83.12           C
ATOM   1841  C   ASP A 276     113.369 139.680 174.240  1.00 83.12           C
ATOM   1842  O   ASP A 276     114.112 140.645 174.429  1.00 83.12           O
ATOM   1843  CB  ASP A 276     111.398 140.852 175.391  1.00 83.12           C
ATOM   1844  CG  ASP A 276     110.983 141.693 174.173  1.00 83.12           C
ATOM   1845  OD1 ASP A 276     110.669 141.090 173.118  1.00 83.12           O
ATOM   1846  OD2 ASP A 276     110.920 142.937 174.313  1.00 83.12           O
ATOM   1847  N   PHE A 277     113.714 138.659 173.455  1.00 89.88           N
ATOM   1848  CA  PHE A 277     114.923 138.646 172.643  1.00 89.88           C
ATOM   1849  C   PHE A 277     114.700 137.909 171.322  1.00 89.88           C
ATOM   1850  O   PHE A 277     113.801 137.081 171.192  1.00 89.88           O
ATOM   1851  CB  PHE A 277     116.095 138.043 173.436  1.00 89.88           C
ATOM   1852  CG  PHE A 277     115.988 136.553 173.705  1.00 89.88           C
ATOM   1853  CD1 PHE A 277     115.397 136.090 174.894  1.00 89.88           C
ATOM   1854  CD2 PHE A 277     116.481 135.629 172.764  1.00 89.88           C
ATOM   1855  CE1 PHE A 277     115.314 134.708 175.147  1.00 89.88           C
ATOM   1856  CE2 PHE A 277     116.405 134.251 173.018  1.00 89.88           C
ATOM   1857  CZ  PHE A 277     115.822 133.790 174.210  1.00 89.88           C
ATOM   1858  N   GLU A 278     115.555 138.179 170.342  1.00 93.40           N
ATOM   1859  CA  GLU A 278     115.637 137.441 169.084  1.00 93.40           C
ATOM   1860  C   GLU A 278     117.077 136.970 168.875  1.00 93.40           C
ATOM   1861  O   GLU A 278     118.008 137.772 168.827  1.00 93.40           O
ATOM   1862  CB  GLU A 278     115.132 138.325 167.931  1.00 93.40           C
ATOM   1863  CG  GLU A 278     115.230 137.642 166.557  1.00 93.40           C
ATOM   1864  CD  GLU A 278     114.730 138.522 165.401  1.00 93.40           C
ATOM   1865  OE1 GLU A 278     114.650 138.017 164.254  1.00 93.40           O
ATOM   1866  OE2 GLU A 278     114.404 139.710 165.612  1.00 93.40           O
ATOM   1867  N   LEU A 279     117.273 135.660 168.732  1.00 95.03           N
ATOM   1868  CA  LEU A 279     118.574 135.089 168.405  1.00 95.03           C
ATOM   1869  C   LEU A 279     118.703 134.945 166.890  1.00 95.03           C
ATOM   1870  O   LEU A 279     118.111 134.052 166.287  1.00 95.03           O
ATOM   1871  CB  LEU A 279     118.739 133.754 169.139  1.00 95.03           C
ATOM   1872  CG  LEU A 279     120.057 133.044 168.786  1.00 95.03           C
ATOM   1873  CD1 LEU A 279     121.288 133.801 169.293  1.00 95.03           C
ATOM   1874  CD2 LEU A 279     120.045 131.659 169.410  1.00 95.03           C
ATOM   1875  N   VAL A 280     119.504 135.800 166.267  1.00 96.80           N
ATOM   1876  CA  VAL A 280     119.820 135.726 164.839  1.00 96.80           C
ATOM   1877  C   VAL A 280     121.037 134.837 164.634  1.00 96.80           C
ATOM   1878  O   VAL A 280     122.084 135.077 165.229  1.00 96.80           O
ATOM   1879  CB  VAL A 280     120.050 137.130 164.258  1.00 96.80           C
ATOM   1880  CG1 VAL A 280     120.460 137.062 162.782  1.00 96.80           C
ATOM   1881  CG2 VAL A 280     118.783 137.988 164.377  1.00 96.80           C
ATOM   1882  N   LEU A 281     120.929 133.851 163.749  1.00 97.42           N
ATOM   1883  CA  LEU A 281     122.058 133.035 163.311  1.00 97.42           C
ATOM   1884  C   LEU A 281     122.449 133.367 161.883  1.00 97.42           C
ATOM   1885  O   LEU A 281     121.601 133.613 161.022  1.00 97.42           O
ATOM   1886  CB  LEU A 281     121.755 131.540 163.422  1.00 97.42           C
ATOM   1887  CG  LEU A 281     121.390 131.060 164.825  1.00 97.42           C
ATOM   1888  CD1 LEU A 281     121.303 129.543 164.768  1.00 97.42           C
ATOM   1889  CD2 LEU A 281     122.414 131.436 165.895  1.00 97.42           C
ATOM   1890  N   ILE A 282     123.752 133.325 161.639  1.00 96.30           N
ATOM   1891  CA  ILE A 282     124.362 133.580 160.345  1.00 96.30           C
ATOM   1892  C   ILE A 282     125.353 132.454 160.078  1.00 96.30           C
ATOM   1893  O   ILE A 282     126.356 132.331 160.779  1.00 96.30           O
ATOM   1894  CB  ILE A 282     125.046 134.966 160.320  1.00 96.30           C
ATOM   1895  CG1 ILE A 282     124.102 136.086 160.830  1.00 96.30           C
ATOM   1896  CG2 ILE A 282     125.576 135.242 158.898  1.00 96.30           C
ATOM   1897  CD1 ILE A 282     124.739 137.475 160.894  1.00 96.30           C
ATOM   1898  N   LEU A 283     125.074 131.658 159.052  1.00 95.27           N
ATOM   1899  CA  LEU A 283     126.046 130.749 158.465  1.00 95.27           C
ATOM   1900  C   LEU A 283     126.716 131.438 157.284  1.00 95.27           C
ATOM   1901  O   LEU A 283     126.031 131.943 156.393  1.00 95.27           O
ATOM   1902  CB  LEU A 283     125.389 129.413 158.092  1.00 95.27           C
ATOM   1903  CG  LEU A 283     126.360 128.421 157.417  1.00 95.27           C
ATOM   1904  CD1 LEU A 283     125.925 126.998 157.731  1.00 95.27           C
ATOM   1905  CD2 LEU A 283     126.371 128.547 155.888  1.00 95.27           C
ATOM   1906  N   SER A 284     128.040 131.406 157.248  1.00 93.93           N
ATOM   1907  CA  SER A 284     128.848 131.815 156.101  1.00 93.93           C
ATOM   1908  C   SER A 284     129.704 130.661 155.605  1.00 93.93           C
ATOM   1909  O   SER A 284     130.198 129.873 156.400  1.00 93.93           O
ATOM   1910  CB  SER A 284     129.720 133.022 156.445  1.00 93.93           C
ATOM   1911  OG  SER A 284     130.534 132.788 157.572  1.00 93.93           O
ATOM   1912  N   GLY A 285     129.906 130.579 154.295  1.00 93.16           N
ATOM   1913  CA  GLY A 285     130.851 129.649 153.685  1.00 93.16           C
ATOM   1914  C   GLY A 285     131.066 129.964 152.210  1.00 93.16           C
ATOM   1915  O   GLY A 285     130.311 130.731 151.614  1.00 93.16           O
ATOM   1916  N   THR A 286     132.080 129.372 151.604  1.00 93.27           N
ATOM   1917  CA  THR A 286     132.425 129.565 150.194  1.00 93.27           C
ATOM   1918  C   THR A 286     131.870 128.424 149.353  1.00 93.27           C
ATOM   1919  O   THR A 286     132.031 127.247 149.676  1.00 93.27           O
ATOM   1920  CB  THR A 286     133.938 129.731 150.025  1.00 93.27           C
ATOM   1921  CG2 THR A 286     134.345 129.980 148.574  1.00 93.27           C
ATOM   1922  OG1 THR A 286     134.335 130.867 150.756  1.00 93.27           O
ATOM   1923  N   VAL A 287     131.189 128.768 148.261  1.00 91.84           N
ATOM   1924  CA  VAL A 287     130.650 127.798 147.306  1.00 91.84           C
ATOM   1925  C   VAL A 287     131.782 127.264 146.438  1.00 91.84           C
ATOM   1926  O   VAL A 287     132.404 128.030 145.712  1.00 91.84           O
ATOM   1927  CB  VAL A 287     129.557 128.430 146.428  1.00 91.84           C
ATOM   1928  CG1 VAL A 287     128.919 127.389 145.496  1.00 91.84           C
ATOM   1929  CG2 VAL A 287     128.443 129.042 147.287  1.00 91.84           C
ATOM   1930  N   GLU A 288     131.993 125.950 146.466  1.00 90.31           N
ATOM   1931  CA  GLU A 288     133.071 125.256 145.746  1.00 90.31           C
ATOM   1932  C   GLU A 288     133.123 125.574 144.241  1.00 90.31           C
ATOM   1933  O   GLU A 288     134.181 125.867 143.701  1.00 90.31           O
ATOM   1934  CB  GLU A 288     132.828 123.761 145.989  1.00 90.31           C
ATOM   1935  CG  GLU A 288     133.875 122.821 145.385  1.00 90.31           C
ATOM   1936  CD  GLU A 288     133.537 121.349 145.680  1.00 90.31           C
ATOM   1937  OE1 GLU A 288     134.443 120.512 145.500  1.00 90.31           O
ATOM   1938  OE2 GLU A 288     132.368 121.065 146.059  1.00 90.31           O
ATOM   1939  N   SER A 289     131.975 125.580 143.558  1.00 89.00           N
ATOM   1940  CA  SER A 289     131.928 125.705 142.093  1.00 89.00           C
ATOM   1941  C   SER A 289     132.133 127.123 141.555  1.00 89.00           C
ATOM   1942  O   SER A 289     132.432 127.286 140.379  1.00 89.00           O
ATOM   1943  CB  SER A 289     130.588 125.165 141.587  1.00 89.00           C
ATOM   1944  OG  SER A 289     129.500 125.882 142.156  1.00 89.00           O
ATOM   1945  N   THR A 290     131.884 128.153 142.367  1.00 89.81           N
ATOM   1946  CA  THR A 290     131.933 129.560 141.919  1.00 89.81           C
ATOM   1947  C   THR A 290     132.913 130.404 142.722  1.00 89.81           C
ATOM   1948  O   THR A 290     133.035 131.594 142.447  1.00 89.81           O
ATOM   1949  CB  THR A 290     130.547 130.230 141.944  1.00 89.81           C
ATOM   1950  CG2 THR A 290     129.481 129.492 141.138  1.00 89.81           C
ATOM   1951  OG1 THR A 290     130.058 130.341 143.265  1.00 89.81           O
ATOM   1952  N   SER A 291     133.528 129.839 143.766  1.00 91.43           N
ATOM   1953  CA  SER A 291     134.356 130.546 144.751  1.00 91.43           C
ATOM   1954  C   SER A 291     133.680 131.779 145.367  1.00 91.43           C
ATOM   1955  O   SER A 291     134.339 132.679 145.881  1.00 91.43           O
ATOM   1956  CB  SER A 291     135.734 130.858 144.164  1.00 91.43           C
ATOM   1957  OG  SER A 291     136.332 129.646 143.748  1.00 91.43           O
ATOM   1958  N   ALA A 292     132.346 131.831 145.321  1.00 92.67           N
ATOM   1959  CA  ALA A 292     131.571 132.945 145.847  1.00 92.67           C
ATOM   1960  C   ALA A 292     131.207 132.677 147.305  1.00 92.67           C
ATOM   1961  O   ALA A 292     130.863 131.552 147.676  1.00 92.67           O
ATOM   1962  CB  ALA A 292     130.331 133.186 144.977  1.00 92.67           C
ATOM   1963  N   THR A 293     131.212 133.723 148.125  1.00 92.82           N
ATOM   1964  CA  THR A 293     130.744 133.625 149.506  1.00 92.82           C
ATOM   1965  C   THR A 293     129.218 133.520 149.541  1.00 92.82           C
ATOM   1966  O   THR A 293     128.483 134.267 148.894  1.00 92.82           O
ATOM   1967  CB  THR A 293     131.262 134.781 150.366  1.00 92.82           C
ATOM   1968  CG2 THR A 293     132.786 134.757 150.478  1.00 92.82           C
ATOM   1969  OG1 THR A 293     130.917 136.027 149.808  1.00 92.82           O
ATOM   1970  N   CYS A 294     128.730 132.548 150.298  1.00 92.56           N
ATOM   1971  CA  CYS A 294     127.329 132.293 150.569  1.00 92.56           C
ATOM   1972  C   CYS A 294     127.059 132.607 152.038  1.00 92.56           C
ATOM   1973  O   CYS A 294     127.801 132.163 152.916  1.00 92.56           O
ATOM   1974  CB  CYS A 294     127.024 130.832 150.231  1.00 92.56           C
ATOM   1975  SG  CYS A 294     125.258 130.490 150.452  1.00 92.56           S
ATOM   1976  N   GLN A 295     125.994 133.360 152.300  1.00 93.48           N
ATOM   1977  CA  GLN A 295     125.526 133.630 153.653  1.00 93.48           C
ATOM   1978  C   GLN A 295     124.052 133.280 153.773  1.00 93.48           C
ATOM   1979  O   GLN A 295     123.233 133.725 152.964  1.00 93.48           O
ATOM   1980  CB  GLN A 295     125.771 135.082 154.064  1.00 93.48           C
ATOM   1981  CG  GLN A 295     127.261 135.382 154.275  1.00 93.48           C
ATOM   1982  CD  GLN A 295     127.494 136.782 154.838  1.00 93.48           C
ATOM   1983  NE2 GLN A 295     128.728 137.142 155.115  1.00 93.48           N
ATOM   1984  OE1 GLN A 295     126.581 137.575 155.034  1.00 93.48           O
ATOM   1985  N   VAL A 296     123.726 132.513 154.803  1.00 95.27           N
ATOM   1986  CA  VAL A 296     122.366 132.088 155.126  1.00 95.27           C
ATOM   1987  C   VAL A 296     122.062 132.530 156.534  1.00 95.27           C
ATOM   1988  O   VAL A 296     122.906 132.426 157.421  1.00 95.27           O
ATOM   1989  CB  VAL A 296     122.168 130.575 154.962  1.00 95.27           C
ATOM   1990  CG1 VAL A 296     120.679 130.205 155.006  1.00 95.27           C
ATOM   1991  CG2 VAL A 296     122.744 130.152 153.611  1.00 95.27           C
ATOM   1992  N   ARG A 297     120.865 133.070 156.734  1.00 95.72           N
ATOM   1993  CA  ARG A 297     120.454 133.605 158.024  1.00 95.72           C
ATOM   1994  C   ARG A 297     119.141 132.984 158.450  1.00 95.72           C
ATOM   1995  O   ARG A 297     118.311 132.666 157.605  1.00 95.72           O
ATOM   1996  CB  ARG A 297     120.377 135.134 157.990  1.00 95.72           C
ATOM   1997  CG  ARG A 297     121.698 135.794 157.573  1.00 95.72           C
ATOM   1998  CD  ARG A 297     121.575 137.319 157.609  1.00 95.72           C
ATOM   1999  NE  ARG A 297     120.712 137.801 156.510  1.00 95.72           N
ATOM   2000  CZ  ARG A 297     121.088 138.476 155.441  1.00 95.72           C
ATOM   2001  NH1 ARG A 297     122.326 138.844 155.237  1.00 95.72           N
ATOM   2002  NH2 ARG A 297     120.193 138.791 154.550  1.00 95.72           N
ATOM   2003  N   THR A 298     118.951 132.870 159.748  1.00 96.60           N
ATOM   2004  CA  THR A 298     117.667 132.540 160.364  1.00 96.60           C
ATOM   2005  C   THR A 298     117.569 133.271 161.696  1.00 96.60           C
ATOM   2006  O   THR A 298     118.561 133.833 162.167  1.00 96.60           O
ATOM   2007  CB  THR A 298     117.500 131.018 160.512  1.00 96.60           C
ATOM   2008  CG2 THR A 298     118.436 130.395 161.548  1.00 96.60           C
ATOM   2009  OG1 THR A 298     116.174 130.714 160.872  1.00 96.60           O
ATOM   2010  N   SER A 299     116.394 133.282 162.312  1.00 96.13           N
ATOM   2011  CA  SER A 299     116.269 133.714 163.697  1.00 96.13           C
ATOM   2012  C   SER A 299     115.415 132.762 164.519  1.00 96.13           C
ATOM   2013  O   SER A 299     114.604 132.009 163.975  1.00 96.13           O
ATOM   2014  CB  SER A 299     115.818 135.172 163.816  1.00 96.13           C
ATOM   2015  OG  SER A 299     114.480 135.407 163.427  1.00 96.13           O
ATOM   2016  N   TYR A 300     115.646 132.797 165.824  1.00 95.04           N
ATOM   2017  CA  TYR A 300     114.888 132.075 166.830  1.00 95.04           C
ATOM   2018  C   TYR A 300     114.319 133.073 167.822  1.00 95.04           C
ATOM   2019  O   TYR A 300     115.054 133.837 168.454  1.00 95.04           O
ATOM   2020  CB  TYR A 300     115.739 131.013 167.524  1.00 95.04           C
ATOM   2021  CG  TYR A 300     116.226 129.949 166.569  1.00 95.04           C
ATOM   2022  CD1 TYR A 300     115.475 128.772 166.371  1.00 95.04           C
ATOM   2023  CD2 TYR A 300     117.411 130.167 165.847  1.00 95.04           C
ATOM   2024  CE1 TYR A 300     115.939 127.796 165.468  1.00 95.04           C
ATOM   2025  CE2 TYR A 300     117.850 129.208 164.923  1.00 95.04           C
ATOM   2026  CZ  TYR A 300     117.133 128.013 164.756  1.00 95.04           C
ATOM   2027  OH  TYR A 300     117.590 127.079 163.896  1.00 95.04           O
ATOM   2028  N   LEU A 301     113.000 133.061 167.936  1.00 92.72           N
ATOM   2029  CA  LEU A 301     112.294 133.678 169.045  1.00 92.72           C
ATOM   2030  C   LEU A 301     112.363 132.765 170.279  1.00 92.72           C
ATOM   2031  O   LEU A 301     112.651 131.578 170.145  1.00 92.72           O
ATOM   2032  CB  LEU A 301     110.848 133.977 168.614  1.00 92.72           C
ATOM   2033  CG  LEU A 301     110.746 134.990 167.464  1.00 92.72           C
ATOM   2034  CD1 LEU A 301     109.277 135.184 167.093  1.00 92.72           C
ATOM   2035  CD2 LEU A 301     111.342 136.351 167.843  1.00 92.72           C
ATOM   2036  N   PRO A 302     112.065 133.272 171.481  1.00 90.52           N
ATOM   2037  CA  PRO A 302     112.198 132.497 172.716  1.00 90.52           C
ATOM   2038  C   PRO A 302     111.258 131.285 172.749  1.00 90.52           C
ATOM   2039  O   PRO A 302     111.617 130.243 173.278  1.00 90.52           O
ATOM   2040  CB  PRO A 302     111.940 133.506 173.843  1.00 90.52           C
ATOM   2041  CG  PRO A 302     112.376 134.812 173.173  1.00 90.52           C
ATOM   2042  CD  PRO A 302     111.782 134.655 171.793  1.00 90.52           C
ATOM   2043  N   GLU A 303     110.094 131.396 172.107  1.00 88.67           N
ATOM   2044  CA  GLU A 303     109.141 130.302 171.873  1.00 88.67           C
ATOM   2045  C   GLU A 303     109.627 129.257 170.847  1.00 88.67           C
ATOM   2046  O   GLU A 303     109.159 128.124 170.846  1.00 88.67           O
ATOM   2047  CB  GLU A 303     107.788 130.918 171.458  1.00 88.67           C
ATOM   2048  CG  GLU A 303     107.861 131.800 170.190  1.00 88.67           C
ATOM   2049  CD  GLU A 303     106.553 132.542 169.849  1.00 88.67           C
ATOM   2050  OE1 GLU A 303     106.522 133.190 168.775  1.00 88.67           O
ATOM   2051  OE2 GLU A 303     105.612 132.530 170.672  1.00 88.67           O
ATOM   2052  N   GLU A 304     110.596 129.611 169.995  1.00 93.13           N
ATOM   2053  CA  GLU A 304     111.226 128.714 169.015  1.00 93.13           C
ATOM   2054  C   GLU A 304     112.457 127.982 169.615  1.00 93.13           C
ATOM   2055  O   GLU A 304     113.157 127.258 168.898  1.00 93.13           O
ATOM   2056  CB  GLU A 304     111.565 129.490 167.710  1.00 93.13           C
ATOM   2057  CG  GLU A 304     110.360 130.157 166.990  1.00 93.13           C
ATOM   2058  CD  GLU A 304     110.736 131.083 165.802  1.00 93.13           C
ATOM   2059  OE1 GLU A 304     109.919 131.345 164.885  1.00 93.13           O
ATOM   2060  OE2 GLU A 304     111.855 131.642 165.763  1.00 93.13           O
ATOM   2061  N   ILE A 305     112.735 128.165 170.916  1.00 92.82           N
ATOM   2062  CA  ILE A 305     113.829 127.530 171.674  1.00 92.82           C
ATOM   2063  C   ILE A 305     113.240 126.560 172.710  1.00 92.82           C
ATOM   2064  O   ILE A 305     112.609 126.968 173.683  1.00 92.82           O
ATOM   2065  CB  ILE A 305     114.747 128.585 172.343  1.00 92.82           C
ATOM   2066  CG1 ILE A 305     115.333 129.569 171.302  1.00 92.82           C
ATOM   2067  CG2 ILE A 305     115.881 127.874 173.112  1.00 92.82           C
ATOM   2068  CD1 ILE A 305     116.150 130.722 171.892  1.00 92.82           C
ATOM   2069  N   LEU A 306     113.471 125.262 172.522  1.00 92.29           N
ATOM   2070  CA  LEU A 306     112.864 124.191 173.312  1.00 92.29           C
ATOM   2071  C   LEU A 306     113.794 123.703 174.432  1.00 92.29           C
ATOM   2072  O   LEU A 306     114.921 123.281 174.183  1.00 92.29           O
ATOM   2073  CB  LEU A 306     112.456 123.039 172.380  1.00 92.29           C
ATOM   2074  CG  LEU A 306     111.520 123.435 171.225  1.00 92.29           C
ATOM   2075  CD1 LEU A 306     111.243 122.205 170.365  1.00 92.29           C
ATOM   2076  CD2 LEU A 306     110.184 123.992 171.714  1.00 92.29           C
ATOM   2077  N   TRP A 307     113.302 123.704 175.671  1.00 88.56           N
ATOM   2078  CA  TRP A 307     114.071 123.353 176.872  1.00 88.56           C
ATOM   2079  C   TRP A 307     113.880 121.909 177.312  1.00 88.56           C
ATOM   2080  O   TRP A 307     112.749 121.445 177.428  1.00 88.56           O
ATOM   2081  CB  TRP A 307     113.671 124.287 178.015  1.00 88.56           C
ATOM   2082  CG  TRP A 307     114.256 125.638 177.846  1.00 88.56           C
ATOM   2083  CD1 TRP A 307     113.792 126.606 177.028  1.00 88.56           C
ATOM   2084  CD2 TRP A 307     115.513 126.120 178.391  1.00 88.56           C
ATOM   2085  CE2 TRP A 307     115.827 127.335 177.729  1.00 88.56           C
ATOM   2086  CE3 TRP A 307     116.459 125.610 179.306  1.00 88.56           C
ATOM   2087  NE1 TRP A 307     114.713 127.624 176.972  1.00 88.56           N
ATOM   2088  CZ2 TRP A 307     117.076 127.935 177.879  1.00 88.56           C
ATOM   2089  CZ3 TRP A 307     117.654 126.302 179.571  1.00 88.56           C
ATOM   2090  CH2 TRP A 307     117.965 127.470 178.858  1.00 88.56           C
ATOM   2091  N   GLY A 308     114.978 121.221 177.627  1.00 91.04           N
ATOM   2092  CA  GLY A 308     114.933 119.794 177.941  1.00 91.04           C
ATOM   2093  C   GLY A 308     114.579 118.975 176.705  1.00 91.04           C
ATOM   2094  O   GLY A 308     113.806 118.027 176.795  1.00 91.04           O
ATOM   2095  N   TYR A 309     115.099 119.379 175.546  1.00 94.43           N
ATOM   2096  CA  TYR A 309     114.951 118.655 174.292  1.00 94.43           C
ATOM   2097  C   TYR A 309     116.318 118.422 173.661  1.00 94.43           C
ATOM   2098  O   TYR A 309     117.210 119.261 173.754  1.00 94.43           O
ATOM   2099  CB  TYR A 309     114.006 119.386 173.324  1.00 94.43           C
ATOM   2100  CG  TYR A 309     112.538 119.282 173.693  1.00 94.43           C
ATOM   2101  CD1 TYR A 309     111.717 118.299 173.106  1.00 94.43           C
ATOM   2102  CD2 TYR A 309     111.994 120.165 174.638  1.00 94.43           C
ATOM   2103  CE1 TYR A 309     110.360 118.198 173.472  1.00 94.43           C
ATOM   2104  CE2 TYR A 309     110.647 120.059 175.026  1.00 94.43           C
ATOM   2105  CZ  TYR A 309     109.826 119.074 174.444  1.00 94.43           C
ATOM   2106  OH  TYR A 309     108.524 118.967 174.819  1.00 94.43           O
ATOM   2107  N   GLU A 310     116.455 117.300 172.972  1.00 94.78           N
ATOM   2108  CA  GLU A 310     117.576 117.013 172.088  1.00 94.78           C
ATOM   2109  C   GLU A 310     117.051 116.719 170.689  1.00 94.78           C
ATOM   2110  O   GLU A 310     115.900 116.316 170.497  1.00 94.78           O
ATOM   2111  CB  GLU A 310     118.433 115.850 172.612  1.00 94.78           C
ATOM   2112  CG  GLU A 310     119.266 116.275 173.829  1.00 94.78           C
ATOM   2113  CD  GLU A 310     120.207 115.176 174.357  1.00 94.78           C
ATOM   2114  OE1 GLU A 310     120.585 115.286 175.540  1.00 94.78           O
ATOM   2115  OE2 GLU A 310     120.612 114.269 173.585  1.00 94.78           O
ATOM   2116  N   PHE A 311     117.894 116.925 169.684  1.00 96.33           N
ATOM   2117  CA  PHE A 311     117.527 116.548 168.333  1.00 96.33           C
ATOM   2118  C   PHE A 311     117.609 115.032 168.145  1.00 96.33           C
ATOM   2119  O   PHE A 311     118.609 114.403 168.489  1.00 96.33           O
ATOM   2120  CB  PHE A 311     118.425 117.232 167.321  1.00 96.33           C
ATOM   2121  CG  PHE A 311     118.336 118.728 167.214  1.00 96.33           C
ATOM   2122  CD1 PHE A 311     117.189 119.305 166.644  1.00 96.33           C
ATOM   2123  CD2 PHE A 311     119.416 119.538 167.609  1.00 96.33           C
ATOM   2124  CE1 PHE A 311     117.097 120.698 166.514  1.00 96.33           C
ATOM   2125  CE2 PHE A 311     119.328 120.931 167.463  1.00 96.33           C
ATOM   2126  CZ  PHE A 311     118.164 121.511 166.932  1.00 96.33           C
ATOM   2127  N   THR A 312     116.604 114.469 167.479  1.00 95.24           N
ATOM   2128  CA  THR A 312     116.586 113.052 167.097  1.00 95.24           C
ATOM   2129  C   THR A 312     117.782 112.751 166.185  1.00 95.24           C
ATOM   2130  O   THR A 312     118.064 113.560 165.288  1.00 95.24           O
ATOM   2131  CB  THR A 312     115.284 112.688 166.374  1.00 95.24           C
ATOM   2132  CG2 THR A 312     115.116 111.185 166.171  1.00 95.24           C
ATOM   2133  OG1 THR A 312     114.201 113.139 167.151  1.00 95.24           O
ATOM   2134  N   PRO A 313     118.524 111.646 166.381  1.00 93.39           N
ATOM   2135  CA  PRO A 313     119.589 111.250 165.466  1.00 93.39           C
ATOM   2136  C   PRO A 313     119.051 111.111 164.036  1.00 93.39           C
ATOM   2137  O   PRO A 313     118.165 110.306 163.778  1.00 93.39           O
ATOM   2138  CB  PRO A 313     120.136 109.927 166.016  1.00 93.39           C
ATOM   2139  CG  PRO A 313     119.808 110.005 167.505  1.00 93.39           C
ATOM   2140  CD  PRO A 313     118.471 110.741 167.520  1.00 93.39           C
ATOM   2141  N   ALA A 314     119.578 111.913 163.109  1.00 91.29           N
ATOM   2142  CA  ALA A 314     119.119 111.949 161.717  1.00 91.29           C
ATOM   2143  C   ALA A 314     120.054 111.197 160.756  1.00 91.29           C
ATOM   2144  O   ALA A 314     119.873 111.265 159.543  1.00 91.29           O
ATOM   2145  CB  ALA A 314     118.911 113.415 161.312  1.00 91.29           C
ATOM   2146  N   ILE A 315     121.086 110.527 161.278  1.00 91.98           N
ATOM   2147  CA  ILE A 315     122.082 109.811 160.479  1.00 91.98           C
ATOM   2148  C   ILE A 315     122.018 108.330 160.836  1.00 91.98           C
ATOM   2149  O   ILE A 315     122.085 107.963 162.009  1.00 91.98           O
ATOM   2150  CB  ILE A 315     123.499 110.401 160.647  1.00 91.98           C
ATOM   2151  CG1 ILE A 315     123.541 111.913 160.302  1.00 91.98           C
ATOM   2152  CG2 ILE A 315     124.467 109.632 159.726  1.00 91.98           C
ATOM   2153  CD1 ILE A 315     124.771 112.629 160.874  1.00 91.98           C
ATOM   2154  N   SER A 316     121.902 107.484 159.821  1.00 91.74           N
ATOM   2155  CA  SER A 316     121.896 106.030 159.949  1.00 91.74           C
ATOM   2156  C   SER A 316     122.829 105.393 158.919  1.00 91.74           C
ATOM   2157  O   SER A 316     123.268 106.039 157.964  1.00 91.74           O
ATOM   2158  CB  SER A 316     120.460 105.501 159.835  1.00 91.74           C
ATOM   2159  OG  SER A 316     119.910 105.784 158.560  1.00 91.74           O
ATOM   2160  N   LEU A 317     123.169 104.122 159.128  1.00 92.84           N
ATOM   2161  CA  LEU A 317     123.940 103.333 158.175  1.00 92.84           C
ATOM   2162  C   LEU A 317     122.986 102.421 157.399  1.00 92.84           C
ATOM   2163  O   LEU A 317     122.201 101.684 157.991  1.00 92.84           O
ATOM   2164  CB  LEU A 317     125.037 102.557 158.923  1.00 92.84           C
ATOM   2165  CG  LEU A 317     126.150 102.032 157.999  1.00 92.84           C
ATOM   2166  CD1 LEU A 317     127.077 103.163 157.543  1.00 92.84           C
ATOM   2167  CD2 LEU A 317     126.996 100.997 158.738  1.00 92.84           C
ATOM   2168  N   SER A 318     123.047 102.467 156.072  1.00 90.41           N
ATOM   2169  CA  SER A 318     122.290 101.553 155.222  1.00 90.41           C
ATOM   2170  C   SER A 318     122.829 100.125 155.329  1.00 90.41           C
ATOM   2171  O   SER A 318     124.001  99.913 155.643  1.00 90.41           O
ATOM   2172  CB  SER A 318     122.315 102.040 153.767  1.00 90.41           C
ATOM   2173  OG  SER A 318     123.505 101.666 153.100  1.00 90.41           O
ATOM   2174  N   ALA A 319     122.018  99.136 154.939  1.00 91.42           N
ATOM   2175  CA  ALA A 319     122.466  97.743 154.818  1.00 91.42           C
ATOM   2176  C   ALA A 319     123.661  97.570 153.852  1.00 91.42           C
ATOM   2177  O   ALA A 319     124.418  96.614 153.964  1.00 91.42           O
ATOM   2178  CB  ALA A 319     121.271  96.897 154.361  1.00 91.42           C
ATOM   2179  N   SER A 320     123.855  98.510 152.920  1.00 92.25           N
ATOM   2180  CA  SER A 320     124.992  98.531 151.995  1.00 92.25           C
ATOM   2181  C   SER A 320     126.222  99.275 152.542  1.00 92.25           C
ATOM   2182  O   SER A 320     127.126  99.572 151.768  1.00 92.25           O
ATOM   2183  CB  SER A 320     124.554  99.114 150.643  1.00 92.25           C
ATOM   2184  OG  SER A 320     124.459 100.530 150.702  1.00 92.25           O
ATOM   2185  N   GLY A 321     126.222  99.695 153.812  1.00 90.81           N
ATOM   2186  CA  GLY A 321     127.318 100.442 154.437  1.00 90.81           C
ATOM   2187  C   GLY A 321     127.416 101.922 154.047  1.00 90.81           C
ATOM   2188  O   GLY A 321     128.455 102.540 154.261  1.00 90.81           O
ATOM   2189  N   LYS A 322     126.369 102.520 153.459  1.00 90.22           N
ATOM   2190  CA  LYS A 322     126.348 103.957 153.125  1.00 90.22           C
ATOM   2191  C   LYS A 322     125.712 104.753 154.259  1.00 90.22           C
ATOM   2192  O   LYS A 322     124.663 104.364 154.759  1.00 90.22           O
ATOM   2193  CB  LYS A 322     125.607 104.221 151.806  1.00 90.22           C
ATOM   2194  CG  LYS A 322     126.359 103.664 150.590  1.00 90.22           C
ATOM   2195  CD  LYS A 322     125.610 103.989 149.292  1.00 90.22           C
ATOM   2196  CE  LYS A 322     126.393 103.431 148.102  1.00 90.22           C
ATOM   2197  NZ  LYS A 322     125.682 103.659 146.819  1.00 90.22           N
ATOM   2198  N   TYR A 323     126.289 105.902 154.600  1.00 91.50           N
ATOM   2199  CA  TYR A 323     125.633 106.858 155.494  1.00 91.50           C
ATOM   2200  C   TYR A 323     124.403 107.469 154.817  1.00 91.50           C
ATOM   2201  O   TYR A 323     124.476 107.934 153.676  1.00 91.50           O
ATOM   2202  CB  TYR A 323     126.622 107.942 155.940  1.00 91.50           C
ATOM   2203  CG  TYR A 323     127.726 107.407 156.827  1.00 91.50           C
ATOM   2204  CD1 TYR A 323     127.449 107.116 158.177  1.00 91.50           C
ATOM   2205  CD2 TYR A 323     129.017 107.180 156.308  1.00 91.50           C
ATOM   2206  CE1 TYR A 323     128.461 106.606 159.010  1.00 91.50           C
ATOM   2207  CE2 TYR A 323     130.032 106.669 157.140  1.00 91.50           C
ATOM   2208  CZ  TYR A 323     129.755 106.385 158.497  1.00 91.50           C
ATOM   2209  OH  TYR A 323     130.723 105.900 159.314  1.00 91.50           O
ATOM   2210  N   ILE A 324     123.275 107.468 155.524  1.00 91.97           N
ATOM   2211  CA  ILE A 324     122.014 108.075 155.107  1.00 91.97           C
ATOM   2212  C   ILE A 324     121.684 109.184 156.099  1.00 91.97           C
ATOM   2213  O   ILE A 324     121.565 108.932 157.294  1.00 91.97           O
ATOM   2214  CB  ILE A 324     120.887 107.016 155.020  1.00 91.97           C
ATOM   2215  CG1 ILE A 324     121.227 105.954 153.947  1.00 91.97           C
ATOM   2216  CG2 ILE A 324     119.541 107.701 154.697  1.00 91.97           C
ATOM   2217  CD1 ILE A 324     120.198 104.821 153.827  1.00 91.97           C
ATOM   2218  N   ALA A 325     121.522 110.404 155.594  1.00 92.01           N
ATOM   2219  CA  ALA A 325     120.920 111.500 156.344  1.00 92.01           C
ATOM   2220  C   ALA A 325     119.414 111.535 156.045  1.00 92.01           C
ATOM   2221  O   ALA A 325     119.012 111.877 154.931  1.00 92.01           O
ATOM   2222  CB  ALA A 325     121.627 112.810 155.979  1.00 92.01           C
ATOM   2223  N   ASP A 326     118.591 111.165 157.023  1.00 92.98           N
ATOM   2224  CA  ASP A 326     117.136 111.189 156.905  1.00 92.98           C
ATOM   2225  C   ASP A 326     116.588 112.568 157.294  1.00 92.98           C
ATOM   2226  O   ASP A 326     116.508 112.946 158.465  1.00 92.98           O
ATOM   2227  CB  ASP A 326     116.498 110.056 157.715  1.00 92.98           C
ATOM   2228  CG  ASP A 326     115.006 109.908 157.399  1.00 92.98           C
ATOM   2229  OD1 ASP A 326     114.411 110.847 156.808  1.00 92.98           O
ATOM   2230  OD2 ASP A 326     114.445 108.852 157.735  1.00 92.98           O
ATOM   2231  N   PHE A 327     116.193 113.338 156.282  1.00 92.89           N
ATOM   2232  CA  PHE A 327     115.655 114.682 156.477  1.00 92.89           C
ATOM   2233  C   PHE A 327     114.254 114.711 157.097  1.00 92.89           C
ATOM   2234  O   PHE A 327     113.838 115.780 157.542  1.00 92.89           O
ATOM   2235  CB  PHE A 327     115.726 115.469 155.165  1.00 92.89           C
ATOM   2236  CG  PHE A 327     117.132 115.940 154.874  1.00 92.89           C
ATOM   2237  CD1 PHE A 327     117.626 117.074 155.540  1.00 92.89           C
ATOM   2238  CD2 PHE A 327     117.972 115.216 154.007  1.00 92.89           C
ATOM   2239  CE1 PHE A 327     118.955 117.475 155.349  1.00 92.89           C
ATOM   2240  CE2 PHE A 327     119.293 115.645 153.785  1.00 92.89           C
ATOM   2241  CZ  PHE A 327     119.785 116.780 154.450  1.00 92.89           C
ATOM   2242  N   SER A 328     113.551 113.577 157.188  1.00 93.12           N
ATOM   2243  CA  SER A 328     112.310 113.495 157.966  1.00 93.12           C
ATOM   2244  C   SER A 328     112.564 113.655 159.471  1.00 93.12           C
ATOM   2245  O   SER A 328     111.737 114.229 160.178  1.00 93.12           O
ATOM   2246  CB  SER A 328     111.568 112.189 157.665  1.00 93.12           C
ATOM   2247  OG  SER A 328     112.210 111.074 158.233  1.00 93.12           O
ATOM   2248  N   LEU A 329     113.756 113.265 159.939  1.00 94.81           N
ATOM   2249  CA  LEU A 329     114.202 113.368 161.333  1.00 94.81           C
ATOM   2250  C   LEU A 329     114.970 114.671 161.620  1.00 94.81           C
ATOM   2251  O   LEU A 329     115.367 114.926 162.759  1.00 94.81           O
ATOM   2252  CB  LEU A 329     115.073 112.142 161.671  1.00 94.81           C
ATOM   2253  CG  LEU A 329     114.457 110.767 161.343  1.00 94.81           C
ATOM   2254  CD1 LEU A 329     115.450 109.663 161.701  1.00 94.81           C
ATOM   2255  CD2 LEU A 329     113.169 110.494 162.109  1.00 94.81           C
ATOM   2256  N   PHE A 330     115.210 115.507 160.602  1.00 95.53           N
ATOM   2257  CA  PHE A 330     116.072 116.688 160.719  1.00 95.53           C
ATOM   2258  C   PHE A 330     115.563 117.685 161.765  1.00 95.53           C
ATOM   2259  O   PHE A 330     116.340 118.131 162.610  1.00 95.53           O
ATOM   2260  CB  PHE A 330     116.218 117.362 159.346  1.00 95.53           C
ATOM   2261  CG  PHE A 330     117.051 118.630 159.371  1.00 95.53           C
ATOM   2262  CD1 PHE A 330     116.421 119.888 159.410  1.00 95.53           C
ATOM   2263  CD2 PHE A 330     118.454 118.555 159.396  1.00 95.53           C
ATOM   2264  CE1 PHE A 330     117.188 121.061 159.483  1.00 95.53           C
ATOM   2265  CE2 PHE A 330     119.219 119.734 159.473  1.00 95.53           C
ATOM   2266  CZ  PHE A 330     118.589 120.987 159.521  1.00 95.53           C
ATOM   2267  N   ASP A 331     114.264 117.987 161.719  1.00 96.15           N
ATOM   2268  CA  ASP A 331     113.583 118.924 162.621  1.00 96.15           C
ATOM   2269  C   ASP A 331     112.992 118.237 163.869  1.00 96.15           C
ATOM   2270  O   ASP A 331     112.470 118.919 164.754  1.00 96.15           O
ATOM   2271  CB  ASP A 331     112.492 119.672 161.829  1.00 96.15           C
ATOM   2272  CG  ASP A 331     113.055 120.635 160.777  1.00 96.15           C
ATOM   2273  OD1 ASP A 331     113.911 121.471 161.141  1.00 96.15           O
ATOM   2274  OD2 ASP A 331     112.609 120.617 159.604  1.00 96.15           O
ATOM   2275  N   GLN A 332     113.050 116.901 163.954  1.00 96.64           N
ATOM   2276  CA  GLN A 332     112.425 116.146 165.035  1.00 96.64           C
ATOM   2277  C   GLN A 332     113.244 116.239 166.324  1.00 96.64           C
ATOM   2278  O   GLN A 332     114.457 116.010 166.338  1.00 96.64           O
ATOM   2279  CB  GLN A 332     112.202 114.686 164.615  1.00 96.64           C
ATOM   2280  CG  GLN A 332     111.276 113.947 165.600  1.00 96.64           C
ATOM   2281  CD  GLN A 332     111.047 112.490 165.216  1.00 96.64           C
ATOM   2282  NE2 GLN A 332     110.071 111.826 165.790  1.00 96.64           N
ATOM   2283  OE1 GLN A 332     111.736 111.921 164.395  1.00 96.64           O
ATOM   2284  N   VAL A 333     112.560 116.501 167.432  1.00 96.32           N
ATOM   2285  CA  VAL A 333     113.152 116.622 168.766  1.00 96.32           C
ATOM   2286  C   VAL A 333     112.511 115.635 169.734  1.00 96.32           C
ATOM   2287  O   VAL A 333     111.331 115.309 169.608  1.00 96.32           O
ATOM   2288  CB  VAL A 333     113.061 118.065 169.293  1.00 96.32           C
ATOM   2289  CG1 VAL A 333     113.835 119.036 168.393  1.00 96.32           C
ATOM   2290  CG2 VAL A 333     111.615 118.564 169.414  1.00 96.32           C
ATOM   2291  N   VAL A 334     113.285 115.184 170.714  1.00 95.75           N
ATOM   2292  CA  VAL A 334     112.847 114.294 171.796  1.00 95.75           C
ATOM   2293  C   VAL A 334     113.068 114.976 173.137  1.00 95.75           C
ATOM   2294  O   VAL A 334     114.027 115.730 173.299  1.00 95.75           O
ATOM   2295  CB  VAL A 334     113.553 112.924 171.740  1.00 95.75           C
ATOM   2296  CG1 VAL A 334     113.091 112.141 170.508  1.00 95.75           C
ATOM   2297  CG2 VAL A 334     115.085 113.024 171.725  1.00 95.75           C
ATOM   2298  N   LYS A 335     112.162 114.754 174.096  1.00 94.09           N
ATOM   2299  CA  LYS A 335     112.269 115.324 175.445  1.00 94.09           C
ATOM   2300  C   LYS A 335     113.328 114.555 176.240  1.00 94.09           C
ATOM   2301  O   LYS A 335     113.337 113.329 176.226  1.00 94.09           O
ATOM   2302  CB  LYS A 335     110.886 115.315 176.120  1.00 94.09           C
ATOM   2303  CG  LYS A 335     110.839 116.165 177.401  1.00 94.09           C
ATOM   2304  CD  LYS A 335     109.436 116.134 178.029  1.00 94.09           C
ATOM   2305  CE  LYS A 335     109.391 116.982 179.311  1.00 94.09           C
ATOM   2306  NZ  LYS A 335     108.096 116.843 180.036  1.00 94.09           N
ATOM   2307  N   VAL A 336     114.194 115.274 176.945  1.00 91.04           N
ATOM   2308  CA  VAL A 336     115.300 114.743 177.758  1.00 91.04           C
ATOM   2309  C   VAL A 336     115.279 115.416 179.134  1.00 91.04           C
ATOM   2310  O   VAL A 336     114.620 116.441 179.331  1.00 91.04           O
ATOM   2311  CB  VAL A 336     116.663 114.907 177.037  1.00 91.04           C
ATOM   2312  CG1 VAL A 336     117.758 114.040 177.675  1.00 91.04           C
ATOM   2313  CG2 VAL A 336     116.575 114.488 175.563  1.00 91.04           C
ATOM   2314  N   ALA A 337     115.972 114.834 180.119  1.00 82.71           N
ATOM   2315  CA  ALA A 337     116.123 115.441 181.436  1.00 82.71           C
ATOM   2316  C   ALA A 337     116.643 116.886 181.309  1.00 82.71           C
ATOM   2317  O   ALA A 337     117.616 117.156 180.605  1.00 82.71           O
ATOM   2318  CB  ALA A 337     117.045 114.568 182.296  1.00 82.71           C
ATOM   2319  N   SER A 338     115.968 117.824 181.978  1.00 74.07           N
ATOM   2320  CA  SER A 338     116.381 119.230 181.962  1.00 74.07           C
ATOM   2321  C   SER A 338     117.792 119.380 182.549  1.00 74.07           C
ATOM   2322  O   SER A 338     118.107 118.694 183.525  1.00 74.07           O
ATOM   2323  CB  SER A 338     115.404 120.098 182.755  1.00 74.07           C
ATOM   2324  OG  SER A 338     114.176 120.229 182.062  1.00 74.07           O
ATOM   2325  N   PRO A 339     118.640 120.272 182.007  1.00 66.92           N
ATOM   2326  CA  PRO A 339     119.991 120.471 182.520  1.00 66.92           C
ATOM   2327  C   PRO A 339     119.956 120.924 183.989  1.00 66.92           C
ATOM   2328  O   PRO A 339     119.358 121.948 184.320  1.00 66.92           O
ATOM   2329  CB  PRO A 339     120.643 121.499 181.586  1.00 66.92           C
ATOM   2330  CG  PRO A 339     119.467 122.224 180.931  1.00 66.92           C
ATOM   2331  CD  PRO A 339     118.365 121.170 180.896  1.00 66.92           C
ATOM   2332  N   SER A 340     120.614 120.173 184.872  1.00 60.06           N
ATOM   2333  CA  SER A 340     120.789 120.524 186.281  1.00 60.06           C
ATOM   2334  C   SER A 340     121.813 121.660 186.404  1.00 60.06           C
ATOM   2335  O   SER A 340     123.005 121.422 186.230  1.00 60.06           O
ATOM   2336  CB  SER A 340     121.242 119.278 187.062  1.00 60.06           C
ATOM   2337  OG  SER A 340     122.390 118.705 186.461  1.00 60.06           O
ATOM   2338  N   GLY A 341     121.373 122.895 186.669  1.00 53.67           N
ATOM   2339  CA  GLY A 341     122.294 124.012 186.948  1.00 53.67           C
ATOM   2340  C   GLY A 341     121.824 125.405 186.530  1.00 53.67           C
ATOM   2341  O   GLY A 341     122.264 126.385 187.130  1.00 53.67           O
ATOM   2342  N   LEU A 342     120.898 125.535 185.568  1.00 52.71           N
ATOM   2343  CA  LEU A 342     120.235 126.826 185.354  1.00 52.71           C
ATOM   2344  C   LEU A 342     119.203 127.025 186.464  1.00 52.71           C
ATOM   2345  O   LEU A 342     118.303 126.200 186.623  1.00 52.71           O
ATOM   2346  CB  LEU A 342     119.609 126.961 183.951  1.00 52.71           C
ATOM   2347  CG  LEU A 342     120.486 127.792 182.991  1.00 52.71           C
ATOM   2348  CD1 LEU A 342     121.560 126.928 182.333  1.00 52.71           C
ATOM   2349  CD2 LEU A 342     119.624 128.432 181.908  1.00 52.71           C
TER    2350      LEU A 342
ATOM   2351  N   ALA B  45     154.706 154.357 136.580  1.00 76.39           N
ATOM   2352  CA  ALA B  45     155.590 154.092 135.450  1.00 76.39           C
ATOM   2353  C   ALA B  45     154.996 152.973 134.581  1.00 76.39           C
ATOM   2354  O   ALA B  45     154.428 152.007 135.095  1.00 76.39           O
ATOM   2355  CB  ALA B  45     156.989 153.734 135.961  1.00 76.39           C
ATOM   2356  N   ASP B  46     155.063 153.137 133.262  1.00 76.62           N
ATOM   2357  CA  ASP B  46     154.611 152.133 132.294  1.00 76.62           C
ATOM   2358  C   ASP B  46     153.148 151.688 132.442  1.00 76.62           C
ATOM   2359  O   ASP B  46     152.763 150.606 131.997  1.00 76.62           O
ATOM   2360  CB  ASP B  46     155.618 150.975 132.262  1.00 76.62           C
ATOM   2361  CG  ASP B  46     157.015 151.459 131.887  1.00 76.62           C
ATOM   2362  OD1 ASP B  46     157.085 152.476 131.156  1.00 76.62           O
ATOM   2363  OD2 ASP B  46     157.975 150.809 132.343  1.00 76.62           O
ATOM   2364  N   LYS B  47     152.278 152.552 132.991  1.00 76.33           N
ATOM   2365  CA  LYS B  47     150.840 152.274 133.154  1.00 76.33           C
ATOM   2366  C   LYS B  47     150.202 151.694 131.886  1.00 76.33           C
ATOM   2367  O   LYS B  47     149.457 150.725 131.971  1.00 76.33           O
ATOM   2368  CB  LYS B  47     150.137 153.558 133.624  1.00 76.33           C
ATOM   2369  CG  LYS B  47     148.642 153.342 133.895  1.00 76.33           C
ATOM   2370  CD  LYS B  47     147.994 154.554 134.578  1.00 76.33           C
ATOM   2371  CE  LYS B  47     146.509 154.283 134.867  1.00 76.33           C
ATOM   2372  NZ  LYS B  47     145.873 155.408 135.596  1.00 76.33           N
ATOM   2373  N   ARG B  48     150.505 152.253 130.707  1.00 77.40           N
ATOM   2374  CA  ARG B  48     149.978 151.764 129.416  1.00 77.40           C
ATOM   2375  C   ARG B  48     150.469 150.353 129.083  1.00 77.40           C
ATOM   2376  O   ARG B  48     149.673 149.525 128.656  1.00 77.40           O
ATOM   2377  CB  ARG B  48     150.348 152.723 128.274  1.00 77.40           C
ATOM   2378  CG  ARG B  48     149.658 154.089 128.389  1.00 77.40           C
ATOM   2379  CD  ARG B  48     150.012 154.953 127.173  1.00 77.40           C
ATOM   2380  NE  ARG B  48     149.399 156.294 127.249  1.00 77.40           N
ATOM   2381  CZ  ARG B  48     149.522 157.254 126.346  1.00 77.40           C
ATOM   2382  NH1 ARG B  48     150.215 157.092 125.253  1.00 77.40           N
ATOM   2383  NH2 ARG B  48     148.949 158.412 126.525  1.00 77.40           N
ATOM   2384  N   PHE B  49     151.749 150.078 129.308  1.00 79.68           N
ATOM   2385  CA  PHE B  49     152.343 148.765 129.062  1.00 79.68           C
ATOM   2386  C   PHE B  49     151.763 147.699 130.000  1.00 79.68           C
ATOM   2387  O   PHE B  49     151.490 146.583 129.565  1.00 79.68           O
ATOM   2388  CB  PHE B  49     153.856 148.890 129.228  1.00 79.68           C
ATOM   2389  CG  PHE B  49     154.611 147.618 128.923  1.00 79.68           C
ATOM   2390  CD1 PHE B  49     155.121 146.829 129.972  1.00 79.68           C
ATOM   2391  CD2 PHE B  49     154.806 147.225 127.588  1.00 79.68           C
ATOM   2392  CE1 PHE B  49     155.824 145.647 129.681  1.00 79.68           C
ATOM   2393  CE2 PHE B  49     155.506 146.042 127.299  1.00 79.68           C
ATOM   2394  CZ  PHE B  49     156.016 145.254 128.345  1.00 79.68           C
ATOM   2395  N   LEU B  50     151.478 148.056 131.258  1.00 81.33           N
ATOM   2396  CA  LEU B  50     150.802 147.164 132.204  1.00 81.33           C
ATOM   2397  C   LEU B  50     149.410 146.736 131.708  1.00 81.33           C
ATOM   2398  O   LEU B  50     149.094 145.551 131.773  1.00 81.33           O
ATOM   2399  CB  LEU B  50     150.719 147.834 133.589  1.00 81.33           C
ATOM   2400  CG  LEU B  50     152.073 147.998 134.306  1.00 81.33           C
ATOM   2401  CD1 LEU B  50     151.887 148.860 135.556  1.00 81.33           C
ATOM   2402  CD2 LEU B  50     152.653 146.648 134.741  1.00 81.33           C
ATOM   2403  N   TYR B  51     148.608 147.660 131.160  1.00 81.84           N
ATOM   2404  CA  TYR B  51     147.304 147.314 130.567  1.00 81.84           C
ATOM   2405  C   TYR B  51     147.439 146.458 129.298  1.00 81.84           C
ATOM   2406  O   TYR B  51     146.652 145.539 129.094  1.00 81.84           O
ATOM   2407  CB  TYR B  51     146.486 148.581 130.270  1.00 81.84           C
ATOM   2408  CG  TYR B  51     145.921 149.282 131.495  1.00 81.84           C
ATOM   2409  CD1 TYR B  51     144.842 148.721 132.206  1.00 81.84           C
ATOM   2410  CD2 TYR B  51     146.447 150.515 131.910  1.00 81.84           C
ATOM   2411  CE1 TYR B  51     144.313 149.367 133.342  1.00 81.84           C
ATOM   2412  CE2 TYR B  51     145.944 151.146 133.059  1.00 81.84           C
ATOM   2413  CZ  TYR B  51     144.881 150.580 133.783  1.00 81.84           C
ATOM   2414  OH  TYR B  51     144.402 151.231 134.880  1.00 81.84           O
ATOM   2415  N   LEU B  52     148.450 146.709 128.460  1.00 82.67           N
ATOM   2416  CA  LEU B  52     148.698 145.904 127.255  1.00 82.67           C
ATOM   2417  C   LEU B  52     149.172 144.481 127.576  1.00 82.67           C
ATOM   2418  O   LEU B  52     148.873 143.556 126.829  1.00 82.67           O
ATOM   2419  CB  LEU B  52     149.723 146.614 126.357  1.00 82.67           C
ATOM   2420  CG  LEU B  52     149.195 147.885 125.672  1.00 82.67           C
ATOM   2421  CD1 LEU B  52     150.355 148.604 124.983  1.00 82.67           C
ATOM   2422  CD2 LEU B  52     148.123 147.579 124.622  1.00 82.67           C
ATOM   2423  N   LYS B  53     149.886 144.286 128.688  1.00 87.56           N
ATOM   2424  CA  LYS B  53     150.329 142.957 129.131  1.00 87.56           C
ATOM   2425  C   LYS B  53     149.178 142.094 129.661  1.00 87.56           C
ATOM   2426  O   LYS B  53     149.271 140.870 129.618  1.00 87.56           O
ATOM   2427  CB  LYS B  53     151.452 143.142 130.160  1.00 87.56           C
ATOM   2428  CG  LYS B  53     152.118 141.808 130.523  1.00 87.56           C
ATOM   2429  CD  LYS B  53     153.363 142.038 131.381  1.00 87.56           C
ATOM   2430  CE  LYS B  53     154.005 140.688 131.712  1.00 87.56           C
ATOM   2431  NZ  LYS B  53     155.348 140.862 132.322  1.00 87.56           N
ATOM   2432  N   ASP B  54     148.108 142.716 130.149  1.00 88.43           N
ATOM   2433  CA  ASP B  54     146.907 142.040 130.647  1.00 88.43           C
ATOM   2434  C   ASP B  54     145.668 142.500 129.869  1.00 88.43           C
ATOM   2435  O   ASP B  54     144.769 143.170 130.390  1.00 88.43           O
ATOM   2436  CB  ASP B  54     146.791 142.217 132.166  1.00 88.43           C
ATOM   2437  CG  ASP B  54     145.702 141.323 132.774  1.00 88.43           C
ATOM   2438  OD1 ASP B  54     144.999 140.599 132.031  1.00 88.43           O
ATOM   2439  OD2 ASP B  54     145.554 141.353 134.015  1.00 88.43           O
ATOM   2440  N   LEU B  55     145.642 142.149 128.577  1.00 87.80           N
ATOM   2441  CA  LEU B  55     144.524 142.469 127.689  1.00 87.80           C
ATOM   2442  C   LEU B  55     143.208 141.925 128.251  1.00 87.80           C
ATOM   2443  O   LEU B  55     142.224 142.656 128.302  1.00 87.80           O
ATOM   2444  CB  LEU B  55     144.777 141.905 126.278  1.00 87.80           C
ATOM   2445  CG  LEU B  55     145.921 142.580 125.501  1.00 87.80           C
ATOM   2446  CD1 LEU B  55     146.085 141.913 124.136  1.00 87.80           C
ATOM   2447  CD2 LEU B  55     145.687 144.077 125.279  1.00 87.80           C
ATOM   2448  N   TRP B  56     143.187 140.678 128.723  1.00 89.66           N
ATOM   2449  CA  TRP B  56     141.973 140.036 129.229  1.00 89.66           C
ATOM   2450  C   TRP B  56     141.326 140.824 130.375  1.00 89.66           C
ATOM   2451  O   TRP B  56     140.159 141.215 130.270  1.00 89.66           O
ATOM   2452  CB  TRP B  56     142.304 138.610 129.667  1.00 89.66           C
ATOM   2453  CG  TRP B  56     141.145 137.867 130.251  1.00 89.66           C
ATOM   2454  CD1 TRP B  56     140.981 137.575 131.559  1.00 89.66           C
ATOM   2455  CD2 TRP B  56     139.978 137.320 129.565  1.00 89.66           C
ATOM   2456  CE2 TRP B  56     139.163 136.656 130.527  1.00 89.66           C
ATOM   2457  CE3 TRP B  56     139.527 137.309 128.227  1.00 89.66           C
ATOM   2458  NE1 TRP B  56     139.826 136.837 131.724  1.00 89.66           N
ATOM   2459  CZ2 TRP B  56     137.962 136.017 130.186  1.00 89.66           C
ATOM   2460  CZ3 TRP B  56     138.324 136.669 127.869  1.00 89.66           C
ATOM   2461  CH2 TRP B  56     137.541 136.026 128.844  1.00 89.66           C
ATOM   2462  N   THR B  57     142.075 141.134 131.438  1.00 88.65           N
ATOM   2463  CA  THR B  57     141.535 141.914 132.562  1.00 88.65           C
ATOM   2464  C   THR B  57     141.151 143.321 132.113  1.00 88.65           C
ATOM   2465  O   THR B  57     140.076 143.808 132.474  1.00 88.65           O
ATOM   2466  CB  THR B  57     142.532 141.993 133.720  1.00 88.65           C
ATOM   2467  CG2 THR B  57     141.948 142.661 134.964  1.00 88.65           C
ATOM   2468  OG1 THR B  57     142.907 140.695 134.106  1.00 88.65           O
ATOM   2469  N   THR B  58     141.963 143.945 131.253  1.00 90.04           N
ATOM   2470  CA  THR B  58     141.692 145.278 130.695  1.00 90.04           C
ATOM   2471  C   THR B  58     140.358 145.318 129.949  1.00 90.04           C
ATOM   2472  O   THR B  58     139.524 146.193 130.207  1.00 90.04           O
ATOM   2473  CB  THR B  58     142.836 145.714 129.764  1.00 90.04           C
ATOM   2474  CG2 THR B  58     142.629 147.116 129.191  1.00 90.04           C
ATOM   2475  OG1 THR B  58     144.026 145.766 130.505  1.00 90.04           O
ATOM   2476  N   PHE B  59     140.102 144.343 129.074  1.00 90.62           N
ATOM   2477  CA  PHE B  59     138.841 144.245 128.351  1.00 90.62           C
ATOM   2478  C   PHE B  59     137.674 143.912 129.275  1.00 90.62           C
ATOM   2479  O   PHE B  59     136.579 144.428 129.053  1.00 90.62           O
ATOM   2480  CB  PHE B  59     138.936 143.226 127.211  1.00 90.62           C
ATOM   2481  CG  PHE B  59     139.694 143.737 126.001  1.00 90.62           C
ATOM   2482  CD1 PHE B  59     139.180 144.797 125.232  1.00 90.62           C
ATOM   2483  CD2 PHE B  59     140.916 143.155 125.628  1.00 90.62           C
ATOM   2484  CE1 PHE B  59     139.908 145.273 124.124  1.00 90.62           C
ATOM   2485  CE2 PHE B  59     141.613 143.596 124.493  1.00 90.62           C
ATOM   2486  CZ  PHE B  59     141.106 144.658 123.737  1.00 90.62           C
ATOM   2487  N   ILE B  60     137.852 143.114 130.334  1.00 91.00           N
ATOM   2488  CA  ILE B  60     136.766 142.855 131.291  1.00 91.00           C
ATOM   2489  C   ILE B  60     136.408 144.118 132.087  1.00 91.00           C
ATOM   2490  O   ILE B  60     135.213 144.428 132.213  1.00 91.00           O
ATOM   2491  CB  ILE B  60     137.043 141.648 132.208  1.00 91.00           C
ATOM   2492  CG1 ILE B  60     137.085 140.359 131.365  1.00 91.00           C
ATOM   2493  CG2 ILE B  60     135.882 141.515 133.221  1.00 91.00           C
ATOM   2494  CD1 ILE B  60     137.540 139.135 132.160  1.00 91.00           C
ATOM   2495  N   ASP B  61     137.395 144.853 132.590  1.00 88.77           N
ATOM   2496  CA  ASP B  61     137.194 146.015 133.465  1.00 88.77           C
ATOM   2497  C   ASP B  61     136.741 147.277 132.720  1.00 88.77           C
ATOM   2498  O   ASP B  61     136.150 148.179 133.325  1.00 88.77           O
ATOM   2499  CB  ASP B  61     138.466 146.267 134.292  1.00 88.77           C
ATOM   2500  CG  ASP B  61     138.642 145.263 135.441  1.00 88.77           C
ATOM   2501  OD1 ASP B  61     137.653 144.579 135.813  1.00 88.77           O
ATOM   2502  OD2 ASP B  61     139.732 145.223 136.033  1.00 88.77           O
ATOM   2503  N   MET B  62     136.920 147.315 131.399  1.00 89.63           N
ATOM   2504  CA  MET B  62     136.468 148.399 130.530  1.00 89.63           C
ATOM   2505  C   MET B  62     134.985 148.756 130.749  1.00 89.63           C
ATOM   2506  O   MET B  62     134.124 147.886 130.924  1.00 89.63           O
ATOM   2507  CB  MET B  62     136.755 147.990 129.080  1.00 89.63           C
ATOM   2508  CG  MET B  62     136.473 149.112 128.088  1.00 89.63           C
ATOM   2509  SD  MET B  62     136.792 148.682 126.360  1.00 89.63           S
ATOM   2510  CE  MET B  62     138.585 148.399 126.384  1.00 89.63           C
ATOM   2511  N   GLN B  63     134.647 150.051 130.729  1.00 91.29           N
ATOM   2512  CA  GLN B  63     133.258 150.515 130.862  1.00 91.29           C
ATOM   2513  C   GLN B  63     132.381 150.006 129.707  1.00 91.29           C
ATOM   2514  O   GLN B  63     132.854 149.822 128.591  1.00 91.29           O
ATOM   2515  CB  GLN B  63     133.171 152.044 130.939  1.00 91.29           C
ATOM   2516  CG  GLN B  63     133.894 152.649 132.152  1.00 91.29           C
ATOM   2517  CD  GLN B  63     133.740 154.168 132.214  1.00 91.29           C
ATOM   2518  NE2 GLN B  63     133.826 154.762 133.383  1.00 91.29           N
ATOM   2519  OE1 GLN B  63     133.535 154.844 131.214  1.00 91.29           O
ATOM   2520  N   TRP B  64     131.085 149.804 129.967  1.00 92.83           N
ATOM   2521  CA  TRP B  64     130.154 149.234 128.982  1.00 92.83           C
ATOM   2522  C   TRP B  64     130.105 150.014 127.665  1.00 92.83           C
ATOM   2523  O   TRP B  64     130.144 149.389 126.614  1.00 92.83           O
ATOM   2524  CB  TRP B  64     128.760 149.116 129.606  1.00 92.83           C
ATOM   2525  CG  TRP B  64     128.584 147.891 130.445  1.00 92.83           C
ATOM   2526  CD1 TRP B  64     128.382 147.834 131.781  1.00 92.83           C
ATOM   2527  CD2 TRP B  64     128.481 146.521 129.962  1.00 92.83           C
ATOM   2528  CE2 TRP B  64     128.234 145.664 131.077  1.00 92.83           C
ATOM   2529  CE3 TRP B  64     128.537 145.929 128.684  1.00 92.83           C
ATOM   2530  NE1 TRP B  64     128.189 146.516 132.161  1.00 92.83           N
ATOM   2531  CZ2 TRP B  64     128.062 144.280 130.934  1.00 92.83           C
ATOM   2532  CZ3 TRP B  64     128.361 144.545 128.531  1.00 92.83           C
ATOM   2533  CH2 TRP B  64     128.127 143.724 129.645  1.00 92.83           C
ATOM   2534  N   ARG B  65     130.125 151.351 127.714  1.00 93.98           N
ATOM   2535  CA  ARG B  65     130.153 152.197 126.508  1.00 93.98           C
ATOM   2536  C   ARG B  65     131.323 151.876 125.573  1.00 93.98           C
ATOM   2537  O   ARG B  65     131.123 151.723 124.376  1.00 93.98           O
ATOM   2538  CB  ARG B  65     130.120 153.688 126.894  1.00 93.98           C
ATOM   2539  CG  ARG B  65     131.314 154.170 127.741  1.00 93.98           C
ATOM   2540  CD  ARG B  65     131.172 155.657 128.066  1.00 93.98           C
ATOM   2541  NE  ARG B  65     132.249 156.113 128.961  1.00 93.98           N
ATOM   2542  CZ  ARG B  65     132.602 157.363 129.195  1.00 93.98           C
ATOM   2543  NH1 ARG B  65     132.034 158.379 128.609  1.00 93.98           N
ATOM   2544  NH2 ARG B  65     133.541 157.600 130.063  1.00 93.98           N
ATOM   2545  N   TYR B  66     132.524 151.707 126.123  1.00 92.42           N
ATOM   2546  CA  TYR B  66     133.720 151.413 125.336  1.00 92.42           C
ATOM   2547  C   TYR B  66     133.738 149.962 124.856  1.00 92.42           C
ATOM   2548  O   TYR B  66     134.218 149.705 123.762  1.00 92.42           O
ATOM   2549  CB  TYR B  66     134.972 151.740 126.153  1.00 92.42           C
ATOM   2550  CG  TYR B  66     135.077 153.173 126.631  1.00 92.42           C
ATOM   2551  CD1 TYR B  66     135.082 154.227 125.699  1.00 92.42           C
ATOM   2552  CD2 TYR B  66     135.219 153.446 128.005  1.00 92.42           C
ATOM   2553  CE1 TYR B  66     135.224 155.555 126.137  1.00 92.42           C
ATOM   2554  CE2 TYR B  66     135.345 154.776 128.451  1.00 92.42           C
ATOM   2555  CZ  TYR B  66     135.360 155.830 127.513  1.00 92.42           C
ATOM   2556  OH  TYR B  66     135.538 157.106 127.935  1.00 92.42           O
ATOM   2557  N   LYS B  67     133.159 149.024 125.617  1.00 92.11           N
ATOM   2558  CA  LYS B  67     132.989 147.636 125.161  1.00 92.11           C
ATOM   2559  C   LYS B  67     132.018 147.505 124.001  1.00 92.11           C
ATOM   2560  O   LYS B  67     132.298 146.759 123.079  1.00 92.11           O
ATOM   2561  CB  LYS B  67     132.454 146.742 126.269  1.00 92.11           C
ATOM   2562  CG  LYS B  67     133.467 146.525 127.378  1.00 92.11           C
ATOM   2563  CD  LYS B  67     132.886 145.430 128.260  1.00 92.11           C
ATOM   2564  CE  LYS B  67     133.814 145.257 129.438  1.00 92.11           C
ATOM   2565  NZ  LYS B  67     134.005 143.825 129.724  1.00 92.11           N
ATOM   2566  N   LEU B  68     130.879 148.192 124.071  1.00 93.99           N
ATOM   2567  CA  LEU B  68     129.890 148.191 122.992  1.00 93.99           C
ATOM   2568  C   LEU B  68     130.474 148.846 121.741  1.00 93.99           C
ATOM   2569  O   LEU B  68     130.352 148.290 120.657  1.00 93.99           O
ATOM   2570  CB  LEU B  68     128.616 148.914 123.455  1.00 93.99           C
ATOM   2571  CG  LEU B  68     127.798 148.140 124.504  1.00 93.99           C
ATOM   2572  CD1 LEU B  68     126.692 149.044 125.049  1.00 93.99           C
ATOM   2573  CD2 LEU B  68     127.153 146.879 123.930  1.00 93.99           C
ATOM   2574  N   LEU B  69     131.188 149.963 121.907  1.00 93.48           N
ATOM   2575  CA  LEU B  69     131.913 150.592 120.807  1.00 93.48           C
ATOM   2576  C   LEU B  69     132.960 149.646 120.205  1.00 93.48           C
ATOM   2577  O   LEU B  69     133.010 149.503 118.991  1.00 93.48           O
ATOM   2578  CB  LEU B  69     132.558 151.891 121.315  1.00 93.48           C
ATOM   2579  CG  LEU B  69     133.321 152.663 120.223  1.00 93.48           C
ATOM   2580  CD1 LEU B  69     132.382 153.194 119.140  1.00 93.48           C
ATOM   2581  CD2 LEU B  69     134.050 153.843 120.865  1.00 93.48           C
ATOM   2582  N   LEU B  70     133.765 148.987 121.041  1.00 90.29           N
ATOM   2583  CA  LEU B  70     134.760 148.012 120.597  1.00 90.29           C
ATOM   2584  C   LEU B  70     134.111 146.825 119.876  1.00 90.29           C
ATOM   2585  O   LEU B  70     134.615 146.418 118.841  1.00 90.29           O
ATOM   2586  CB  LEU B  70     135.556 147.537 121.818  1.00 90.29           C
ATOM   2587  CG  LEU B  70     136.641 146.502 121.475  1.00 90.29           C
ATOM   2588  CD1 LEU B  70     137.854 147.151 120.808  1.00 90.29           C
ATOM   2589  CD2 LEU B  70     137.054 145.825 122.772  1.00 90.29           C
ATOM   2590  N   PHE B  71     132.996 146.299 120.388  1.00 91.68           N
ATOM   2591  CA  PHE B  71     132.215 145.246 119.738  1.00 91.68           C
ATOM   2592  C   PHE B  71     131.829 145.692 118.323  1.00 91.68           C
ATOM   2593  O   PHE B  71     132.255 145.079 117.349  1.00 91.68           O
ATOM   2594  CB  PHE B  71     130.995 144.897 120.614  1.00 91.68           C
ATOM   2595  CG  PHE B  71     129.987 143.948 119.989  1.00 91.68           C
ATOM   2596  CD1 PHE B  71     128.983 144.429 119.128  1.00 91.68           C
ATOM   2597  CD2 PHE B  71     130.014 142.577 120.298  1.00 91.68           C
ATOM   2598  CE1 PHE B  71     128.087 143.536 118.514  1.00 91.68           C
ATOM   2599  CE2 PHE B  71     129.122 141.681 119.688  1.00 91.68           C
ATOM   2600  CZ  PHE B  71     128.175 142.158 118.770  1.00 91.68           C
ATOM   2601  N   SER B  72     131.116 146.814 118.198  1.00 93.25           N
ATOM   2602  CA  SER B  72     130.668 147.327 116.901  1.00 93.25           C
ATOM   2603  C   SER B  72     131.834 147.625 115.957  1.00 93.25           C
ATOM   2604  O   SER B  72     131.761 147.291 114.777  1.00 93.25           O
ATOM   2605  CB  SER B  72     129.842 148.598 117.109  1.00 93.25           C
ATOM   2606  OG  SER B  72     128.695 148.318 117.890  1.00 93.25           O
ATOM   2607  N   ALA B  73     132.917 148.209 116.473  1.00 93.11           N
ATOM   2608  CA  ALA B  73     134.110 148.526 115.699  1.00 93.11           C
ATOM   2609  C   ALA B  73     134.841 147.269 115.210  1.00 93.11           C
ATOM   2610  O   ALA B  73     135.307 147.263 114.077  1.00 93.11           O
ATOM   2611  CB  ALA B  73     135.032 149.410 116.545  1.00 93.11           C
ATOM   2612  N   THR B  74     134.918 146.202 116.011  1.00 91.35           N
ATOM   2613  CA  THR B  74     135.543 144.948 115.575  1.00 91.35           C
ATOM   2614  C   THR B  74     134.726 144.289 114.471  1.00 91.35           C
ATOM   2615  O   THR B  74     135.293 143.968 113.433  1.00 91.35           O
ATOM   2616  CB  THR B  74     135.775 143.966 116.731  1.00 91.35           C
ATOM   2617  CG2 THR B  74     136.504 142.708 116.251  1.00 91.35           C
ATOM   2618  OG1 THR B  74     136.597 144.548 117.716  1.00 91.35           O
ATOM   2619  N   PHE B  75     133.404 144.152 114.626  1.00 91.93           N
ATOM   2620  CA  PHE B  75     132.559 143.557 113.583  1.00 91.93           C
ATOM   2621  C   PHE B  75     132.607 144.369 112.285  1.00 91.93           C
ATOM   2622  O   PHE B  75     133.063 143.856 111.263  1.00 91.93           O
ATOM   2623  CB  PHE B  75     131.121 143.372 114.088  1.00 91.93           C
ATOM   2624  CG  PHE B  75     130.964 142.147 114.964  1.00 91.93           C
ATOM   2625  CD1 PHE B  75     130.876 140.870 114.378  1.00 91.93           C
ATOM   2626  CD2 PHE B  75     130.967 142.264 116.363  1.00 91.93           C
ATOM   2627  CE1 PHE B  75     130.789 139.724 115.190  1.00 91.93           C
ATOM   2628  CE2 PHE B  75     130.959 141.115 117.169  1.00 91.93           C
ATOM   2629  CZ  PHE B  75     130.837 139.846 116.587  1.00 91.93           C
ATOM   2630  N   ALA B  76     132.256 145.657 112.338  1.00 94.04           N
ATOM   2631  CA  ALA B  76     132.265 146.517 111.156  1.00 94.04           C
ATOM   2632  C   ALA B  76     133.667 146.653 110.539  1.00 94.04           C
ATOM   2633  O   ALA B  76     133.810 146.638 109.317  1.00 94.04           O
ATOM   2634  CB  ALA B  76     131.685 147.882 111.542  1.00 94.04           C
ATOM   2635  N   GLY B  77     134.705 146.735 111.377  1.00 95.37           N
ATOM   2636  CA  GLY B  77     136.097 146.805 110.947  1.00 95.37           C
ATOM   2637  C   GLY B  77     136.559 145.537 110.235  1.00 95.37           C
ATOM   2638  O   GLY B  77     137.207 145.640 109.200  1.00 95.37           O
ATOM   2639  N   THR B  78     136.195 144.351 110.733  1.00 96.11           N
ATOM   2640  CA  THR B  78     136.517 143.078 110.064  1.00 96.11           C
ATOM   2641  C   THR B  78     135.779 142.907 108.739  1.00 96.11           C
ATOM   2642  O   THR B  78     136.431 142.582 107.750  1.00 96.11           O
ATOM   2643  CB  THR B  78     136.289 141.848 110.953  1.00 96.11           C
ATOM   2644  CG2 THR B  78     137.314 141.765 112.086  1.00 96.11           C
ATOM   2645  OG1 THR B  78     135.002 141.804 111.528  1.00 96.11           O
ATOM   2646  N   TRP B  79     134.477 143.217 108.673  1.00 96.12           N
ATOM   2647  CA  TRP B  79     133.720 143.186 107.412  1.00 96.12           C
ATOM   2648  C   TRP B  79     134.315 144.131 106.371  1.00 96.12           C
ATOM   2649  O   TRP B  79     134.454 143.784 105.203  1.00 96.12           O
ATOM   2650  CB  TRP B  79     132.261 143.588 107.660  1.00 96.12           C
ATOM   2651  CG  TRP B  79     131.501 142.790 108.668  1.00 96.12           C
ATOM   2652  CD1 TRP B  79     131.715 141.490 108.969  1.00 96.12           C
ATOM   2653  CD2 TRP B  79     130.378 143.210 109.498  1.00 96.12           C
ATOM   2654  CE2 TRP B  79     129.980 142.107 110.309  1.00 96.12           C
ATOM   2655  CE3 TRP B  79     129.641 144.408 109.629  1.00 96.12           C
ATOM   2656  NE1 TRP B  79     130.835 141.088 109.953  1.00 96.12           N
ATOM   2657  CZ2 TRP B  79     128.911 142.188 111.213  1.00 96.12           C
ATOM   2658  CZ3 TRP B  79     128.568 144.502 110.537  1.00 96.12           C
ATOM   2659  CH2 TRP B  79     128.202 143.395 111.325  1.00 96.12           C
ATOM   2660  N   PHE B  80     134.704 145.337 106.793  1.00 97.02           N
ATOM   2661  CA  PHE B  80     135.330 146.299 105.900  1.00 97.02           C
ATOM   2662  C   PHE B  80     136.724 145.847 105.451  1.00 97.02           C
ATOM   2663  O   PHE B  80     137.008 145.866 104.257  1.00 97.02           O
ATOM   2664  CB  PHE B  80     135.360 147.671 106.573  1.00 97.02           C
ATOM   2665  CG  PHE B  80     135.919 148.740 105.658  1.00 97.02           C
ATOM   2666  CD1 PHE B  80     137.259 149.150 105.787  1.00 97.02           C
ATOM   2667  CD2 PHE B  80     135.114 149.275 104.638  1.00 97.02           C
ATOM   2668  CE1 PHE B  80     137.789 150.103 104.900  1.00 97.02           C
ATOM   2669  CE2 PHE B  80     135.645 150.227 103.750  1.00 97.02           C
ATOM   2670  CZ  PHE B  80     136.982 150.642 103.883  1.00 97.02           C
ATOM   2671  N   LEU B  81     137.575 145.399 106.380  1.00 97.33           N
ATOM   2672  CA  LEU B  81     138.929 144.937 106.080  1.00 97.33           C
ATOM   2673  C   LEU B  81     138.910 143.779 105.079  1.00 97.33           C
ATOM   2674  O   LEU B  81     139.571 143.857 104.047  1.00 97.33           O
ATOM   2675  CB  LEU B  81     139.630 144.535 107.391  1.00 97.33           C
ATOM   2676  CG  LEU B  81     141.051 143.967 107.205  1.00 97.33           C
ATOM   2677  CD1 LEU B  81     142.013 145.005 106.627  1.00 97.33           C
ATOM   2678  CD2 LEU B  81     141.594 143.499 108.556  1.00 97.33           C
ATOM   2679  N   PHE B  82     138.129 142.733 105.348  1.00 97.78           N
ATOM   2680  CA  PHE B  82     138.015 141.606 104.426  1.00 97.78           C
ATOM   2681  C   PHE B  82     137.282 141.992 103.143  1.00 97.78           C
ATOM   2682  O   PHE B  82     137.681 141.527 102.083  1.00 97.78           O
ATOM   2683  CB  PHE B  82     137.384 140.402 105.129  1.00 97.78           C
ATOM   2684  CG  PHE B  82     138.368 139.647 105.993  1.00 97.78           C
ATOM   2685  CD1 PHE B  82     139.322 138.809 105.388  1.00 97.78           C
ATOM   2686  CD2 PHE B  82     138.339 139.778 107.394  1.00 97.78           C
ATOM   2687  CE1 PHE B  82     140.257 138.121 106.180  1.00 97.78           C
ATOM   2688  CE2 PHE B  82     139.270 139.089 108.187  1.00 97.78           C
ATOM   2689  CZ  PHE B  82     140.238 138.272 107.578  1.00 97.78           C
ATOM   2690  N   GLY B  83     136.300 142.897 103.185  1.00 97.83           N
ATOM   2691  CA  GLY B  83     135.682 143.465 101.983  1.00 97.83           C
ATOM   2692  C   GLY B  83     136.692 144.147 101.053  1.00 97.83           C
ATOM   2693  O   GLY B  83     136.640 143.944  99.841  1.00 97.83           O
ATOM   2694  N   VAL B  84     137.662 144.887 101.603  1.00 98.06           N
ATOM   2695  CA  VAL B  84     138.772 145.462 100.824  1.00 98.06           C
ATOM   2696  C   VAL B  84     139.677 144.362 100.268  1.00 98.06           C
ATOM   2697  O   VAL B  84     140.035 144.423  99.096  1.00 98.06           O
ATOM   2698  CB  VAL B  84     139.581 146.479 101.656  1.00 98.06           C
ATOM   2699  CG1 VAL B  84     140.847 146.962 100.930  1.00 98.06           C
ATOM   2700  CG2 VAL B  84     138.740 147.726 101.962  1.00 98.06           C
ATOM   2701  N   VAL B  85     140.023 143.340 101.055  1.00 97.79           N
ATOM   2702  CA  VAL B  85     140.861 142.228 100.566  1.00 97.79           C
ATOM   2703  C   VAL B  85     140.163 141.459  99.436  1.00 97.79           C
ATOM   2704  O   VAL B  85     140.790 141.185  98.418  1.00 97.79           O
ATOM   2705  CB  VAL B  85     141.288 141.288 101.710  1.00 97.79           C
ATOM   2706  CG1 VAL B  85     142.178 140.150 101.199  1.00 97.79           C
ATOM   2707  CG2 VAL B  85     142.125 142.024 102.767  1.00 97.79           C
ATOM   2708  N   TRP B  86     138.861 141.186  99.557  1.00 97.87           N
ATOM   2709  CA  TRP B  86     138.053 140.570  98.499  1.00 97.87           C
ATOM   2710  C   TRP B  86     138.005 141.419  97.233  1.00 97.87           C
ATOM   2711  O   TRP B  86     138.163 140.896  96.132  1.00 97.87           O
ATOM   2712  CB  TRP B  86     136.632 140.320  99.023  1.00 97.87           C
ATOM   2713  CG  TRP B  86     136.526 139.105  99.883  1.00 97.87           C
ATOM   2714  CD1 TRP B  86     136.173 139.053 101.185  1.00 97.87           C
ATOM   2715  CD2 TRP B  86     136.791 137.735  99.485  1.00 97.87           C
ATOM   2716  CE2 TRP B  86     136.636 136.897 100.627  1.00 97.87           C
ATOM   2717  CE3 TRP B  86     137.139 137.123  98.263  1.00 97.87           C
ATOM   2718  NE1 TRP B  86     136.256 137.749 101.636  1.00 97.87           N
ATOM   2719  CZ2 TRP B  86     136.822 135.513 100.569  1.00 97.87           C
ATOM   2720  CZ3 TRP B  86     137.300 135.731  98.186  1.00 97.87           C
ATOM   2721  CH2 TRP B  86     137.136 134.931  99.331  1.00 97.87           C
ATOM   2722  N   TYR B  87     137.847 142.734  97.382  1.00 96.35           N
ATOM   2723  CA  TYR B  87     137.911 143.656  96.256  1.00 96.35           C
ATOM   2724  C   TYR B  87     139.286 143.620  95.575  1.00 96.35           C
ATOM   2725  O   TYR B  87     139.357 143.569  94.352  1.00 96.35           O
ATOM   2726  CB  TYR B  87     137.562 145.064  96.745  1.00 96.35           C
ATOM   2727  CG  TYR B  87     137.541 146.093  95.641  1.00 96.35           C
ATOM   2728  CD1 TYR B  87     138.657 146.923  95.424  1.00 96.35           C
ATOM   2729  CD2 TYR B  87     136.413 146.189  94.807  1.00 96.35           C
ATOM   2730  CE1 TYR B  87     138.646 147.856  94.370  1.00 96.35           C
ATOM   2731  CE2 TYR B  87     136.389 147.139  93.769  1.00 96.35           C
ATOM   2732  CZ  TYR B  87     137.508 147.963  93.541  1.00 96.35           C
ATOM   2733  OH  TYR B  87     137.483 148.854  92.518  1.00 96.35           O
ATOM   2734  N   LEU B  88     140.380 143.582  96.343  1.00 95.71           N
ATOM   2735  CA  LEU B  88     141.735 143.476  95.796  1.00 95.71           C
ATOM   2736  C   LEU B  88     141.973 142.152  95.061  1.00 95.71           C
ATOM   2737  O   LEU B  88     142.646 142.166  94.034  1.00 95.71           O
ATOM   2738  CB  LEU B  88     142.777 143.660  96.913  1.00 95.71           C
ATOM   2739  CG  LEU B  88     142.864 145.081  97.497  1.00 95.71           C
ATOM   2740  CD1 LEU B  88     143.837 145.078  98.678  1.00 95.71           C
ATOM   2741  CD2 LEU B  88     143.346 146.110  96.475  1.00 95.71           C
ATOM   2742  N   VAL B  89     141.410 141.036  95.535  1.00 95.22           N
ATOM   2743  CA  VAL B  89     141.450 139.751  94.811  1.00 95.22           C
ATOM   2744  C   VAL B  89     140.734 139.870  93.465  1.00 95.22           C
ATOM   2745  O   VAL B  89     141.302 139.482  92.449  1.00 95.22           O
ATOM   2746  CB  VAL B  89     140.866 138.604  95.663  1.00 95.22           C
ATOM   2747  CG1 VAL B  89     140.690 137.297  94.875  1.00 95.22           C
ATOM   2748  CG2 VAL B  89     141.797 138.287  96.841  1.00 95.22           C
ATOM   2749  N   ALA B  90     139.544 140.478  93.438  1.00 93.91           N
ATOM   2750  CA  ALA B  90     138.791 140.702  92.204  1.00 93.91           C
ATOM   2751  C   ALA B  90     139.535 141.636  91.225  1.00 93.91           C
ATOM   2752  O   ALA B  90     139.595 141.356  90.030  1.00 93.91           O
ATOM   2753  CB  ALA B  90     137.405 141.236  92.591  1.00 93.91           C
ATOM   2754  N   VAL B  91     140.173 142.711  91.715  1.00 92.65           N
ATOM   2755  CA  VAL B  91     141.036 143.581  90.887  1.00 92.65           C
ATOM   2756  C   VAL B  91     142.225 142.797  90.324  1.00 92.65           C
ATOM   2757  O   VAL B  91     142.515 142.904  89.137  1.00 92.65           O
ATOM   2758  CB  VAL B  91     141.574 144.805  91.666  1.00 92.65           C
ATOM   2759  CG1 VAL B  91     142.572 145.631  90.838  1.00 92.65           C
ATOM   2760  CG2 VAL B  91     140.493 145.806  92.088  1.00 92.65           C
ATOM   2761  N   ALA B  92     142.929 142.038  91.168  1.00 92.23           N
ATOM   2762  CA  ALA B  92     144.150 141.333  90.785  1.00 92.23           C
ATOM   2763  C   ALA B  92     143.895 140.194  89.787  1.00 92.23           C
ATOM   2764  O   ALA B  92     144.759 139.920  88.961  1.00 92.23           O
ATOM   2765  CB  ALA B  92     144.830 140.813  92.056  1.00 92.23           C
ATOM   2766  N   HIS B  93     142.725 139.552  89.862  1.00 91.21           N
ATOM   2767  CA  HIS B  93     142.307 138.518  88.913  1.00 91.21           C
ATOM   2768  C   HIS B  93     141.770 139.093  87.589  1.00 91.21           C
ATOM   2769  O   HIS B  93     141.803 138.408  86.574  1.00 91.21           O
ATOM   2770  CB  HIS B  93     141.268 137.624  89.601  1.00 91.21           C
ATOM   2771  CG  HIS B  93     140.966 136.378  88.813  1.00 91.21           C
ATOM   2772  CD2 HIS B  93     141.790 135.300  88.649  1.00 91.21           C
ATOM   2773  ND1 HIS B  93     139.817 136.112  88.108  1.00 91.21           N
ATOM   2774  CE1 HIS B  93     139.942 134.902  87.539  1.00 91.21           C
ATOM   2775  NE2 HIS B  93     141.136 134.370  87.845  1.00 91.21           N
ATOM   2776  N   GLY B  94     141.317 140.352  87.579  1.00 88.90           N
ATOM   2777  CA  GLY B  94     140.731 141.003  86.401  1.00 88.90           C
ATOM   2778  C   GLY B  94     139.199 141.044  86.383  1.00 88.90           C
ATOM   2779  O   GLY B  94     138.625 141.628  85.471  1.00 88.90           O
ATOM   2780  N   ASP B  95     138.527 140.548  87.428  1.00 88.70           N
ATOM   2781  CA  ASP B  95     137.059 140.403  87.514  1.00 88.70           C
ATOM   2782  C   ASP B  95     136.271 141.724  87.435  1.00 88.70           C
ATOM   2783  O   ASP B  95     135.055 141.719  87.249  1.00 88.70           O
ATOM   2784  CB  ASP B  95     136.693 139.714  88.845  1.00 88.70           C
ATOM   2785  CG  ASP B  95     137.190 138.278  88.977  1.00 88.70           C
ATOM   2786  OD1 ASP B  95     137.595 137.702  87.947  1.00 88.70           O
ATOM   2787  OD2 ASP B  95     137.147 137.732  90.103  1.00 88.70           O
ATOM   2788  N   LEU B  96     136.943 142.862  87.630  1.00 85.70           N
ATOM   2789  CA  LEU B  96     136.317 144.186  87.692  1.00 85.70           C
ATOM   2790  C   LEU B  96     136.567 145.056  86.457  1.00 85.70           C
ATOM   2791  O   LEU B  96     135.880 146.062  86.285  1.00 85.70           O
ATOM   2792  CB  LEU B  96     136.832 144.912  88.944  1.00 85.70           C
ATOM   2793  CG  LEU B  96     136.494 144.213  90.269  1.00 85.70           C
ATOM   2794  CD1 LEU B  96     137.151 145.000  91.391  1.00 85.70           C
ATOM   2795  CD2 LEU B  96     134.998 144.161  90.553  1.00 85.70           C
ATOM   2796  N   LEU B  97     137.580 144.735  85.646  1.00 70.33           N
ATOM   2797  CA  LEU B  97     138.066 145.627  84.586  1.00 70.33           C
ATOM   2798  C   LEU B  97     137.400 145.384  83.226  1.00 70.33           C
ATOM   2799  O   LEU B  97     137.596 146.173  82.303  1.00 70.33           O
ATOM   2800  CB  LEU B  97     139.604 145.545  84.513  1.00 70.33           C
ATOM   2801  CG  LEU B  97     140.319 146.218  85.699  1.00 70.33           C
ATOM   2802  CD1 LEU B  97     141.815 145.902  85.660  1.00 70.33           C
ATOM   2803  CD2 LEU B  97     140.170 147.745  85.684  1.00 70.33           C
ATOM   2804  N   GLU B  98     136.586 144.342  83.101  1.00 63.38           N
ATOM   2805  CA  GLU B  98     136.028 143.922  81.819  1.00 63.38           C
ATOM   2806  C   GLU B  98     134.538 144.287  81.733  1.00 63.38           C
ATOM   2807  O   GLU B  98     133.691 143.699  82.402  1.00 63.38           O
ATOM   2808  CB  GLU B  98     136.335 142.433  81.604  1.00 63.38           C
ATOM   2809  CG  GLU B  98     137.857 142.216  81.464  1.00 63.38           C
ATOM   2810  CD  GLU B  98     138.288 140.746  81.394  1.00 63.38           C
ATOM   2811  OE1 GLU B  98     139.498 140.531  81.144  1.00 63.38           O
ATOM   2812  OE2 GLU B  98     137.420 139.861  81.557  1.00 63.38           O
ATOM   2813  N   LEU B  99     134.221 145.293  80.906  1.00 63.37           N
ATOM   2814  CA  LEU B  99     132.840 145.627  80.515  1.00 63.37           C
ATOM   2815  C   LEU B  99     132.189 144.486  79.713  1.00 63.37           C
ATOM   2816  O   LEU B  99     130.981 144.299  79.813  1.00 63.37           O
ATOM   2817  CB  LEU B  99     132.854 146.937  79.698  1.00 63.37           C
ATOM   2818  CG  LEU B  99     132.871 148.204  80.572  1.00 63.37           C
ATOM   2819  CD1 LEU B  99     133.534 149.368  79.832  1.00 63.37           C
ATOM   2820  CD2 LEU B  99     131.452 148.638  80.950  1.00 63.37           C
ATOM   2821  N   ASP B 100     133.007 143.724  78.980  1.00 65.80           N
ATOM   2822  CA  ASP B 100     132.657 142.495  78.264  1.00 65.80           C
ATOM   2823  C   ASP B 100     133.718 141.423  78.584  1.00 65.80           C
ATOM   2824  O   ASP B 100     134.712 141.313  77.856  1.00 65.80           O
ATOM   2825  CB  ASP B 100     132.600 142.755  76.746  1.00 65.80           C
ATOM   2826  CG  ASP B 100     131.318 143.440  76.270  1.00 65.80           C
ATOM   2827  OD1 ASP B 100     130.226 143.039  76.731  1.00 65.80           O
ATOM   2828  OD2 ASP B 100     131.432 144.317  75.382  1.00 65.80           O
ATOM   2829  N   PRO B 101     133.579 140.662  79.685  1.00 68.59           N
ATOM   2830  CA  PRO B 101     134.499 139.570  79.970  1.00 68.59           C
ATOM   2831  C   PRO B 101     134.441 138.519  78.848  1.00 68.59           C
ATOM   2832  O   PRO B 101     133.368 138.278  78.279  1.00 68.59           O
ATOM   2833  CB  PRO B 101     134.092 139.017  81.338  1.00 68.59           C
ATOM   2834  CG  PRO B 101     132.621 139.409  81.462  1.00 68.59           C
ATOM   2835  CD  PRO B 101     132.526 140.723  80.687  1.00 68.59           C
ATOM   2836  N   PRO B 102     135.564 137.862  78.504  1.00 73.62           N
ATOM   2837  CA  PRO B 102     135.545 136.760  77.557  1.00 73.62           C
ATOM   2838  C   PRO B 102     134.564 135.681  78.032  1.00 73.62           C
ATOM   2839  O   PRO B 102     134.455 135.420  79.225  1.00 73.62           O
ATOM   2840  CB  PRO B 102     136.987 136.243  77.454  1.00 73.62           C
ATOM   2841  CG  PRO B 102     137.806 137.011  78.497  1.00 73.62           C
ATOM   2842  CD  PRO B 102     136.874 138.057  79.099  1.00 73.62           C
ATOM   2843  N   ALA B 103     133.885 134.994  77.106  1.00 74.74           N
ATOM   2844  CA  ALA B 103     132.861 133.991  77.441  1.00 74.74           C
ATOM   2845  C   ALA B 103     133.351 132.845  78.361  1.00 74.74           C
ATOM   2846  O   ALA B 103     132.533 132.159  78.964  1.00 74.74           O
ATOM   2847  CB  ALA B 103     132.301 133.430  76.126  1.00 74.74           C
ATOM   2848  N   ASN B 104     134.672 132.652  78.471  1.00 81.30           N
ATOM   2849  CA  ASN B 104     135.308 131.650  79.329  1.00 81.30           C
ATOM   2850  C   ASN B 104     135.865 132.220  80.648  1.00 81.30           C
ATOM   2851  O   ASN B 104     136.484 131.473  81.401  1.00 81.30           O
ATOM   2852  CB  ASN B 104     136.408 130.934  78.523  1.00 81.30           C
ATOM   2853  CG  ASN B 104     135.894 130.052  77.402  1.00 81.30           C
ATOM   2854  ND2 ASN B 104     136.787 129.536  76.591  1.00 81.30           N
ATOM   2855  OD1 ASN B 104     134.717 129.797  77.216  1.00 81.30           O
ATOM   2856  N   HIS B 105     135.699 133.516  80.931  1.00 86.34           N
ATOM   2857  CA  HIS B 105     136.182 134.113  82.178  1.00 86.34           C
ATOM   2858  C   HIS B 105     135.266 133.733  83.339  1.00 86.34           C
ATOM   2859  O   HIS B 105     134.086 134.089  83.359  1.00 86.34           O
ATOM   2860  CB  HIS B 105     136.308 135.633  82.055  1.00 86.34           C
ATOM   2861  CG  HIS B 105     136.989 136.223  83.262  1.00 86.34           C
ATOM   2862  CD2 HIS B 105     136.400 136.918  84.278  1.00 86.34           C
ATOM   2863  ND1 HIS B 105     138.333 136.023  83.566  1.00 86.34           N
ATOM   2864  CE1 HIS B 105     138.542 136.646  84.734  1.00 86.34           C
ATOM   2865  NE2 HIS B 105     137.397 137.169  85.199  1.00 86.34           N
ATOM   2866  N   THR B 106     135.813 133.020  84.320  1.00 90.27           N
ATOM   2867  CA  THR B 106     135.099 132.672  85.551  1.00 90.27           C
ATOM   2868  C   THR B 106     135.624 133.554  86.681  1.00 90.27           C
ATOM   2869  O   THR B 106     136.806 133.463  87.007  1.00 90.27           O
ATOM   2870  CB  THR B 106     135.240 131.181  85.878  1.00 90.27           C
ATOM   2871  CG2 THR B 106     134.414 130.788  87.103  1.00 90.27           C
ATOM   2872  OG1 THR B 106     134.737 130.428  84.795  1.00 90.27           O
ATOM   2873  N   PRO B 107     134.793 134.412  87.300  1.00 92.86           N
ATOM   2874  CA  PRO B 107     135.263 135.291  88.365  1.00 92.86           C
ATOM   2875  C   PRO B 107     135.589 134.491  89.625  1.00 92.86           C
ATOM   2876  O   PRO B 107     134.931 133.485  89.896  1.00 92.86           O
ATOM   2877  CB  PRO B 107     134.126 136.289  88.597  1.00 92.86           C
ATOM   2878  CG  PRO B 107     132.881 135.480  88.225  1.00 92.86           C
ATOM   2879  CD  PRO B 107     133.368 134.609  87.066  1.00 92.86           C
ATOM   2880  N   CYS B 108     136.522 134.963  90.454  1.00 93.72           N
ATOM   2881  CA  CYS B 108     136.831 134.313  91.733  1.00 93.72           C
ATOM   2882  C   CYS B 108     135.621 134.308  92.682  1.00 93.72           C
ATOM   2883  O   CYS B 108     135.410 133.356  93.435  1.00 93.72           O
ATOM   2884  CB  CYS B 108     137.978 135.050  92.437  1.00 93.72           C
ATOM   2885  SG  CYS B 108     139.612 135.062  91.660  1.00 93.72           S
ATOM   2886  N   VAL B 109     134.829 135.388  92.665  1.00 95.67           N
ATOM   2887  CA  VAL B 109     133.586 135.519  93.436  1.00 95.67           C
ATOM   2888  C   VAL B 109     132.474 136.027  92.529  1.00 95.67           C
ATOM   2889  O   VAL B 109     132.547 137.116  91.959  1.00 95.67           O
ATOM   2890  CB  VAL B 109     133.731 136.427  94.672  1.00 95.67           C
ATOM   2891  CG1 VAL B 109     132.481 136.317  95.559  1.00 95.67           C
ATOM   2892  CG2 VAL B 109     134.935 136.045  95.540  1.00 95.67           C
ATOM   2893  N   VAL B 110     131.409 135.243  92.425  1.00 93.74           N
ATOM   2894  CA  VAL B 110     130.244 135.557  91.599  1.00 93.74           C
ATOM   2895  C   VAL B 110     129.466 136.733  92.206  1.00 93.74           C
ATOM   2896  O   VAL B 110     129.307 136.821  93.425  1.00 93.74           O
ATOM   2897  CB  VAL B 110     129.400 134.279  91.412  1.00 93.74           C
ATOM   2898  CG1 VAL B 110     128.118 134.530  90.616  1.00 93.74           C
ATOM   2899  CG2 VAL B 110     130.212 133.208  90.669  1.00 93.74           C
ATOM   2900  N   GLN B 111     128.973 137.646  91.357  1.00 92.05           N
ATOM   2901  CA  GLN B 111     128.174 138.828  91.742  1.00 92.05           C
ATOM   2902  C   GLN B 111     128.910 139.851  92.642  1.00 92.05           C
ATOM   2903  O   GLN B 111     128.293 140.568  93.445  1.00 92.05           O
ATOM   2904  CB  GLN B 111     126.799 138.391  92.295  1.00 92.05           C
ATOM   2905  CG  GLN B 111     125.910 137.684  91.261  1.00 92.05           C
ATOM   2906  CD  GLN B 111     125.416 138.605  90.159  1.00 92.05           C
ATOM   2907  NE2 GLN B 111     125.147 138.082  88.985  1.00 92.05           N
ATOM   2908  OE1 GLN B 111     125.250 139.801  90.337  1.00 92.05           O
ATOM   2909  N   VAL B 112     130.236 139.957  92.492  1.00 93.73           N
ATOM   2910  CA  VAL B 112     131.074 140.992  93.120  1.00 93.73           C
ATOM   2911  C   VAL B 112     131.654 141.914  92.045  1.00 93.73           C
ATOM   2912  O   VAL B 112     132.716 141.665  91.494  1.00 93.73           O
ATOM   2913  CB  VAL B 112     132.156 140.361  94.022  1.00 93.73           C
ATOM   2914  CG1 VAL B 112     133.106 141.421  94.601  1.00 93.73           C
ATOM   2915  CG2 VAL B 112     131.487 139.659  95.211  1.00 93.73           C
ATOM   2916  N   HIS B 113     130.940 143.008  91.762  1.00 91.03           N
ATOM   2917  CA  HIS B 113     131.325 143.992  90.732  1.00 91.03           C
ATOM   2918  C   HIS B 113     131.839 145.322  91.299  1.00 91.03           C
ATOM   2919  O   HIS B 113     132.288 146.194  90.566  1.00 91.03           O
ATOM   2920  CB  HIS B 113     130.119 144.243  89.818  1.00 91.03           C
ATOM   2921  CG  HIS B 113     129.593 142.983  89.190  1.00 91.03           C
ATOM   2922  CD2 HIS B 113     128.359 142.420  89.387  1.00 91.03           C
ATOM   2923  ND1 HIS B 113     130.289 142.152  88.343  1.00 91.03           N
ATOM   2924  CE1 HIS B 113     129.492 141.118  88.029  1.00 91.03           C
ATOM   2925  NE2 HIS B 113     128.311 141.230  88.660  1.00 91.03           N
ATOM   2926  N   THR B 114     131.717 145.535  92.609  1.00 94.13           N
ATOM   2927  CA  THR B 114     132.081 146.794  93.270  1.00 94.13           C
ATOM   2928  C   THR B 114     132.642 146.520  94.657  1.00 94.13           C
ATOM   2929  O   THR B 114     132.417 145.448  95.226  1.00 94.13           O
ATOM   2930  CB  THR B 114     130.877 147.750  93.398  1.00 94.13           C
ATOM   2931  CG2 THR B 114     130.244 148.150  92.067  1.00 94.13           C
ATOM   2932  OG1 THR B 114     129.855 147.178  94.183  1.00 94.13           O
ATOM   2933  N   LEU B 115     133.304 147.517  95.255  1.00 95.65           N
ATOM   2934  CA  LEU B 115     133.723 147.451  96.658  1.00 95.65           C
ATOM   2935  C   LEU B 115     132.533 147.185  97.594  1.00 95.65           C
ATOM   2936  O   LEU B 115     132.668 146.446  98.564  1.00 95.65           O
ATOM   2937  CB  LEU B 115     134.447 148.760  97.022  1.00 95.65           C
ATOM   2938  CG  LEU B 115     134.946 148.816  98.481  1.00 95.65           C
ATOM   2939  CD1 LEU B 115     135.972 147.726  98.793  1.00 95.65           C
ATOM   2940  CD2 LEU B 115     135.589 150.176  98.749  1.00 95.65           C
ATOM   2941  N   THR B 116     131.351 147.724  97.282  1.00 96.53           N
ATOM   2942  CA  THR B 116     130.119 147.431  98.027  1.00 96.53           C
ATOM   2943  C   THR B 116     129.716 145.965  97.894  1.00 96.53           C
ATOM   2944  O   THR B 116     129.355 145.351  98.890  1.00 96.53           O
ATOM   2945  CB  THR B 116     128.970 148.327  97.551  1.00 96.53           C
ATOM   2946  CG2 THR B 116     127.722 148.200  98.426  1.00 96.53           C
ATOM   2947  OG1 THR B 116     129.371 149.676  97.592  1.00 96.53           O
ATOM   2948  N   GLY B 117     129.819 145.376  96.697  1.00 95.69           N
ATOM   2949  CA  GLY B 117     129.588 143.942  96.492  1.00 95.69           C
ATOM   2950  C   GLY B 117     130.564 143.070  97.287  1.00 95.69           C
ATOM   2951  O   GLY B 117     130.139 142.112  97.929  1.00 95.69           O
ATOM   2952  N   ALA B 118     131.847 143.443  97.317  1.00 97.04           N
ATOM   2953  CA  ALA B 118     132.877 142.738  98.081  1.00 97.04           C
ATOM   2954  C   ALA B 118     132.669 142.869  99.602  1.00 97.04           C
ATOM   2955  O   ALA B 118     132.809 141.896 100.342  1.00 97.04           O
ATOM   2956  CB  ALA B 118     134.244 143.281  97.654  1.00 97.04           C
ATOM   2957  N   PHE B 119     132.269 144.055 100.073  1.00 97.06           N
ATOM   2958  CA  PHE B 119     131.863 144.282 101.459  1.00 97.06           C
ATOM   2959  C   PHE B 119     130.651 143.429 101.847  1.00 97.06           C
ATOM   2960  O   PHE B 119     130.675 142.782 102.891  1.00 97.06           O
ATOM   2961  CB  PHE B 119     131.564 145.771 101.672  1.00 97.06           C
ATOM   2962  CG  PHE B 119     130.926 146.063 103.016  1.00 97.06           C
ATOM   2963  CD1 PHE B 119     129.528 146.194 103.128  1.00 97.06           C
ATOM   2964  CD2 PHE B 119     131.726 146.132 104.170  1.00 97.06           C
ATOM   2965  CE1 PHE B 119     128.937 146.400 104.388  1.00 97.06           C
ATOM   2966  CE2 PHE B 119     131.139 146.354 105.428  1.00 97.06           C
ATOM   2967  CZ  PHE B 119     129.743 146.485 105.537  1.00 97.06           C
ATOM   2968  N   LEU B 120     129.610 143.396 101.006  1.00 97.07           N
ATOM   2969  CA  LEU B 120     128.429 142.565 101.243  1.00 97.07           C
ATOM   2970  C   LEU B 120     128.802 141.084 101.294  1.00 97.07           C
ATOM   2971  O   LEU B 120     128.402 140.405 102.230  1.00 97.07           O
ATOM   2972  CB  LEU B 120     127.362 142.825 100.169  1.00 97.07           C
ATOM   2973  CG  LEU B 120     126.634 144.174 100.303  1.00 97.07           C
ATOM   2974  CD1 LEU B 120     125.725 144.375  99.088  1.00 97.07           C
ATOM   2975  CD2 LEU B 120     125.773 144.252 101.566  1.00 97.07           C
ATOM   2976  N   PHE B 121     129.644 140.603 100.375  1.00 97.33           N
ATOM   2977  CA  PHE B 121     130.140 139.229 100.417  1.00 97.33           C
ATOM   2978  C   PHE B 121     130.910 138.921 101.712  1.00 97.33           C
ATOM   2979  O   PHE B 121     130.674 137.889 102.346  1.00 97.33           O
ATOM   2980  CB  PHE B 121     131.014 138.966  99.184  1.00 97.33           C
ATOM   2981  CG  PHE B 121     131.571 137.561  99.178  1.00 97.33           C
ATOM   2982  CD1 PHE B 121     132.949 137.338  99.354  1.00 97.33           C
ATOM   2983  CD2 PHE B 121     130.690 136.469  99.076  1.00 97.33           C
ATOM   2984  CE1 PHE B 121     133.430 136.022  99.444  1.00 97.33           C
ATOM   2985  CE2 PHE B 121     131.174 135.157  99.173  1.00 97.33           C
ATOM   2986  CZ  PHE B 121     132.543 134.937  99.381  1.00 97.33           C
ATOM   2987  N   SER B 122     131.793 139.827 102.149  1.00 97.55           N
ATOM   2988  CA  SER B 122     132.527 139.677 103.411  1.00 97.55           C
ATOM   2989  C   SER B 122     131.592 139.608 104.621  1.00 97.55           C
ATOM   2990  O   SER B 122     131.741 138.708 105.451  1.00 97.55           O
ATOM   2991  CB  SER B 122     133.513 140.832 103.595  1.00 97.55           C
ATOM   2992  OG  SER B 122     134.210 140.667 104.813  1.00 97.55           O
ATOM   2993  N   LEU B 123     130.616 140.517 104.697  1.00 96.03           N
ATOM   2994  CA  LEU B 123     129.596 140.546 105.743  1.00 96.03           C
ATOM   2995  C   LEU B 123     128.776 139.253 105.731  1.00 96.03           C
ATOM   2996  O   LEU B 123     128.667 138.601 106.768  1.00 96.03           O
ATOM   2997  CB  LEU B 123     128.743 141.817 105.554  1.00 96.03           C
ATOM   2998  CG  LEU B 123     127.635 142.044 106.604  1.00 96.03           C
ATOM   2999  CD1 LEU B 123     127.200 143.512 106.563  1.00 96.03           C
ATOM   3000  CD2 LEU B 123     126.374 141.209 106.360  1.00 96.03           C
ATOM   3001  N   GLU B 124     128.231 138.861 104.577  1.00 96.03           N
ATOM   3002  CA  GLU B 124     127.381 137.676 104.408  1.00 96.03           C
ATOM   3003  C   GLU B 124     128.107 136.385 104.793  1.00 96.03           C
ATOM   3004  O   GLU B 124     127.519 135.534 105.459  1.00 96.03           O
ATOM   3005  CB  GLU B 124     126.920 137.563 102.944  1.00 96.03           C
ATOM   3006  CG  GLU B 124     125.842 138.585 102.551  1.00 96.03           C
ATOM   3007  CD  GLU B 124     125.589 138.584 101.032  1.00 96.03           C
ATOM   3008  OE1 GLU B 124     125.394 139.673 100.438  1.00 96.03           O
ATOM   3009  OE2 GLU B 124     125.515 137.482 100.445  1.00 96.03           O
ATOM   3010  N   SER B 125     129.383 136.268 104.419  1.00 95.10           N
ATOM   3011  CA  SER B 125     130.224 135.107 104.734  1.00 95.10           C
ATOM   3012  C   SER B 125     130.544 135.035 106.225  1.00 95.10           C
ATOM   3013  O   SER B 125     130.377 133.991 106.849  1.00 95.10           O
ATOM   3014  CB  SER B 125     131.535 135.146 103.940  1.00 95.10           C
ATOM   3015  OG  SER B 125     131.266 135.164 102.558  1.00 95.10           O
ATOM   3016  N   GLN B 126     130.971 136.155 106.818  1.00 94.74           N
ATOM   3017  CA  GLN B 126     131.381 136.199 108.222  1.00 94.74           C
ATOM   3018  C   GLN B 126     130.205 136.050 109.189  1.00 94.74           C
ATOM   3019  O   GLN B 126     130.340 135.413 110.227  1.00 94.74           O
ATOM   3020  CB  GLN B 126     132.124 137.513 108.479  1.00 94.74           C
ATOM   3021  CG  GLN B 126     132.675 137.587 109.910  1.00 94.74           C
ATOM   3022  CD  GLN B 126     133.499 138.842 110.150  1.00 94.74           C
ATOM   3023  NE2 GLN B 126     133.450 139.388 111.344  1.00 94.74           N
ATOM   3024  OE1 GLN B 126     134.184 139.357 109.279  1.00 94.74           O
ATOM   3025  N   THR B 127     129.060 136.658 108.873  1.00 93.56           N
ATOM   3026  CA  THR B 127     127.837 136.561 109.692  1.00 93.56           C
ATOM   3027  C   THR B 127     127.003 135.327 109.373  1.00 93.56           C
ATOM   3028  O   THR B 127     125.960 135.121 109.987  1.00 93.56           O
ATOM   3029  CB  THR B 127     126.964 137.815 109.573  1.00 93.56           C
ATOM   3030  CG2 THR B 127     127.680 139.075 110.050  1.00 93.56           C
ATOM   3031  OG1 THR B 127     126.579 138.022 108.239  1.00 93.56           O
ATOM   3032  N   THR B 128     127.457 134.491 108.434  1.00 94.27           N
ATOM   3033  CA  THR B 128     126.765 133.273 107.990  1.00 94.27           C
ATOM   3034  C   THR B 128     125.343 133.521 107.465  1.00 94.27           C
ATOM   3035  O   THR B 128     124.491 132.645 107.538  1.00 94.27           O
ATOM   3036  CB  THR B 128     126.833 132.155 109.049  1.00 94.27           C
ATOM   3037  CG2 THR B 128     128.268 131.877 109.502  1.00 94.27           C
ATOM   3038  OG1 THR B 128     126.097 132.463 110.215  1.00 94.27           O
ATOM   3039  N   ILE B 129     125.073 134.718 106.926  1.00 95.59           N
ATOM   3040  CA  ILE B 129     123.774 135.047 106.319  1.00 95.59           C
ATOM   3041  C   ILE B 129     123.621 134.322 104.980  1.00 95.59           C
ATOM   3042  O   ILE B 129     122.576 133.733 104.729  1.00 95.59           O
ATOM   3043  CB  ILE B 129     123.605 136.574 106.159  1.00 95.59           C
ATOM   3044  CG1 ILE B 129     123.489 137.253 107.541  1.00 95.59           C
ATOM   3045  CG2 ILE B 129     122.364 136.915 105.315  1.00 95.59           C
ATOM   3046  CD1 ILE B 129     123.555 138.786 107.480  1.00 95.59           C
ATOM   3047  N   GLY B 130     124.661 134.390 104.137  1.00 91.32           N
ATOM   3048  CA  GLY B 130     124.762 133.666 102.867  1.00 91.32           C
ATOM   3049  C   GLY B 130     123.494 133.692 102.008  1.00 91.32           C
ATOM   3050  O   GLY B 130     122.871 132.653 101.816  1.00 91.32           O
ATOM   3051  N   TYR B 131     123.128 134.846 101.434  1.00 92.14           N
ATOM   3052  CA  TYR B 131     121.896 134.978 100.634  1.00 92.14           C
ATOM   3053  C   TYR B 131     121.843 134.087  99.375  1.00 92.14           C
ATOM   3054  O   TYR B 131     120.797 133.992  98.736  1.00 92.14           O
ATOM   3055  CB  TYR B 131     121.699 136.442 100.222  1.00 92.14           C
ATOM   3056  CG  TYR B 131     121.376 137.409 101.341  1.00 92.14           C
ATOM   3057  CD1 TYR B 131     120.224 137.220 102.129  1.00 92.14           C
ATOM   3058  CD2 TYR B 131     122.193 138.531 101.558  1.00 92.14           C
ATOM   3059  CE1 TYR B 131     119.905 138.139 103.146  1.00 92.14           C
ATOM   3060  CE2 TYR B 131     121.891 139.446 102.583  1.00 92.14           C
ATOM   3061  CZ  TYR B 131     120.744 139.252 103.378  1.00 92.14           C
ATOM   3062  OH  TYR B 131     120.449 140.127 104.375  1.00 92.14           O
ATOM   3063  N   GLY B 132     122.953 133.445  99.003  1.00 90.71           N
ATOM   3064  CA  GLY B 132     122.989 132.371  98.005  1.00 90.71           C
ATOM   3065  C   GLY B 132     123.293 132.808  96.573  1.00 90.71           C
ATOM   3066  O   GLY B 132     123.466 131.957  95.711  1.00 90.71           O
ATOM   3067  N   PHE B 133     123.404 134.109  96.302  1.00 93.82           N
ATOM   3068  CA  PHE B 133     123.729 134.621  94.963  1.00 93.82           C
ATOM   3069  C   PHE B 133     125.167 135.145  94.828  1.00 93.82           C
ATOM   3070  O   PHE B 133     125.617 135.401  93.713  1.00 93.82           O
ATOM   3071  CB  PHE B 133     122.684 135.663  94.567  1.00 93.82           C
ATOM   3072  CG  PHE B 133     122.719 136.915  95.411  1.00 93.82           C
ATOM   3073  CD1 PHE B 133     121.947 137.014  96.585  1.00 93.82           C
ATOM   3074  CD2 PHE B 133     123.501 138.002  94.990  1.00 93.82           C
ATOM   3075  CE1 PHE B 133     121.949 138.208  97.327  1.00 93.82           C
ATOM   3076  CE2 PHE B 133     123.479 139.197  95.718  1.00 93.82           C
ATOM   3077  CZ  PHE B 133     122.710 139.302  96.890  1.00 93.82           C
ATOM   3078  N   ARG B 134     125.896 135.286  95.944  1.00 94.88           N
ATOM   3079  CA  ARG B 134     127.341 135.551  95.975  1.00 94.88           C
ATOM   3080  C   ARG B 134     128.053 134.338  96.549  1.00 94.88           C
ATOM   3081  O   ARG B 134     127.803 133.968  97.695  1.00 94.88           O
ATOM   3082  CB  ARG B 134     127.666 136.796  96.811  1.00 94.88           C
ATOM   3083  CG  ARG B 134     127.087 138.068  96.202  1.00 94.88           C
ATOM   3084  CD  ARG B 134     127.480 139.291  97.026  1.00 94.88           C
ATOM   3085  NE  ARG B 134     126.892 140.493  96.426  1.00 94.88           N
ATOM   3086  CZ  ARG B 134     125.818 141.124  96.859  1.00 94.88           C
ATOM   3087  NH1 ARG B 134     125.198 140.827  97.968  1.00 94.88           N
ATOM   3088  NH2 ARG B 134     125.324 142.097  96.145  1.00 94.88           N
ATOM   3089  N   TYR B 135     128.919 133.720  95.760  1.00 94.47           N
ATOM   3090  CA  TYR B 135     129.676 132.537  96.156  1.00 94.47           C
ATOM   3091  C   TYR B 135     131.032 132.502  95.452  1.00 94.47           C
ATOM   3092  O   TYR B 135     131.220 133.122  94.403  1.00 94.47           O
ATOM   3093  CB  TYR B 135     128.852 131.264  95.893  1.00 94.47           C
ATOM   3094  CG  TYR B 135     128.432 131.056  94.450  1.00 94.47           C
ATOM   3095  CD1 TYR B 135     127.202 131.570  93.991  1.00 94.47           C
ATOM   3096  CD2 TYR B 135     129.268 130.341  93.570  1.00 94.47           C
ATOM   3097  CE1 TYR B 135     126.817 131.380  92.650  1.00 94.47           C
ATOM   3098  CE2 TYR B 135     128.881 130.142  92.232  1.00 94.47           C
ATOM   3099  CZ  TYR B 135     127.655 130.664  91.771  1.00 94.47           C
ATOM   3100  OH  TYR B 135     127.278 130.486  90.478  1.00 94.47           O
ATOM   3101  N   ILE B 136     131.979 131.793  96.063  1.00 95.56           N
ATOM   3102  CA  ILE B 136     133.327 131.583  95.522  1.00 95.56           C
ATOM   3103  C   ILE B 136     133.249 130.535  94.417  1.00 95.56           C
ATOM   3104  O   ILE B 136     132.606 129.500  94.600  1.00 95.56           O
ATOM   3105  CB  ILE B 136     134.299 131.164  96.647  1.00 95.56           C
ATOM   3106  CG1 ILE B 136     134.434 132.313  97.658  1.00 95.56           C
ATOM   3107  CG2 ILE B 136     135.680 130.763  96.104  1.00 95.56           C
ATOM   3108  CD1 ILE B 136     135.208 131.919  98.912  1.00 95.56           C
ATOM   3109  N   SER B 137     133.895 130.800  93.288  1.00 93.33           N
ATOM   3110  CA  SER B 137     134.075 129.814  92.225  1.00 93.33           C
ATOM   3111  C   SER B 137     135.284 128.914  92.500  1.00 93.33           C
ATOM   3112  O   SER B 137     136.158 129.232  93.308  1.00 93.33           O
ATOM   3113  CB  SER B 137     134.228 130.523  90.881  1.00 93.33           C
ATOM   3114  OG  SER B 137     135.489 131.145  90.830  1.00 93.33           O
ATOM   3115  N   GLU B 138     135.371 127.788  91.796  1.00 92.81           N
ATOM   3116  CA  GLU B 138     136.516 126.872  91.895  1.00 92.81           C
ATOM   3117  C   GLU B 138     137.777 127.390  91.172  1.00 92.81           C
ATOM   3118  O   GLU B 138     138.844 126.796  91.312  1.00 92.81           O
ATOM   3119  CB  GLU B 138     136.101 125.478  91.395  1.00 92.81           C
ATOM   3120  CG  GLU B 138     135.007 124.856  92.283  1.00 92.81           C
ATOM   3121  CD  GLU B 138     134.551 123.463  91.822  1.00 92.81           C
ATOM   3122  OE1 GLU B 138     133.431 123.073  92.226  1.00 92.81           O
ATOM   3123  OE2 GLU B 138     135.316 122.779  91.106  1.00 92.81           O
ATOM   3124  N   GLU B 139     137.681 128.511  90.448  1.00 90.85           N
ATOM   3125  CA  GLU B 139     138.765 129.062  89.620  1.00 90.85           C
ATOM   3126  C   GLU B 139     139.962 129.532  90.456  1.00 90.85           C
ATOM   3127  O   GLU B 139     141.118 129.357  90.074  1.00 90.85           O
ATOM   3128  CB  GLU B 139     138.197 130.237  88.797  1.00 90.85           C
ATOM   3129  CG  GLU B 139     139.176 130.799  87.751  1.00 90.85           C
ATOM   3130  CD  GLU B 139     139.596 129.768  86.688  1.00 90.85           C
ATOM   3131  OE1 GLU B 139     140.658 129.971  86.055  1.00 90.85           O
ATOM   3132  OE2 GLU B 139     138.854 128.775  86.503  1.00 90.85           O
ATOM   3133  N   CYS B 140     139.696 130.112  91.632  1.00 94.45           N
ATOM   3134  CA  CYS B 140     140.707 130.798  92.430  1.00 94.45           C
ATOM   3135  C   CYS B 140     140.961 130.095  93.776  1.00 94.45           C
ATOM   3136  O   CYS B 140     140.303 130.413  94.772  1.00 94.45           O
ATOM   3137  CB  CYS B 140     140.284 132.260  92.617  1.00 94.45           C
ATOM   3138  SG  CYS B 140     139.990 133.154  91.075  1.00 94.45           S
ATOM   3139  N   PRO B 141     141.993 129.233  93.899  1.00 94.73           N
ATOM   3140  CA  PRO B 141     142.382 128.637  95.182  1.00 94.73           C
ATOM   3141  C   PRO B 141     142.701 129.678  96.267  1.00 94.73           C
ATOM   3142  O   PRO B 141     142.455 129.447  97.453  1.00 94.73           O
ATOM   3143  CB  PRO B 141     143.614 127.779  94.870  1.00 94.73           C
ATOM   3144  CG  PRO B 141     143.433 127.413  93.400  1.00 94.73           C
ATOM   3145  CD  PRO B 141     142.761 128.647  92.809  1.00 94.73           C
ATOM   3146  N   LEU B 142     143.204 130.853  95.866  1.00 95.00           N
ATOM   3147  CA  LEU B 142     143.454 131.978  96.768  1.00 95.00           C
ATOM   3148  C   LEU B 142     142.171 132.449  97.472  1.00 95.00           C
ATOM   3149  O   LEU B 142     142.223 132.760  98.660  1.00 95.00           O
ATOM   3150  CB  LEU B 142     144.098 133.128  95.969  1.00 95.00           C
ATOM   3151  CG  LEU B 142     144.408 134.387  96.806  1.00 95.00           C
ATOM   3152  CD1 LEU B 142     145.453 134.116  97.892  1.00 95.00           C
ATOM   3153  CD2 LEU B 142     144.930 135.496  95.896  1.00 95.00           C
ATOM   3154  N   ALA B 143     141.031 132.469  96.775  1.00 95.89           N
ATOM   3155  CA  ALA B 143     139.744 132.840  97.359  1.00 95.89           C
ATOM   3156  C   ALA B 143     139.328 131.839  98.449  1.00 95.89           C
ATOM   3157  O   ALA B 143     138.912 132.238  99.534  1.00 95.89           O
ATOM   3158  CB  ALA B 143     138.699 132.927  96.239  1.00 95.89           C
ATOM   3159  N   ILE B 144     139.523 130.539  98.214  1.00 96.46           N
ATOM   3160  CA  ILE B 144     139.216 129.491  99.199  1.00 96.46           C
ATOM   3161  C   ILE B 144     140.067 129.674 100.463  1.00 96.46           C
ATOM   3162  O   ILE B 144     139.538 129.696 101.576  1.00 96.46           O
ATOM   3163  CB  ILE B 144     139.414 128.089  98.578  1.00 96.46           C
ATOM   3164  CG1 ILE B 144     138.531 127.917  97.316  1.00 96.46           C
ATOM   3165  CG2 ILE B 144     139.106 126.999  99.622  1.00 96.46           C
ATOM   3166  CD1 ILE B 144     138.766 126.604  96.562  1.00 96.46           C
ATOM   3167  N   VAL B 145     141.382 129.864 100.307  1.00 97.36           N
ATOM   3168  CA  VAL B 145     142.295 130.101 101.439  1.00 97.36           C
ATOM   3169  C   VAL B 145     141.938 131.395 102.175  1.00 97.36           C
ATOM   3170  O   VAL B 145     141.943 131.413 103.406  1.00 97.36           O
ATOM   3171  CB  VAL B 145     143.763 130.120 100.972  1.00 97.36           C
ATOM   3172  CG1 VAL B 145     144.734 130.469 102.110  1.00 97.36           C
ATOM   3173  CG2 VAL B 145     144.177 128.744 100.432  1.00 97.36           C
ATOM   3174  N   LEU B 146     141.586 132.459 101.446  1.00 97.38           N
ATOM   3175  CA  LEU B 146     141.155 133.731 102.028  1.00 97.38           C
ATOM   3176  C   LEU B 146     139.873 133.575 102.852  1.00 97.38           C
ATOM   3177  O   LEU B 146     139.819 134.092 103.965  1.00 97.38           O
ATOM   3178  CB  LEU B 146     140.985 134.774 100.910  1.00 97.38           C
ATOM   3179  CG  LEU B 146     140.470 136.141 101.400  1.00 97.38           C
ATOM   3180  CD1 LEU B 146     141.424 136.797 102.404  1.00 97.38           C
ATOM   3181  CD2 LEU B 146     140.308 137.080 100.210  1.00 97.38           C
ATOM   3182  N   LEU B 147     138.877 132.835 102.354  1.00 97.10           N
ATOM   3183  CA  LEU B 147     137.650 132.554 103.101  1.00 97.10           C
ATOM   3184  C   LEU B 147     137.954 131.783 104.390  1.00 97.10           C
ATOM   3185  O   LEU B 147     137.479 132.164 105.458  1.00 97.10           O
ATOM   3186  CB  LEU B 147     136.664 131.783 102.209  1.00 97.10           C
ATOM   3187  CG  LEU B 147     135.335 131.442 102.919  1.00 97.10           C
ATOM   3188  CD1 LEU B 147     134.526 132.696 103.257  1.00 97.10           C
ATOM   3189  CD2 LEU B 147     134.453 130.525 102.074  1.00 97.10           C
ATOM   3190  N   ILE B 148     138.778 130.735 104.315  1.00 97.43           N
ATOM   3191  CA  ILE B 148     139.179 129.959 105.497  1.00 97.43           C
ATOM   3192  C   ILE B 148     139.896 130.865 106.508  1.00 97.43           C
ATOM   3193  O   ILE B 148     139.552 130.864 107.692  1.00 97.43           O
ATOM   3194  CB  ILE B 148     140.050 128.751 105.083  1.00 97.43           C
ATOM   3195  CG1 ILE B 148     139.214 127.738 104.267  1.00 97.43           C
ATOM   3196  CG2 ILE B 148     140.650 128.054 106.322  1.00 97.43           C
ATOM   3197  CD1 ILE B 148     140.060 126.679 103.547  1.00 97.43           C
ATOM   3198  N   ALA B 149     140.858 131.671 106.053  1.00 97.34           N
ATOM   3199  CA  ALA B 149     141.589 132.600 106.908  1.00 97.34           C
ATOM   3200  C   ALA B 149     140.660 133.647 107.544  1.00 97.34           C
ATOM   3201  O   ALA B 149     140.778 133.910 108.743  1.00 97.34           O
ATOM   3202  CB  ALA B 149     142.701 133.256 106.081  1.00 97.34           C
ATOM   3203  N   GLN B 150     139.713 134.197 106.774  1.00 97.23           N
ATOM   3204  CA  GLN B 150     138.687 135.115 107.265  1.00 97.23           C
ATOM   3205  C   GLN B 150     137.898 134.473 108.402  1.00 97.23           C
ATOM   3206  O   GLN B 150     137.898 135.010 109.507  1.00 97.23           O
ATOM   3207  CB  GLN B 150     137.773 135.575 106.110  1.00 97.23           C
ATOM   3208  CG  GLN B 150     136.647 136.509 106.590  1.00 97.23           C
ATOM   3209  CD  GLN B 150     135.728 137.006 105.477  1.00 97.23           C
ATOM   3210  NE2 GLN B 150     134.654 137.684 105.823  1.00 97.23           N
ATOM   3211  OE1 GLN B 150     135.935 136.814 104.290  1.00 97.23           O
ATOM   3212  N   LEU B 151     137.290 133.310 108.159  1.00 96.37           N
ATOM   3213  CA  LEU B 151     136.428 132.638 109.131  1.00 96.37           C
ATOM   3214  C   LEU B 151     137.180 132.260 110.410  1.00 96.37           C
ATOM   3215  O   LEU B 151     136.670 132.484 111.507  1.00 96.37           O
ATOM   3216  CB  LEU B 151     135.797 131.396 108.479  1.00 96.37           C
ATOM   3217  CG  LEU B 151     134.802 131.693 107.340  1.00 96.37           C
ATOM   3218  CD1 LEU B 151     134.322 130.373 106.739  1.00 96.37           C
ATOM   3219  CD2 LEU B 151     133.588 132.494 107.813  1.00 96.37           C
ATOM   3220  N   VAL B 152     138.404 131.735 110.301  1.00 96.75           N
ATOM   3221  CA  VAL B 152     139.214 131.366 111.474  1.00 96.75           C
ATOM   3222  C   VAL B 152     139.562 132.602 112.308  1.00 96.75           C
ATOM   3223  O   VAL B 152     139.349 132.602 113.523  1.00 96.75           O
ATOM   3224  CB  VAL B 152     140.477 130.592 111.049  1.00 96.75           C
ATOM   3225  CG1 VAL B 152     141.451 130.370 112.217  1.00 96.75           C
ATOM   3226  CG2 VAL B 152     140.102 129.205 110.507  1.00 96.75           C
ATOM   3227  N   LEU B 153     140.059 133.672 111.680  1.00 95.52           N
ATOM   3228  CA  LEU B 153     140.458 134.889 112.389  1.00 95.52           C
ATOM   3229  C   LEU B 153     139.262 135.585 113.048  1.00 95.52           C
ATOM   3230  O   LEU B 153     139.349 136.003 114.204  1.00 95.52           O
ATOM   3231  CB  LEU B 153     141.173 135.843 111.414  1.00 95.52           C
ATOM   3232  CG  LEU B 153     142.578 135.377 110.986  1.00 95.52           C
ATOM   3233  CD1 LEU B 153     143.102 136.282 109.872  1.00 95.52           C
ATOM   3234  CD2 LEU B 153     143.577 135.433 112.147  1.00 95.52           C
ATOM   3235  N   THR B 154     138.132 135.691 112.347  1.00 94.90           N
ATOM   3236  CA  THR B 154     136.943 136.374 112.867  1.00 94.90           C
ATOM   3237  C   THR B 154     136.276 135.579 113.980  1.00 94.90           C
ATOM   3238  O   THR B 154     135.869 136.172 114.975  1.00 94.90           O
ATOM   3239  CB  THR B 154     135.933 136.688 111.757  1.00 94.90           C
ATOM   3240  CG2 THR B 154     136.540 137.640 110.721  1.00 94.90           C
ATOM   3241  OG1 THR B 154     135.497 135.520 111.102  1.00 94.90           O
ATOM   3242  N   THR B 155     136.248 134.246 113.878  1.00 94.51           N
ATOM   3243  CA  THR B 155     135.709 133.375 114.933  1.00 94.51           C
ATOM   3244  C   THR B 155     136.520 133.504 116.226  1.00 94.51           C
ATOM   3245  O   THR B 155     135.949 133.602 117.311  1.00 94.51           O
ATOM   3246  CB  THR B 155     135.687 131.908 114.478  1.00 94.51           C
ATOM   3247  CG2 THR B 155     135.087 130.972 115.525  1.00 94.51           C
ATOM   3248  OG1 THR B 155     134.899 131.767 113.325  1.00 94.51           O
ATOM   3249  N   ILE B 156     137.854 133.576 116.142  1.00 94.50           N
ATOM   3250  CA  ILE B 156     138.709 133.796 117.321  1.00 94.50           C
ATOM   3251  C   ILE B 156     138.401 135.150 117.981  1.00 94.50           C
ATOM   3252  O   ILE B 156     138.270 135.228 119.207  1.00 94.50           O
ATOM   3253  CB  ILE B 156     140.201 133.662 116.931  1.00 94.50           C
ATOM   3254  CG1 ILE B 156     140.528 132.191 116.586  1.00 94.50           C
ATOM   3255  CG2 ILE B 156     141.126 134.151 118.065  1.00 94.50           C
ATOM   3256  CD1 ILE B 156     141.882 132.010 115.884  1.00 94.50           C
ATOM   3257  N   LEU B 157     138.255 136.215 117.184  1.00 92.19           N
ATOM   3258  CA  LEU B 157     137.889 137.543 117.690  1.00 92.19           C
ATOM   3259  C   LEU B 157     136.502 137.542 118.346  1.00 92.19           C
ATOM   3260  O   LEU B 157     136.327 138.129 119.414  1.00 92.19           O
ATOM   3261  CB  LEU B 157     137.942 138.570 116.544  1.00 92.19           C
ATOM   3262  CG  LEU B 157     139.354 138.888 116.024  1.00 92.19           C
ATOM   3263  CD1 LEU B 157     139.248 139.784 114.787  1.00 92.19           C
ATOM   3264  CD2 LEU B 157     140.202 139.617 117.071  1.00 92.19           C
ATOM   3265  N   GLU B 158     135.530 136.858 117.750  1.00 92.05           N
ATOM   3266  CA  GLU B 158     134.177 136.737 118.287  1.00 92.05           C
ATOM   3267  C   GLU B 158     134.153 135.992 119.626  1.00 92.05           C
ATOM   3268  O   GLU B 158     133.562 136.485 120.590  1.00 92.05           O
ATOM   3269  CB  GLU B 158     133.286 136.050 117.250  1.00 92.05           C
ATOM   3270  CG  GLU B 158     131.846 135.930 117.764  1.00 92.05           C
ATOM   3271  CD  GLU B 158     130.871 135.409 116.707  1.00 92.05           C
ATOM   3272  OE1 GLU B 158     129.672 135.356 117.058  1.00 92.05           O
ATOM   3273  OE2 GLU B 158     131.322 135.102 115.582  1.00 92.05           O
ATOM   3274  N   ILE B 159     134.852 134.857 119.728  1.00 93.89           N
ATOM   3275  CA  ILE B 159     134.989 134.102 120.982  1.00 93.89           C
ATOM   3276  C   ILE B 159     135.577 134.997 122.074  1.00 93.89           C
ATOM   3277  O   ILE B 159     135.078 135.015 123.204  1.00 93.89           O
ATOM   3278  CB  ILE B 159     135.860 132.842 120.764  1.00 93.89           C
ATOM   3279  CG1 ILE B 159     135.084 131.807 119.919  1.00 93.89           C
ATOM   3280  CG2 ILE B 159     136.286 132.206 122.104  1.00 93.89           C
ATOM   3281  CD1 ILE B 159     135.964 130.673 119.376  1.00 93.89           C
ATOM   3282  N   PHE B 160     136.607 135.779 121.744  1.00 92.10           N
ATOM   3283  CA  PHE B 160     137.219 136.698 122.693  1.00 92.10           C
ATOM   3284  C   PHE B 160     136.223 137.758 123.179  1.00 92.10           C
ATOM   3285  O   PHE B 160     136.057 137.951 124.388  1.00 92.10           O
ATOM   3286  CB  PHE B 160     138.454 137.341 122.055  1.00 92.10           C
ATOM   3287  CG  PHE B 160     139.199 138.220 123.031  1.00 92.10           C
ATOM   3288  CD1 PHE B 160     138.986 139.612 123.051  1.00 92.10           C
ATOM   3289  CD2 PHE B 160     140.082 137.628 123.949  1.00 92.10           C
ATOM   3290  CE1 PHE B 160     139.663 140.409 123.991  1.00 92.10           C
ATOM   3291  CE2 PHE B 160     140.766 138.423 124.878  1.00 92.10           C
ATOM   3292  CZ  PHE B 160     140.550 139.808 124.904  1.00 92.10           C
ATOM   3293  N   ILE B 161     135.517 138.424 122.261  1.00 91.88           N
ATOM   3294  CA  ILE B 161     134.551 139.464 122.619  1.00 91.88           C
ATOM   3295  C   ILE B 161     133.420 138.873 123.464  1.00 91.88           C
ATOM   3296  O   ILE B 161     133.182 139.350 124.577  1.00 91.88           O
ATOM   3297  CB  ILE B 161     134.017 140.191 121.371  1.00 91.88           C
ATOM   3298  CG1 ILE B 161     135.141 140.958 120.642  1.00 91.88           C
ATOM   3299  CG2 ILE B 161     132.953 141.205 121.812  1.00 91.88           C
ATOM   3300  CD1 ILE B 161     134.743 141.407 119.232  1.00 91.88           C
ATOM   3301  N   THR B 162     132.779 137.804 122.999  1.00 92.78           N
ATOM   3302  CA  THR B 162     131.692 137.122 123.712  1.00 92.78           C
ATOM   3303  C   THR B 162     132.142 136.659 125.100  1.00 92.78           C
ATOM   3304  O   THR B 162     131.448 136.906 126.092  1.00 92.78           O
ATOM   3305  CB  THR B 162     131.175 135.954 122.864  1.00 92.78           C
ATOM   3306  CG2 THR B 162     130.038 135.188 123.539  1.00 92.78           C
ATOM   3307  OG1 THR B 162     130.648 136.504 121.682  1.00 92.78           O
ATOM   3308  N   GLY B 163     133.352 136.103 125.214  1.00 94.45           N
ATOM   3309  CA  GLY B 163     133.960 135.726 126.488  1.00 94.45           C
ATOM   3310  C   GLY B 163     134.101 136.905 127.456  1.00 94.45           C
ATOM   3311  O   GLY B 163     133.717 136.800 128.624  1.00 94.45           O
ATOM   3312  N   THR B 164     134.573 138.066 126.988  1.00 93.46           N
ATOM   3313  CA  THR B 164     134.708 139.265 127.844  1.00 93.46           C
ATOM   3314  C   THR B 164     133.362 139.860 128.276  1.00 93.46           C
ATOM   3315  O   THR B 164     133.270 140.475 129.349  1.00 93.46           O
ATOM   3316  CB  THR B 164     135.527 140.382 127.185  1.00 93.46           C
ATOM   3317  CG2 THR B 164     136.956 139.992 126.816  1.00 93.46           C
ATOM   3318  OG1 THR B 164     134.861 140.940 126.077  1.00 93.46           O
ATOM   3319  N   PHE B 165     132.312 139.699 127.464  1.00 94.13           N
ATOM   3320  CA  PHE B 165     130.948 140.108 127.804  1.00 94.13           C
ATOM   3321  C   PHE B 165     130.371 139.194 128.881  1.00 94.13           C
ATOM   3322  O   PHE B 165     129.961 139.686 129.938  1.00 94.13           O
ATOM   3323  CB  PHE B 165     130.064 140.129 126.548  1.00 94.13           C
ATOM   3324  CG  PHE B 165     130.066 141.456 125.813  1.00 94.13           C
ATOM   3325  CD1 PHE B 165     128.876 142.201 125.702  1.00 94.13           C
ATOM   3326  CD2 PHE B 165     131.242 141.945 125.217  1.00 94.13           C
ATOM   3327  CE1 PHE B 165     128.865 143.416 124.993  1.00 94.13           C
ATOM   3328  CE2 PHE B 165     131.231 143.155 124.503  1.00 94.13           C
ATOM   3329  CZ  PHE B 165     130.041 143.892 124.390  1.00 94.13           C
ATOM   3330  N   LEU B 166     130.427 137.879 128.658  1.00 93.75           N
ATOM   3331  CA  LEU B 166     129.950 136.877 129.606  1.00 93.75           C
ATOM   3332  C   LEU B 166     130.663 137.008 130.958  1.00 93.75           C
ATOM   3333  O   LEU B 166     130.008 137.122 131.994  1.00 93.75           O
ATOM   3334  CB  LEU B 166     130.145 135.486 128.978  1.00 93.75           C
ATOM   3335  CG  LEU B 166     129.624 134.327 129.850  1.00 93.75           C
ATOM   3336  CD1 LEU B 166     128.114 134.418 130.086  1.00 93.75           C
ATOM   3337  CD2 LEU B 166     129.935 132.996 129.170  1.00 93.75           C
ATOM   3338  N   ALA B 167     131.996 137.119 130.951  1.00 93.32           N
ATOM   3339  CA  ALA B 167     132.794 137.272 132.165  1.00 93.32           C
ATOM   3340  C   ALA B 167     132.441 138.544 132.955  1.00 93.32           C
ATOM   3341  O   ALA B 167     132.456 138.538 134.188  1.00 93.32           O
ATOM   3342  CB  ALA B 167     134.276 137.269 131.773  1.00 93.32           C
ATOM   3343  N   LYS B 168     132.102 139.652 132.279  1.00 93.04           N
ATOM   3344  CA  LYS B 168     131.686 140.881 132.971  1.00 93.04           C
ATOM   3345  C   LYS B 168     130.291 140.760 133.575  1.00 93.04           C
ATOM   3346  O   LYS B 168     130.089 141.252 134.686  1.00 93.04           O
ATOM   3347  CB  LYS B 168     131.771 142.090 132.038  1.00 93.04           C
ATOM   3348  CG  LYS B 168     131.485 143.377 132.832  1.00 93.04           C
ATOM   3349  CD  LYS B 168     131.712 144.597 131.959  1.00 93.04           C
ATOM   3350  CE  LYS B 168     131.554 145.896 132.731  1.00 93.04           C
ATOM   3351  NZ  LYS B 168     131.748 147.051 131.836  1.00 93.04           N
ATOM   3352  N   ILE B 169     129.345 140.159 132.852  1.00 91.37           N
ATOM   3353  CA  ILE B 169     127.964 139.963 133.320  1.00 91.37           C
ATOM   3354  C   ILE B 169     127.938 139.006 134.516  1.00 91.37           C
ATOM   3355  O   ILE B 169     127.202 139.252 135.468  1.00 91.37           O
ATOM   3356  CB  ILE B 169     127.067 139.473 132.159  1.00 91.37           C
ATOM   3357  CG1 ILE B 169     126.932 140.593 131.104  1.00 91.37           C
ATOM   3358  CG2 ILE B 169     125.670 139.060 132.662  1.00 91.37           C
ATOM   3359  CD1 ILE B 169     126.296 140.139 129.784  1.00 91.37           C
TER    3360      ILE B 169
ATOM   3361  N   ILE B 179     133.685 146.848 156.225  1.00 93.70           N
ATOM   3362  CA  ILE B 179     133.713 147.586 157.484  1.00 93.70           C
ATOM   3363  C   ILE B 179     134.572 148.817 157.242  1.00 93.70           C
ATOM   3364  O   ILE B 179     135.715 148.706 156.802  1.00 93.70           O
ATOM   3365  CB  ILE B 179     134.273 146.721 158.621  1.00 93.70           C
ATOM   3366  CG1 ILE B 179     133.432 145.439 158.812  1.00 93.70           C
ATOM   3367  CG2 ILE B 179     134.341 147.525 159.932  1.00 93.70           C
ATOM   3368  CD1 ILE B 179     134.197 144.326 159.540  1.00 93.70           C
ATOM   3369  N   ARG B 180     134.011 149.988 157.510  1.00 93.49           N
ATOM   3370  CA  ARG B 180     134.649 151.265 157.211  1.00 93.49           C
ATOM   3371  C   ARG B 180     134.908 152.031 158.495  1.00 93.49           C
ATOM   3372  O   ARG B 180     134.018 152.150 159.332  1.00 93.49           O
ATOM   3373  CB  ARG B 180     133.774 152.024 156.207  1.00 93.49           C
ATOM   3374  CG  ARG B 180     134.478 153.272 155.662  1.00 93.49           C
ATOM   3375  CD  ARG B 180     133.612 153.937 154.593  1.00 93.49           C
ATOM   3376  NE  ARG B 180     134.218 155.185 154.089  1.00 93.49           N
ATOM   3377  CZ  ARG B 180     134.153 155.656 152.858  1.00 93.49           C
ATOM   3378  NH1 ARG B 180     133.621 154.976 151.879  1.00 93.49           N
ATOM   3379  NH2 ARG B 180     134.600 156.845 152.588  1.00 93.49           N
ATOM   3380  N   PHE B 181     136.118 152.557 158.616  1.00 96.97           N
ATOM   3381  CA  PHE B 181     136.473 153.589 159.587  1.00 96.97           C
ATOM   3382  C   PHE B 181     136.329 154.966 158.941  1.00 96.97           C
ATOM   3383  O   PHE B 181     136.488 155.086 157.723  1.00 96.97           O
ATOM   3384  CB  PHE B 181     137.913 153.370 160.057  1.00 96.97           C
ATOM   3385  CG  PHE B 181     138.120 152.138 160.915  1.00 96.97           C
ATOM   3386  CD1 PHE B 181     138.013 152.244 162.312  1.00 96.97           C
ATOM   3387  CD2 PHE B 181     138.456 150.902 160.330  1.00 96.97           C
ATOM   3388  CE1 PHE B 181     138.267 151.133 163.133  1.00 96.97           C
ATOM   3389  CE2 PHE B 181     138.710 149.789 161.152  1.00 96.97           C
ATOM   3390  CZ  PHE B 181     138.633 149.911 162.548  1.00 96.97           C
ATOM   3391  N   SER B 182     136.051 155.995 159.736  1.00 97.12           N
ATOM   3392  CA  SER B 182     136.054 157.378 159.260  1.00 97.12           C
ATOM   3393  C   SER B 182     137.411 157.780 158.675  1.00 97.12           C
ATOM   3394  O   SER B 182     138.472 157.309 159.087  1.00 97.12           O
ATOM   3395  CB  SER B 182     135.611 158.343 160.364  1.00 97.12           C
ATOM   3396  OG  SER B 182     136.337 158.176 161.573  1.00 97.12           O
ATOM   3397  N   GLN B 183     137.400 158.674 157.690  1.00 95.73           N
ATOM   3398  CA  GLN B 183     138.641 159.187 157.099  1.00 95.73           C
ATOM   3399  C   GLN B 183     139.495 159.943 158.122  1.00 95.73           C
ATOM   3400  O   GLN B 183     140.713 159.764 158.170  1.00 95.73           O
ATOM   3401  CB  GLN B 183     138.313 160.085 155.898  1.00 95.73           C
ATOM   3402  CG  GLN B 183     137.811 159.280 154.687  1.00 95.73           C
ATOM   3403  CD  GLN B 183     138.861 158.364 154.066  1.00 95.73           C
ATOM   3404  NE2 GLN B 183     138.475 157.540 153.118  1.00 95.73           N
ATOM   3405  OE1 GLN B 183     140.034 158.353 154.404  1.00 95.73           O
ATOM   3406  N   HIS B 184     138.848 160.709 159.000  1.00 96.02           N
ATOM   3407  CA  HIS B 184     139.487 161.456 160.080  1.00 96.02           C
ATOM   3408  C   HIS B 184     139.011 160.944 161.439  1.00 96.02           C
ATOM   3409  O   HIS B 184     137.894 160.432 161.565  1.00 96.02           O
ATOM   3410  CB  HIS B 184     139.214 162.954 159.905  1.00 96.02           C
ATOM   3411  CG  HIS B 184     139.673 163.477 158.566  1.00 96.02           C
ATOM   3412  CD2 HIS B 184     140.926 163.929 158.249  1.00 96.02           C
ATOM   3413  ND1 HIS B 184     138.913 163.542 157.418  1.00 96.02           N
ATOM   3414  CE1 HIS B 184     139.695 164.011 156.431  1.00 96.02           C
ATOM   3415  NE2 HIS B 184     140.931 164.258 156.888  1.00 96.02           N
ATOM   3416  N   ALA B 185     139.863 161.072 162.450  1.00 95.91           N
ATOM   3417  CA  ALA B 185     139.440 161.016 163.843  1.00 95.91           C
ATOM   3418  C   ALA B 185     139.174 162.446 164.313  1.00 95.91           C
ATOM   3419  O   ALA B 185     139.760 163.388 163.781  1.00 95.91           O
ATOM   3420  CB  ALA B 185     140.508 160.310 164.675  1.00 95.91           C
ATOM   3421  N   VAL B 186     138.304 162.629 165.299  1.00 94.87           N
ATOM   3422  CA  VAL B 186     137.954 163.964 165.800  1.00 94.87           C
ATOM   3423  C   VAL B 186     138.129 164.042 167.306  1.00 94.87           C
ATOM   3424  O   VAL B 186     137.949 163.046 168.002  1.00 94.87           O
ATOM   3425  CB  VAL B 186     136.555 164.414 165.351  1.00 94.87           C
ATOM   3426  CG1 VAL B 186     136.385 164.369 163.834  1.00 94.87           C
ATOM   3427  CG2 VAL B 186     135.418 163.603 165.978  1.00 94.87           C
ATOM   3428  N   VAL B 187     138.492 165.212 167.818  1.00 93.15           N
ATOM   3429  CA  VAL B 187     138.635 165.460 169.251  1.00 93.15           C
ATOM   3430  C   VAL B 187     137.736 166.614 169.662  1.00 93.15           C
ATOM   3431  O   VAL B 187     137.924 167.747 169.215  1.00 93.15           O
ATOM   3432  CB  VAL B 187     140.093 165.706 169.675  1.00 93.15           C
ATOM   3433  CG1 VAL B 187     140.153 165.821 171.206  1.00 93.15           C
ATOM   3434  CG2 VAL B 187     141.006 164.553 169.244  1.00 93.15           C
ATOM   3435  N   ALA B 188     136.791 166.327 170.550  1.00 92.33           N
ATOM   3436  CA  ALA B 188     135.901 167.313 171.152  1.00 92.33           C
ATOM   3437  C   ALA B 188     135.539 166.909 172.586  1.00 92.33           C
ATOM   3438  O   ALA B 188     135.963 165.862 173.082  1.00 92.33           O
ATOM   3439  CB  ALA B 188     134.655 167.492 170.275  1.00 92.33           C
ATOM   3440  N   SER B 189     134.783 167.768 173.266  1.00 91.63           N
ATOM   3441  CA  SER B 189     134.258 167.463 174.594  1.00 91.63           C
ATOM   3442  C   SER B 189     133.035 166.553 174.473  1.00 91.63           C
ATOM   3443  O   SER B 189     132.035 166.940 173.880  1.00 91.63           O
ATOM   3444  CB  SER B 189     133.901 168.752 175.337  1.00 91.63           C
ATOM   3445  OG  SER B 189     133.738 168.481 176.714  1.00 91.63           O
ATOM   3446  N   HIS B 190     133.098 165.355 175.048  1.00 89.24           N
ATOM   3447  CA  HIS B 190     131.982 164.418 175.131  1.00 89.24           C
ATOM   3448  C   HIS B 190     131.680 164.136 176.608  1.00 89.24           C
ATOM   3449  O   HIS B 190     132.572 163.742 177.360  1.00 89.24           O
ATOM   3450  CB  HIS B 190     132.321 163.146 174.347  1.00 89.24           C
ATOM   3451  CG  HIS B 190     131.151 162.206 174.247  1.00 89.24           C
ATOM   3452  CD2 HIS B 190     129.973 162.476 173.607  1.00 89.24           C
ATOM   3453  ND1 HIS B 190     131.049 160.932 174.769  1.00 89.24           N
ATOM   3454  CE1 HIS B 190     129.835 160.451 174.442  1.00 89.24           C
ATOM   3455  NE2 HIS B 190     129.143 161.367 173.747  1.00 89.24           N
ATOM   3456  N   ASN B 191     130.443 164.387 177.050  1.00 86.64           N
ATOM   3457  CA  ASN B 191     130.050 164.331 178.468  1.00 86.64           C
ATOM   3458  C   ASN B 191     130.984 165.141 179.396  1.00 86.64           C
ATOM   3459  O   ASN B 191     131.347 164.701 180.487  1.00 86.64           O
ATOM   3460  CB  ASN B 191     129.848 162.862 178.891  1.00 86.64           C
ATOM   3461  CG  ASN B 191     128.677 162.221 178.171  1.00 86.64           C
ATOM   3462  ND2 ASN B 191     128.714 160.931 177.937  1.00 86.64           N
ATOM   3463  OD1 ASN B 191     127.718 162.882 177.817  1.00 86.64           O
ATOM   3464  N   GLY B 192     131.411 166.319 178.935  1.00 87.86           N
ATOM   3465  CA  GLY B 192     132.298 167.219 179.679  1.00 87.86           C
ATOM   3466  C   GLY B 192     133.769 166.790 179.732  1.00 87.86           C
ATOM   3467  O   GLY B 192     134.567 167.481 180.362  1.00 87.86           O
ATOM   3468  N   LYS B 193     134.150 165.681 179.085  1.00 91.04           N
ATOM   3469  CA  LYS B 193     135.531 165.185 179.036  1.00 91.04           C
ATOM   3470  C   LYS B 193     136.092 165.278 177.614  1.00 91.04           C
ATOM   3471  O   LYS B 193     135.362 165.003 176.663  1.00 91.04           O
ATOM   3472  CB  LYS B 193     135.597 163.745 179.558  1.00 91.04           C
ATOM   3473  CG  LYS B 193     135.141 163.629 181.019  1.00 91.04           C
ATOM   3474  CD  LYS B 193     135.285 162.188 181.512  1.00 91.04           C
ATOM   3475  CE  LYS B 193     134.760 162.064 182.944  1.00 91.04           C
ATOM   3476  NZ  LYS B 193     134.897 160.674 183.444  1.00 91.04           N
ATOM   3477  N   PRO B 194     137.374 165.633 177.427  1.00 91.52           N
ATOM   3478  CA  PRO B 194     138.000 165.592 176.108  1.00 91.52           C
ATOM   3479  C   PRO B 194     138.103 164.145 175.619  1.00 91.52           C
ATOM   3480  O   PRO B 194     138.671 163.290 176.298  1.00 91.52           O
ATOM   3481  CB  PRO B 194     139.375 166.239 176.297  1.00 91.52           C
ATOM   3482  CG  PRO B 194     139.701 165.953 177.763  1.00 91.52           C
ATOM   3483  CD  PRO B 194     138.342 165.993 178.451  1.00 91.52           C
ATOM   3484  N   CYS B 195     137.567 163.867 174.432  1.00 93.75           N
ATOM   3485  CA  CYS B 195     137.503 162.521 173.876  1.00 93.75           C
ATOM   3486  C   CYS B 195     137.998 162.496 172.430  1.00 93.75           C
ATOM   3487  O   CYS B 195     137.548 163.286 171.601  1.00 93.75           O
ATOM   3488  CB  CYS B 195     136.064 162.005 173.978  1.00 93.75           C
ATOM   3489  SG  CYS B 195     135.662 161.634 175.713  1.00 93.75           S
ATOM   3490  N   LEU B 196     138.882 161.546 172.122  1.00 94.75           N
ATOM   3491  CA  LEU B 196     139.227 161.182 170.750  1.00 94.75           C
ATOM   3492  C   LEU B 196     138.172 160.217 170.219  1.00 94.75           C
ATOM   3493  O   LEU B 196     137.991 159.145 170.780  1.00 94.75           O
ATOM   3494  CB  LEU B 196     140.623 160.541 170.717  1.00 94.75           C
ATOM   3495  CG  LEU B 196     140.988 159.983 169.328  1.00 94.75           C
ATOM   3496  CD1 LEU B 196     141.285 161.094 168.321  1.00 94.75           C
ATOM   3497  CD2 LEU B 196     142.213 159.091 169.415  1.00 94.75           C
ATOM   3498  N   MET B 197     137.532 160.564 169.115  1.00 95.58           N
ATOM   3499  CA  MET B 197     136.406 159.841 168.539  1.00 95.58           C
ATOM   3500  C   MET B 197     136.723 159.348 167.129  1.00 95.58           C
ATOM   3501  O   MET B 197     137.246 160.087 166.294  1.00 95.58           O
ATOM   3502  CB  MET B 197     135.185 160.764 168.525  1.00 95.58           C
ATOM   3503  CG  MET B 197     134.685 161.108 169.929  1.00 95.58           C
ATOM   3504  SD  MET B 197     133.329 162.301 169.934  1.00 95.58           S
ATOM   3505  CE  MET B 197     134.288 163.831 169.834  1.00 95.58           C
ATOM   3506  N   ILE B 198     136.338 158.105 166.844  1.00 96.88           N
ATOM   3507  CA  ILE B 198     136.383 157.489 165.519  1.00 96.88           C
ATOM   3508  C   ILE B 198     135.032 156.867 165.217  1.00 96.88           C
ATOM   3509  O   ILE B 198     134.459 156.158 166.044  1.00 96.88           O
ATOM   3510  CB  ILE B 198     137.511 156.444 165.421  1.00 96.88           C
ATOM   3511  CG1 ILE B 198     138.895 157.130 165.458  1.00 96.88           C
ATOM   3512  CG2 ILE B 198     137.406 155.628 164.120  1.00 96.88           C
ATOM   3513  CD1 ILE B 198     139.636 156.903 166.775  1.00 96.88           C
ATOM   3514  N   ARG B 199     134.543 157.075 163.997  1.00 96.30           N
ATOM   3515  CA  ARG B 199     133.310 156.450 163.539  1.00 96.30           C
ATOM   3516  C   ARG B 199     133.610 155.171 162.771  1.00 96.30           C
ATOM   3517  O   ARG B 199     134.539 155.112 161.968  1.00 96.30           O
ATOM   3518  CB  ARG B 199     132.492 157.473 162.763  1.00 96.30           C
ATOM   3519  CG  ARG B 199     131.074 156.967 162.500  1.00 96.30           C
ATOM   3520  CD  ARG B 199     130.278 158.048 161.777  1.00 96.30           C
ATOM   3521  NE  ARG B 199     129.837 159.096 162.709  1.00 96.30           N
ATOM   3522  CZ  ARG B 199     129.185 160.183 162.353  1.00 96.30           C
ATOM   3523  NH1 ARG B 199     129.142 160.601 161.118  1.00 96.30           N
ATOM   3524  NH2 ARG B 199     128.559 160.891 163.242  1.00 96.30           N
ATOM   3525  N   VAL B 200     132.809 154.144 163.014  1.00 95.88           N
ATOM   3526  CA  VAL B 200     132.919 152.835 162.376  1.00 95.88           C
ATOM   3527  C   VAL B 200     131.547 152.405 161.880  1.00 95.88           C
ATOM   3528  O   VAL B 200     130.552 152.592 162.574  1.00 95.88           O
ATOM   3529  CB  VAL B 200     133.502 151.791 163.337  1.00 95.88           C
ATOM   3530  CG1 VAL B 200     133.791 150.489 162.589  1.00 95.88           C
ATOM   3531  CG2 VAL B 200     134.820 152.253 163.971  1.00 95.88           C
ATOM   3532  N   ALA B 201     131.477 151.814 160.691  1.00 94.27           N
ATOM   3533  CA  ALA B 201     130.235 151.274 160.151  1.00 94.27           C
ATOM   3534  C   ALA B 201     130.436 149.929 159.458  1.00 94.27           C
ATOM   3535  O   ALA B 201     131.445 149.687 158.792  1.00 94.27           O
ATOM   3536  CB  ALA B 201     129.614 152.286 159.190  1.00 94.27           C
ATOM   3537  N   ASN B 202     129.421 149.078 159.571  1.00 93.31           N
ATOM   3538  CA  ASN B 202     129.251 147.883 158.758  1.00 93.31           C
ATOM   3539  C   ASN B 202     128.348 148.222 157.560  1.00 93.31           C
ATOM   3540  O   ASN B 202     127.181 148.558 157.728  1.00 93.31           O
ATOM   3541  CB  ASN B 202     128.652 146.793 159.656  1.00 93.31           C
ATOM   3542  CG  ASN B 202     128.319 145.506 158.931  1.00 93.31           C
ATOM   3543  ND2 ASN B 202     127.409 144.753 159.500  1.00 93.31           N
ATOM   3544  OD1 ASN B 202     128.860 145.169 157.882  1.00 93.31           O
ATOM   3545  N   MET B 203     128.877 148.116 156.342  1.00 90.53           N
ATOM   3546  CA  MET B 203     128.165 148.452 155.099  1.00 90.53           C
ATOM   3547  C   MET B 203     127.228 147.335 154.607  1.00 90.53           C
ATOM   3548  O   MET B 203     126.628 147.444 153.538  1.00 90.53           O
ATOM   3549  CB  MET B 203     129.185 148.755 153.989  1.00 90.53           C
ATOM   3550  CG  MET B 203     130.164 149.894 154.286  1.00 90.53           C
ATOM   3551  SD  MET B 203     129.461 151.550 154.392  1.00 90.53           S
ATOM   3552  CE  MET B 203     128.567 151.743 152.826  1.00 90.53           C
ATOM   3553  N   ARG B 204     127.153 146.205 155.316  1.00 89.05           N
ATOM   3554  CA  ARG B 204     126.374 145.027 154.914  1.00 89.05           C
ATOM   3555  C   ARG B 204     125.252 144.741 155.904  1.00 89.05           C
ATOM   3556  O   ARG B 204     125.367 145.020 157.085  1.00 89.05           O
ATOM   3557  CB  ARG B 204     127.302 143.817 154.784  1.00 89.05           C
ATOM   3558  CG  ARG B 204     128.052 143.746 153.447  1.00 89.05           C
ATOM   3559  CD  ARG B 204     128.892 142.461 153.424  1.00 89.05           C
ATOM   3560  NE  ARG B 204     129.684 142.295 152.199  1.00 89.05           N
ATOM   3561  CZ  ARG B 204     129.666 141.308 151.324  1.00 89.05           C
ATOM   3562  NH1 ARG B 204     128.822 140.311 151.400  1.00 89.05           N
ATOM   3563  NH2 ARG B 204     130.521 141.313 150.343  1.00 89.05           N
ATOM   3564  N   LYS B 205     124.210 144.069 155.404  1.00 85.25           N
ATOM   3565  CA  LYS B 205     123.064 143.619 156.210  1.00 85.25           C
ATOM   3566  C   LYS B 205     123.420 142.529 157.222  1.00 85.25           C
ATOM   3567  O   LYS B 205     122.854 142.515 158.305  1.00 85.25           O
ATOM   3568  CB  LYS B 205     121.940 143.107 155.300  1.00 85.25           C
ATOM   3569  CG  LYS B 205     121.354 144.202 154.401  1.00 85.25           C
ATOM   3570  CD  LYS B 205     120.161 143.648 153.612  1.00 85.25           C
ATOM   3571  CE  LYS B 205     119.551 144.742 152.729  1.00 85.25           C
ATOM   3572  NZ  LYS B 205     118.370 144.240 151.980  1.00 85.25           N
ATOM   3573  N   SER B 206     124.316 141.608 156.860  1.00 89.62           N
ATOM   3574  CA  SER B 206     124.760 140.569 157.791  1.00 89.62           C
ATOM   3575  C   SER B 206     125.577 141.177 158.916  1.00 89.62           C
ATOM   3576  O   SER B 206     126.306 142.156 158.703  1.00 89.62           O
ATOM   3577  CB  SER B 206     125.542 139.460 157.094  1.00 89.62           C
ATOM   3578  OG  SER B 206     126.606 139.956 156.297  1.00 89.62           O
ATOM   3579  N   LEU B 207     125.495 140.573 160.093  1.00 88.96           N
ATOM   3580  CA  LEU B 207     125.968 141.176 161.327  1.00 88.96           C
ATOM   3581  C   LEU B 207     127.403 140.749 161.651  1.00 88.96           C
ATOM   3582  O   LEU B 207     127.989 139.856 161.025  1.00 88.96           O
ATOM   3583  CB  LEU B 207     124.936 140.854 162.427  1.00 88.96           C
ATOM   3584  CG  LEU B 207     123.521 141.394 162.100  1.00 88.96           C
ATOM   3585  CD1 LEU B 207     122.483 140.745 163.009  1.00 88.96           C
ATOM   3586  CD2 LEU B 207     123.477 142.926 162.169  1.00 88.96           C
ATOM   3587  N   LEU B 208     128.011 141.463 162.593  1.00 91.10           N
ATOM   3588  CA  LEU B 208     129.295 141.114 163.192  1.00 91.10           C
ATOM   3589  C   LEU B 208     129.063 140.907 164.683  1.00 91.10           C
ATOM   3590  O   LEU B 208     128.580 141.802 165.372  1.00 91.10           O
ATOM   3591  CB  LEU B 208     130.320 142.224 162.944  1.00 91.10           C
ATOM   3592  CG  LEU B 208     130.778 142.350 161.495  1.00 91.10           C
ATOM   3593  CD1 LEU B 208     131.438 143.705 161.292  1.00 91.10           C
ATOM   3594  CD2 LEU B 208     131.759 141.242 161.091  1.00 91.10           C
ATOM   3595  N   ILE B 209     129.397 139.716 165.162  1.00 90.47           N
ATOM   3596  CA  ILE B 209     129.190 139.300 166.546  1.00 90.47           C
ATOM   3597  C   ILE B 209     130.468 139.593 167.331  1.00 90.47           C
ATOM   3598  O   ILE B 209     131.561 139.310 166.842  1.00 90.47           O
ATOM   3599  CB  ILE B 209     128.789 137.808 166.596  1.00 90.47           C
ATOM   3600  CG1 ILE B 209     127.515 137.545 165.754  1.00 90.47           C
ATOM   3601  CG2 ILE B 209     128.582 137.364 168.055  1.00 90.47           C
ATOM   3602  CD1 ILE B 209     127.191 136.061 165.564  1.00 90.47           C
ATOM   3603  N   GLY B 210     130.350 140.149 168.537  1.00 90.83           N
ATOM   3604  CA  GLY B 210     131.520 140.416 169.380  1.00 90.83           C
ATOM   3605  C   GLY B 210     132.446 141.491 168.801  1.00 90.83           C
ATOM   3606  O   GLY B 210     133.659 141.293 168.769  1.00 90.83           O
ATOM   3607  N   CYS B 211     131.888 142.590 168.276  1.00 92.33           N
ATOM   3608  CA  CYS B 211     132.691 143.695 167.746  1.00 92.33           C
ATOM   3609  C   CYS B 211     133.501 144.358 168.860  1.00 92.33           C
ATOM   3610  O   CYS B 211     132.928 144.785 169.852  1.00 92.33           O
ATOM   3611  CB  CYS B 211     131.795 144.749 167.081  1.00 92.33           C
ATOM   3612  SG  CYS B 211     131.114 144.115 165.533  1.00 92.33           S
ATOM   3613  N   GLN B 212     134.807 144.500 168.676  1.00 92.73           N
ATOM   3614  CA  GLN B 212     135.692 145.196 169.609  1.00 92.73           C
ATOM   3615  C   GLN B 212     136.646 146.091 168.829  1.00 92.73           C
ATOM   3616  O   GLN B 212     137.186 145.673 167.804  1.00 92.73           O
ATOM   3617  CB  GLN B 212     136.474 144.191 170.463  1.00 92.73           C
ATOM   3618  CG  GLN B 212     135.553 143.375 171.383  1.00 92.73           C
ATOM   3619  CD  GLN B 212     136.340 142.426 172.274  1.00 92.73           C
ATOM   3620  NE2 GLN B 212     136.096 142.438 173.563  1.00 92.73           N
ATOM   3621  OE1 GLN B 212     137.188 141.669 171.826  1.00 92.73           O
ATOM   3622  N   VAL B 213     136.866 147.312 169.318  1.00 94.86           N
ATOM   3623  CA  VAL B 213     137.834 148.257 168.754  1.00 94.86           C
ATOM   3624  C   VAL B 213     138.950 148.474 169.760  1.00 94.86           C
ATOM   3625  O   VAL B 213     138.713 148.808 170.916  1.00 94.86           O
ATOM   3626  CB  VAL B 213     137.176 149.583 168.330  1.00 94.86           C
ATOM   3627  CG1 VAL B 213     138.209 150.597 167.808  1.00 94.86           C
ATOM   3628  CG2 VAL B 213     136.171 149.332 167.198  1.00 94.86           C
ATOM   3629  N   THR B 214     140.184 148.291 169.310  1.00 94.85           N
ATOM   3630  CA  THR B 214     141.386 148.505 170.119  1.00 94.85           C
ATOM   3631  C   THR B 214     142.349 149.417 169.381  1.00 94.85           C
ATOM   3632  O   THR B 214     142.422 149.393 168.151  1.00 94.85           O
ATOM   3633  CB  THR B 214     142.065 147.181 170.496  1.00 94.85           C
ATOM   3634  CG2 THR B 214     141.166 146.288 171.351  1.00 94.85           C
ATOM   3635  OG1 THR B 214     142.415 146.443 169.347  1.00 94.85           O
ATOM   3636  N   GLY B 215     143.081 150.239 170.130  1.00 96.71           N
ATOM   3637  CA  GLY B 215     144.089 151.143 169.597  1.00 96.71           C
ATOM   3638  C   GLY B 215     145.504 150.772 170.033  1.00 96.71           C
ATOM   3639  O   GLY B 215     145.733 150.267 171.134  1.00 96.71           O
ATOM   3640  N   LYS B 216     146.469 151.061 169.164  1.00 95.87           N
ATOM   3641  CA  LYS B 216     147.906 151.018 169.430  1.00 95.87           C
ATOM   3642  C   LYS B 216     148.507 152.346 168.995  1.00 95.87           C
ATOM   3643  O   LYS B 216     148.496 152.669 167.811  1.00 95.87           O
ATOM   3644  CB  LYS B 216     148.565 149.855 168.673  1.00 95.87           C
ATOM   3645  CG  LYS B 216     148.100 148.463 169.113  1.00 95.87           C
ATOM   3646  CD  LYS B 216     148.606 148.097 170.510  1.00 95.87           C
ATOM   3647  CE  LYS B 216     148.189 146.654 170.803  1.00 95.87           C
ATOM   3648  NZ  LYS B 216     148.967 146.094 171.926  1.00 95.87           N
ATOM   3649  N   LEU B 217     149.023 153.105 169.949  1.00 94.25           N
ATOM   3650  CA  LEU B 217     149.786 154.313 169.696  1.00 94.25           C
ATOM   3651  C   LEU B 217     151.243 153.925 169.444  1.00 94.25           C
ATOM   3652  O   LEU B 217     151.888 153.348 170.319  1.00 94.25           O
ATOM   3653  CB  LEU B 217     149.621 155.238 170.906  1.00 94.25           C
ATOM   3654  CG  LEU B 217     150.302 156.602 170.751  1.00 94.25           C
ATOM   3655  CD1 LEU B 217     149.602 157.446 169.688  1.00 94.25           C
ATOM   3656  CD2 LEU B 217     150.228 157.308 172.097  1.00 94.25           C
ATOM   3657  N   LEU B 218     151.730 154.208 168.243  1.00 93.12           N
ATOM   3658  CA  LEU B 218     153.119 154.021 167.846  1.00 93.12           C
ATOM   3659  C   LEU B 218     153.837 155.361 167.962  1.00 93.12           C
ATOM   3660  O   LEU B 218     153.476 156.302 167.258  1.00 93.12           O
ATOM   3661  CB  LEU B 218     153.196 153.484 166.404  1.00 93.12           C
ATOM   3662  CG  LEU B 218     152.354 152.234 166.106  1.00 93.12           C
ATOM   3663  CD1 LEU B 218     152.604 151.782 164.666  1.00 93.12           C
ATOM   3664  CD2 LEU B 218     152.719 151.068 167.021  1.00 93.12           C
ATOM   3665  N   GLN B 219     154.839 155.455 168.830  1.00 89.38           N
ATOM   3666  CA  GLN B 219     155.605 156.689 169.023  1.00 89.38           C
ATOM   3667  C   GLN B 219     157.060 156.407 169.395  1.00 89.38           C
ATOM   3668  O   GLN B 219     157.390 155.318 169.879  1.00 89.38           O
ATOM   3669  CB  GLN B 219     154.908 157.580 170.065  1.00 89.38           C
ATOM   3670  CG  GLN B 219     154.913 157.015 171.498  1.00 89.38           C
ATOM   3671  CD  GLN B 219     154.110 157.887 172.463  1.00 89.38           C
ATOM   3672  NE2 GLN B 219     154.274 157.733 173.757  1.00 89.38           N
ATOM   3673  OE1 GLN B 219     153.299 158.707 172.079  1.00 89.38           O
ATOM   3674  N   THR B 220     157.925 157.401 169.211  1.00 86.54           N
ATOM   3675  CA  THR B 220     159.293 157.333 169.732  1.00 86.54           C
ATOM   3676  C   THR B 220     159.274 157.517 171.253  1.00 86.54           C
ATOM   3677  O   THR B 220     158.589 158.397 171.769  1.00 86.54           O
ATOM   3678  CB  THR B 220     160.226 158.345 169.047  1.00 86.54           C
ATOM   3679  CG2 THR B 220     161.673 158.224 169.532  1.00 86.54           C
ATOM   3680  OG1 THR B 220     160.274 158.086 167.661  1.00 86.54           O
ATOM   3681  N   HIS B 221     160.016 156.687 171.982  1.00 84.49           N
ATOM   3682  CA  HIS B 221     160.137 156.747 173.437  1.00 84.49           C
ATOM   3683  C   HIS B 221     161.587 156.499 173.856  1.00 84.49           C
ATOM   3684  O   HIS B 221     162.191 155.516 173.427  1.00 84.49           O
ATOM   3685  CB  HIS B 221     159.198 155.712 174.059  1.00 84.49           C
ATOM   3686  CG  HIS B 221     159.298 155.621 175.561  1.00 84.49           C
ATOM   3687  CD2 HIS B 221     158.634 156.389 176.479  1.00 84.49           C
ATOM   3688  ND1 HIS B 221     160.097 154.747 176.262  1.00 84.49           N
ATOM   3689  CE1 HIS B 221     159.915 154.982 177.571  1.00 84.49           C
ATOM   3690  NE2 HIS B 221     159.017 155.958 177.752  1.00 84.49           N
ATOM   3691  N   GLN B 222     162.121 157.364 174.714  1.00 85.21           N
ATOM   3692  CA  GLN B 222     163.434 157.176 175.321  1.00 85.21           C
ATOM   3693  C   GLN B 222     163.270 156.551 176.709  1.00 85.21           C
ATOM   3694  O   GLN B 222     162.509 157.058 177.534  1.00 85.21           O
ATOM   3695  CB  GLN B 222     164.186 158.509 175.347  1.00 85.21           C
ATOM   3696  CG  GLN B 222     165.651 158.309 175.761  1.00 85.21           C
ATOM   3697  CD  GLN B 222     166.482 159.577 175.604  1.00 85.21           C
ATOM   3698  NE2 GLN B 222     167.775 159.451 175.395  1.00 85.21           N
ATOM   3699  OE1 GLN B 222     166.007 160.697 175.690  1.00 85.21           O
ATOM   3700  N   THR B 223     163.947 155.435 176.971  1.00 86.75           N
ATOM   3701  CA  THR B 223     163.901 154.771 178.281  1.00 86.75           C
ATOM   3702  C   THR B 223     164.762 155.506 179.314  1.00 86.75           C
ATOM   3703  O   THR B 223     165.586 156.357 178.970  1.00 86.75           O
ATOM   3704  CB  THR B 223     164.291 153.287 178.208  1.00 86.75           C
ATOM   3705  CG2 THR B 223     163.592 152.525 177.081  1.00 86.75           C
ATOM   3706  OG1 THR B 223     165.681 153.138 178.091  1.00 86.75           O
ATOM   3707  N   LYS B 224     164.603 155.162 180.600  1.00 86.43           N
ATOM   3708  CA  LYS B 224     165.399 155.748 181.697  1.00 86.43           C
ATOM   3709  C   LYS B 224     166.888 155.415 181.579  1.00 86.43           C
ATOM   3710  O   LYS B 224     167.729 156.161 182.064  1.00 86.43           O
ATOM   3711  CB  LYS B 224     164.869 155.253 183.049  1.00 86.43           C
ATOM   3712  CG  LYS B 224     163.472 155.803 183.362  1.00 86.43           C
ATOM   3713  CD  LYS B 224     163.029 155.346 184.755  1.00 86.43           C
ATOM   3714  CE  LYS B 224     161.646 155.920 185.076  1.00 86.43           C
ATOM   3715  NZ  LYS B 224     161.184 155.486 186.419  1.00 86.43           N
ATOM   3716  N   GLU B 225     167.200 154.312 180.912  1.00 90.25           N
ATOM   3717  CA  GLU B 225     168.545 153.819 180.625  1.00 90.25           C
ATOM   3718  C   GLU B 225     169.170 154.507 179.397  1.00 90.25           C
ATOM   3719  O   GLU B 225     170.322 154.242 179.061  1.00 90.25           O
ATOM   3720  CB  GLU B 225     168.497 152.288 180.441  1.00 90.25           C
ATOM   3721  CG  GLU B 225     167.872 151.499 181.613  1.00 90.25           C
ATOM   3722  CD  GLU B 225     166.342 151.636 181.746  1.00 90.25           C
ATOM   3723  OE1 GLU B 225     165.828 151.443 182.870  1.00 90.25           O
ATOM   3724  OE2 GLU B 225     165.677 152.020 180.749  1.00 90.25           O
ATOM   3725  N   GLY B 226     168.430 155.395 178.719  1.00 86.04           N
ATOM   3726  CA  GLY B 226     168.891 156.135 177.543  1.00 86.04           C
ATOM   3727  C   GLY B 226     168.670 155.422 176.207  1.00 86.04           C
ATOM   3728  O   GLY B 226     169.131 155.918 175.179  1.00 86.04           O
ATOM   3729  N   GLU B 227     167.957 154.291 176.183  1.00 87.30           N
ATOM   3730  CA  GLU B 227     167.631 153.586 174.941  1.00 87.30           C
ATOM   3731  C   GLU B 227     166.544 154.335 174.155  1.00 87.30           C
ATOM   3732  O   GLU B 227     165.496 154.683 174.694  1.00 87.30           O
ATOM   3733  CB  GLU B 227     167.203 152.137 175.231  1.00 87.30           C
ATOM   3734  CG  GLU B 227     167.048 151.324 173.935  1.00 87.30           C
ATOM   3735  CD  GLU B 227     166.525 149.895 174.150  1.00 87.30           C
ATOM   3736  OE1 GLU B 227     166.316 149.222 173.113  1.00 87.30           O
ATOM   3737  OE2 GLU B 227     166.315 149.488 175.312  1.00 87.30           O
ATOM   3738  N   ASN B 228     166.771 154.559 172.858  1.00 86.12           N
ATOM   3739  CA  ASN B 228     165.816 155.224 171.969  1.00 86.12           C
ATOM   3740  C   ASN B 228     164.980 154.204 171.185  1.00 86.12           C
ATOM   3741  O   ASN B 228     165.397 153.710 170.133  1.00 86.12           O
ATOM   3742  CB  ASN B 228     166.577 156.192 171.047  1.00 86.12           C
ATOM   3743  CG  ASN B 228     167.007 157.458 171.761  1.00 86.12           C
ATOM   3744  ND2 ASN B 228     168.152 158.006 171.435  1.00 86.12           N
ATOM   3745  OD1 ASN B 228     166.300 158.004 172.586  1.00 86.12           O
ATOM   3746  N   ILE B 229     163.762 153.940 171.655  1.00 85.17           N
ATOM   3747  CA  ILE B 229     162.800 153.053 170.997  1.00 85.17           C
ATOM   3748  C   ILE B 229     162.011 153.859 169.961  1.00 85.17           C
ATOM   3749  O   ILE B 229     161.192 154.701 170.315  1.00 85.17           O
ATOM   3750  CB  ILE B 229     161.867 152.379 172.029  1.00 85.17           C
ATOM   3751  CG1 ILE B 229     162.672 151.644 173.127  1.00 85.17           C
ATOM   3752  CG2 ILE B 229     160.919 151.406 171.301  1.00 85.17           C
ATOM   3753  CD1 ILE B 229     161.803 151.068 174.250  1.00 85.17           C
ATOM   3754  N   ARG B 230     162.211 153.589 168.666  1.00 83.43           N
ATOM   3755  CA  ARG B 230     161.542 154.330 167.571  1.00 83.43           C
ATOM   3756  C   ARG B 230     160.050 154.016 167.399  1.00 83.43           C
ATOM   3757  O   ARG B 230     159.312 154.847 166.891  1.00 83.43           O
ATOM   3758  CB  ARG B 230     162.260 154.073 166.240  1.00 83.43           C
ATOM   3759  CG  ARG B 230     163.657 154.704 166.197  1.00 83.43           C
ATOM   3760  CD  ARG B 230     164.243 154.538 164.791  1.00 83.43           C
ATOM   3761  NE  ARG B 230     165.541 155.224 164.669  1.00 83.43           N
ATOM   3762  CZ  ARG B 230     166.292 155.303 163.585  1.00 83.43           C
ATOM   3763  NH1 ARG B 230     165.940 154.730 162.465  1.00 83.43           N
ATOM   3764  NH2 ARG B 230     167.417 155.957 163.609  1.00 83.43           N
ATOM   3765  N   LEU B 231     159.627 152.802 167.742  1.00 86.59           N
ATOM   3766  CA  LEU B 231     158.254 152.316 167.557  1.00 86.59           C
ATOM   3767  C   LEU B 231     157.741 151.691 168.854  1.00 86.59           C
ATOM   3768  O   LEU B 231     157.393 150.509 168.895  1.00 86.59           O
ATOM   3769  CB  LEU B 231     158.179 151.333 166.368  1.00 86.59           C
ATOM   3770  CG  LEU B 231     158.380 151.953 164.978  1.00 86.59           C
ATOM   3771  CD1 LEU B 231     158.394 150.835 163.932  1.00 86.59           C
ATOM   3772  CD2 LEU B 231     157.262 152.930 164.613  1.00 86.59           C
ATOM   3773  N   ASN B 232     157.737 152.475 169.929  1.00 90.72           N
ATOM   3774  CA  ASN B 232     157.120 152.038 171.170  1.00 90.72           C
ATOM   3775  C   ASN B 232     155.608 151.904 170.958  1.00 90.72           C
ATOM   3776  O   ASN B 232     154.987 152.796 170.381  1.00 90.72           O
ATOM   3777  CB  ASN B 232     157.458 153.012 172.302  1.00 90.72           C
ATOM   3778  CG  ASN B 232     156.941 152.500 173.631  1.00 90.72           C
ATOM   3779  ND2 ASN B 232     156.608 153.373 174.552  1.00 90.72           N
ATOM   3780  OD1 ASN B 232     156.818 151.308 173.853  1.00 90.72           O
ATOM   3781  N   GLN B 233     155.033 150.786 171.399  1.00 93.17           N
ATOM   3782  CA  GLN B 233     153.618 150.482 171.212  1.00 93.17           C
ATOM   3783  C   GLN B 233     152.885 150.629 172.538  1.00 93.17           C
ATOM   3784  O   GLN B 233     153.064 149.815 173.442  1.00 93.17           O
ATOM   3785  CB  GLN B 233     153.407 149.067 170.649  1.00 93.17           C
ATOM   3786  CG  GLN B 233     154.237 148.777 169.397  1.00 93.17           C
ATOM   3787  CD  GLN B 233     153.852 147.473 168.710  1.00 93.17           C
ATOM   3788  NE2 GLN B 233     154.745 146.927 167.913  1.00 93.17           N
ATOM   3789  OE1 GLN B 233     152.773 146.915 168.862  1.00 93.17           O
ATOM   3790  N   VAL B 234     152.013 151.628 172.633  1.00 93.26           N
ATOM   3791  CA  VAL B 234     151.192 151.867 173.822  1.00 93.26           C
ATOM   3792  C   VAL B 234     149.735 151.543 173.513  1.00 93.26           C
ATOM   3793  O   VAL B 234     149.219 151.887 172.451  1.00 93.26           O
ATOM   3794  CB  VAL B 234     151.390 153.292 174.366  1.00 93.26           C
ATOM   3795  CG1 VAL B 234     150.673 153.445 175.709  1.00 93.26           C
ATOM   3796  CG2 VAL B 234     152.878 153.607 174.585  1.00 93.26           C
ATOM   3797  N   ASN B 235     149.060 150.834 174.417  1.00 95.50           N
ATOM   3798  CA  ASN B 235     147.646 150.505 174.247  1.00 95.50           C
ATOM   3799  C   ASN B 235     146.777 151.754 174.411  1.00 95.50           C
ATOM   3800  O   ASN B 235     146.966 152.521 175.349  1.00 95.50           O
ATOM   3801  CB  ASN B 235     147.233 149.426 175.259  1.00 95.50           C
ATOM   3802  CG  ASN B 235     147.873 148.085 174.989  1.00 95.50           C
ATOM   3803  ND2 ASN B 235     148.017 147.251 175.989  1.00 95.50           N
ATOM   3804  OD1 ASN B 235     148.241 147.750 173.875  1.00 95.50           O
ATOM   3805  N   VAL B 236     145.782 151.899 173.538  1.00 94.87           N
ATOM   3806  CA  VAL B 236     144.728 152.911 173.648  1.00 94.87           C
ATOM   3807  C   VAL B 236     143.389 152.184 173.670  1.00 94.87           C
ATOM   3808  O   VAL B 236     143.052 151.450 172.737  1.00 94.87           O
ATOM   3809  CB  VAL B 236     144.795 153.936 172.500  1.00 94.87           C
ATOM   3810  CG1 VAL B 236     143.787 155.069 172.699  1.00 94.87           C
ATOM   3811  CG2 VAL B 236     146.188 154.566 172.377  1.00 94.87           C
ATOM   3812  N   THR B 237     142.641 152.341 174.756  1.00 93.35           N
ATOM   3813  CA  THR B 237     141.336 151.700 174.943  1.00 93.35           C
ATOM   3814  C   THR B 237     140.232 152.567 174.348  1.00 93.35           C
ATOM   3815  O   THR B 237     140.210 153.776 174.553  1.00 93.35           O
ATOM   3816  CB  THR B 237     141.064 151.424 176.430  1.00 93.35           C
ATOM   3817  CG2 THR B 237     141.984 150.323 176.961  1.00 93.35           C
ATOM   3818  OG1 THR B 237     141.323 152.583 177.188  1.00 93.35           O
ATOM   3819  N   PHE B 238     139.312 151.948 173.613  1.00 93.78           N
ATOM   3820  CA  PHE B 238     138.153 152.626 173.042  1.00 93.78           C
ATOM   3821  C   PHE B 238     136.878 152.106 173.691  1.00 93.78           C
ATOM   3822  O   PHE B 238     136.707 150.901 173.867  1.00 93.78           O
ATOM   3823  CB  PHE B 238     138.132 152.466 171.520  1.00 93.78           C
ATOM   3824  CG  PHE B 238     139.094 153.407 170.828  1.00 93.78           C
ATOM   3825  CD1 PHE B 238     138.647 154.674 170.415  1.00 93.78           C
ATOM   3826  CD2 PHE B 238     140.451 153.060 170.677  1.00 93.78           C
ATOM   3827  CE1 PHE B 238     139.550 155.599 169.871  1.00 93.78           C
ATOM   3828  CE2 PHE B 238     141.352 153.982 170.117  1.00 93.78           C
ATOM   3829  CZ  PHE B 238     140.902 155.252 169.715  1.00 93.78           C
ATOM   3830  N   GLN B 239     136.001 153.035 174.038  1.00 91.56           N
ATOM   3831  CA  GLN B 239     134.682 152.806 174.601  1.00 91.56           C
ATOM   3832  C   GLN B 239     133.618 153.205 173.580  1.00 91.56           C
ATOM   3833  O   GLN B 239     133.900 153.849 172.569  1.00 91.56           O
ATOM   3834  CB  GLN B 239     134.537 153.603 175.907  1.00 91.56           C
ATOM   3835  CG  GLN B 239     135.537 153.146 176.983  1.00 91.56           C
ATOM   3836  CD  GLN B 239     135.458 153.969 178.263  1.00 91.56           C
ATOM   3837  NE2 GLN B 239     136.264 153.644 179.250  1.00 91.56           N
ATOM   3838  OE1 GLN B 239     134.710 154.922 178.409  1.00 91.56           O
ATOM   3839  N   VAL B 240     132.388 152.803 173.844  1.00 90.59           N
ATOM   3840  CA  VAL B 240     131.194 153.148 173.075  1.00 90.59           C
ATOM   3841  C   VAL B 240     130.061 153.340 174.084  1.00 90.59           C
ATOM   3842  O   VAL B 240     130.083 152.707 175.138  1.00 90.59           O
ATOM   3843  CB  VAL B 240     130.912 152.048 172.032  1.00 90.59           C
ATOM   3844  CG1 VAL B 240     130.774 150.668 172.684  1.00 90.59           C
ATOM   3845  CG2 VAL B 240     129.688 152.362 171.165  1.00 90.59           C
ATOM   3846  N   ASP B 241     129.080 154.192 173.785  1.00 83.95           N
ATOM   3847  CA  ASP B 241     127.950 154.469 174.691  1.00 83.95           C
ATOM   3848  C   ASP B 241     126.930 153.312 174.745  1.00 83.95           C
ATOM   3849  O   ASP B 241     125.728 153.537 174.663  1.00 83.95           O
ATOM   3850  CB  ASP B 241     127.260 155.798 174.333  1.00 83.95           C
ATOM   3851  CG  ASP B 241     128.192 156.994 174.277  1.00 83.95           C
ATOM   3852  OD1 ASP B 241     128.768 157.348 175.325  1.00 83.95           O
ATOM   3853  OD2 ASP B 241     128.329 157.531 173.156  1.00 83.95           O
ATOM   3854  N   THR B 242     127.386 152.061 174.840  1.00 74.57           N
ATOM   3855  CA  THR B 242     126.535 150.872 174.990  1.00 74.57           C
ATOM   3856  C   THR B 242     126.796 150.200 176.332  1.00 74.57           C
ATOM   3857  O   THR B 242     127.920 150.201 176.822  1.00 74.57           O
ATOM   3858  CB  THR B 242     126.719 149.848 173.855  1.00 74.57           C
ATOM   3859  CG2 THR B 242     126.349 150.403 172.481  1.00 74.57           C
ATOM   3860  OG1 THR B 242     128.030 149.346 173.728  1.00 74.57           O
ATOM   3861  N   ALA B 243     125.789 149.531 176.899  1.00 69.81           N
ATOM   3862  CA  ALA B 243     125.936 148.780 178.154  1.00 69.81           C
ATOM   3863  C   ALA B 243     126.853 147.536 178.053  1.00 69.81           C
ATOM   3864  O   ALA B 243     127.118 146.888 179.061  1.00 69.81           O
ATOM   3865  CB  ALA B 243     124.528 148.399 178.634  1.00 69.81           C
ATOM   3866  N   SER B 244     127.299 147.177 176.846  1.00 76.27           N
ATOM   3867  CA  SER B 244     128.118 145.996 176.552  1.00 76.27           C
ATOM   3868  C   SER B 244     129.477 146.397 175.975  1.00 76.27           C
ATOM   3869  O   SER B 244     129.556 147.310 175.156  1.00 76.27           O
ATOM   3870  CB  SER B 244     127.365 145.103 175.558  1.00 76.27           C
ATOM   3871  OG  SER B 244     128.147 144.008 175.101  1.00 76.27           O
ATOM   3872  N   ASP B 245     130.518 145.631 176.310  1.00 74.71           N
ATOM   3873  CA  ASP B 245     131.859 145.730 175.712  1.00 74.71           C
ATOM   3874  C   ASP B 245     131.901 145.307 174.230  1.00 74.71           C
ATOM   3875  O   ASP B 245     132.922 145.459 173.555  1.00 74.71           O
ATOM   3876  CB  ASP B 245     132.831 144.838 176.501  1.00 74.71           C
ATOM   3877  CG  ASP B 245     133.103 145.317 177.926  1.00 74.71           C
ATOM   3878  OD1 ASP B 245     133.067 146.546 178.152  1.00 74.71           O
ATOM   3879  OD2 ASP B 245     133.385 144.435 178.762  1.00 74.71           O
ATOM   3880  N   SER B 246     130.806 144.739 173.719  1.00 84.07           N
ATOM   3881  CA  SER B 246     130.659 144.340 172.321  1.00 84.07           C
ATOM   3882  C   SER B 246     129.416 144.977 171.695  1.00 84.07           C
ATOM   3883  O   SER B 246     128.327 144.395 171.745  1.00 84.07           O
ATOM   3884  CB  SER B 246     130.690 142.818 172.174  1.00 84.07           C
ATOM   3885  OG  SER B 246     129.764 142.152 173.010  1.00 84.07           O
ATOM   3886  N   PRO B 247     129.539 146.183 171.113  1.00 85.84           N
ATOM   3887  CA  PRO B 247     128.402 146.869 170.522  1.00 85.84           C
ATOM   3888  C   PRO B 247     127.844 146.148 169.297  1.00 85.84           C
ATOM   3889  O   PRO B 247     128.557 145.496 168.524  1.00 85.84           O
ATOM   3890  CB  PRO B 247     128.906 148.256 170.135  1.00 85.84           C
ATOM   3891  CG  PRO B 247     130.398 148.036 169.932  1.00 85.84           C
ATOM   3892  CD  PRO B 247     130.716 147.038 171.038  1.00 85.84           C
ATOM   3893  N   PHE B 248     126.553 146.364 169.066  1.00 85.34           N
ATOM   3894  CA  PHE B 248     125.867 145.896 167.876  1.00 85.34           C
ATOM   3895  C   PHE B 248     126.051 146.882 166.713  1.00 85.34           C
ATOM   3896  O   PHE B 248     125.355 147.887 166.609  1.00 85.34           O
ATOM   3897  CB  PHE B 248     124.397 145.647 168.231  1.00 85.34           C
ATOM   3898  CG  PHE B 248     123.645 144.904 167.153  1.00 85.34           C
ATOM   3899  CD1 PHE B 248     122.441 145.415 166.642  1.00 85.34           C
ATOM   3900  CD2 PHE B 248     124.133 143.664 166.703  1.00 85.34           C
ATOM   3901  CE1 PHE B 248     121.717 144.681 165.690  1.00 85.34           C
ATOM   3902  CE2 PHE B 248     123.421 142.942 165.740  1.00 85.34           C
ATOM   3903  CZ  PHE B 248     122.207 143.447 165.237  1.00 85.34           C
ATOM   3904  N   LEU B 249     126.998 146.590 165.813  1.00 90.74           N
ATOM   3905  CA  LEU B 249     127.356 147.453 164.678  1.00 90.74           C
ATOM   3906  C   LEU B 249     126.353 147.348 163.505  1.00 90.74           C
ATOM   3907  O   LEU B 249     126.719 146.975 162.387  1.00 90.74           O
ATOM   3908  CB  LEU B 249     128.820 147.159 164.283  1.00 90.74           C
ATOM   3909  CG  LEU B 249     129.461 148.219 163.366  1.00 90.74           C
ATOM   3910  CD1 LEU B 249     129.665 149.554 164.083  1.00 90.74           C
ATOM   3911  CD2 LEU B 249     130.834 147.733 162.896  1.00 90.74           C
ATOM   3912  N   ILE B 250     125.073 147.631 163.767  1.00 89.93           N
ATOM   3913  CA  ILE B 250     124.001 147.692 162.756  1.00 89.93           C
ATOM   3914  C   ILE B 250     123.904 149.068 162.081  1.00 89.93           C
ATOM   3915  O   ILE B 250     123.556 149.168 160.907  1.00 89.93           O
ATOM   3916  CB  ILE B 250     122.655 147.261 163.376  1.00 89.93           C
ATOM   3917  CG1 ILE B 250     121.584 147.102 162.273  1.00 89.93           C
ATOM   3918  CG2 ILE B 250     122.174 148.216 164.489  1.00 89.93           C
ATOM   3919  CD1 ILE B 250     120.349 146.308 162.708  1.00 89.93           C
ATOM   3920  N   LEU B 251     124.249 150.120 162.820  1.00 91.14           N
ATOM   3921  CA  LEU B 251     124.350 151.500 162.355  1.00 91.14           C
ATOM   3922  C   LEU B 251     125.794 151.991 162.533  1.00 91.14           C
ATOM   3923  O   LEU B 251     126.575 151.347 163.239  1.00 91.14           O
ATOM   3924  CB  LEU B 251     123.336 152.366 163.131  1.00 91.14           C
ATOM   3925  CG  LEU B 251     121.866 152.096 162.757  1.00 91.14           C
ATOM   3926  CD1 LEU B 251     120.927 152.790 163.741  1.00 91.14           C
ATOM   3927  CD2 LEU B 251     121.528 152.599 161.351  1.00 91.14           C
ATOM   3928  N   PRO B 252     126.182 153.112 161.897  1.00 93.74           N
ATOM   3929  CA  PRO B 252     127.447 153.765 162.202  1.00 93.74           C
ATOM   3930  C   PRO B 252     127.537 154.104 163.694  1.00 93.74           C
ATOM   3931  O   PRO B 252     126.712 154.856 164.206  1.00 93.74           O
ATOM   3932  CB  PRO B 252     127.492 155.018 161.318  1.00 93.74           C
ATOM   3933  CG  PRO B 252     126.554 154.676 160.161  1.00 93.74           C
ATOM   3934  CD  PRO B 252     125.482 153.825 160.839  1.00 93.74           C
ATOM   3935  N   LEU B 253     128.549 153.574 164.376  1.00 94.04           N
ATOM   3936  CA  LEU B 253     128.812 153.835 165.789  1.00 94.04           C
ATOM   3937  C   LEU B 253     130.072 154.674 165.942  1.00 94.04           C
ATOM   3938  O   LEU B 253     131.014 154.558 165.157  1.00 94.04           O
ATOM   3939  CB  LEU B 253     128.912 152.520 166.577  1.00 94.04           C
ATOM   3940  CG  LEU B 253     127.601 151.719 166.644  1.00 94.04           C
ATOM   3941  CD1 LEU B 253     127.849 150.447 167.443  1.00 94.04           C
ATOM   3942  CD2 LEU B 253     126.460 152.485 167.315  1.00 94.04           C
ATOM   3943  N   THR B 254     130.090 155.515 166.972  1.00 94.80           N
ATOM   3944  CA  THR B 254     131.261 156.320 167.319  1.00 94.80           C
ATOM   3945  C   THR B 254     131.929 155.697 168.537  1.00 94.80           C
ATOM   3946  O   THR B 254     131.338 155.629 169.607  1.00 94.80           O
ATOM   3947  CB  THR B 254     130.895 157.791 167.541  1.00 94.80           C
ATOM   3948  CG2 THR B 254     132.138 158.659 167.721  1.00 94.80           C
ATOM   3949  OG1 THR B 254     130.201 158.265 166.399  1.00 94.80           O
ATOM   3950  N   PHE B 255     133.155 155.228 168.348  1.00 95.35           N
ATOM   3951  CA  PHE B 255     134.022 154.758 169.418  1.00 95.35           C
ATOM   3952  C   PHE B 255     134.858 155.926 169.910  1.00 95.35           C
ATOM   3953  O   PHE B 255     135.379 156.692 169.097  1.00 95.35           O
ATOM   3954  CB  PHE B 255     134.921 153.632 168.905  1.00 95.35           C
ATOM   3955  CG  PHE B 255     134.177 152.346 168.634  1.00 95.35           C
ATOM   3956  CD1 PHE B 255     134.153 151.332 169.609  1.00 95.35           C
ATOM   3957  CD2 PHE B 255     133.482 152.172 167.424  1.00 95.35           C
ATOM   3958  CE1 PHE B 255     133.462 150.134 169.359  1.00 95.35           C
ATOM   3959  CE2 PHE B 255     132.781 150.980 167.178  1.00 95.35           C
ATOM   3960  CZ  PHE B 255     132.782 149.957 168.141  1.00 95.35           C
ATOM   3961  N   TYR B 256     135.023 156.051 171.220  1.00 94.66           N
ATOM   3962  CA  TYR B 256     135.764 157.150 171.810  1.00 94.66           C
ATOM   3963  C   TYR B 256     136.760 156.694 172.873  1.00 94.66           C
ATOM   3964  O   TYR B 256     136.539 155.741 173.611  1.00 94.66           O
ATOM   3965  CB  TYR B 256     134.801 158.231 172.302  1.00 94.66           C
ATOM   3966  CG  TYR B 256     133.889 157.809 173.428  1.00 94.66           C
ATOM   3967  CD1 TYR B 256     132.605 157.318 173.129  1.00 94.66           C
ATOM   3968  CD2 TYR B 256     134.333 157.873 174.764  1.00 94.66           C
ATOM   3969  CE1 TYR B 256     131.777 156.857 174.165  1.00 94.66           C
ATOM   3970  CE2 TYR B 256     133.510 157.392 175.799  1.00 94.66           C
ATOM   3971  CZ  TYR B 256     132.234 156.871 175.497  1.00 94.66           C
ATOM   3972  OH  TYR B 256     131.472 156.342 176.484  1.00 94.66           O
ATOM   3973  N   HIS B 257     137.881 157.396 172.941  1.00 94.89           N
ATOM   3974  CA  HIS B 257     138.889 157.268 173.979  1.00 94.89           C
ATOM   3975  C   HIS B 257     138.880 158.547 174.813  1.00 94.89           C
ATOM   3976  O   HIS B 257     139.079 159.640 174.277  1.00 94.89           O
ATOM   3977  CB  HIS B 257     140.251 157.012 173.337  1.00 94.89           C
ATOM   3978  CG  HIS B 257     141.361 157.020 174.353  1.00 94.89           C
ATOM   3979  CD2 HIS B 257     142.265 158.018 174.569  1.00 94.89           C
ATOM   3980  ND1 HIS B 257     141.595 156.046 175.292  1.00 94.89           N
ATOM   3981  CE1 HIS B 257     142.624 156.438 176.057  1.00 94.89           C
ATOM   3982  NE2 HIS B 257     143.094 157.618 175.622  1.00 94.89           N
ATOM   3983  N   VAL B 258     138.642 158.409 176.113  1.00 93.74           N
ATOM   3984  CA  VAL B 258     138.678 159.534 177.053  1.00 93.74           C
ATOM   3985  C   VAL B 258     140.133 159.940 177.271  1.00 93.74           C
ATOM   3986  O   VAL B 258     140.952 159.128 177.694  1.00 93.74           O
ATOM   3987  CB  VAL B 258     137.993 159.173 178.382  1.00 93.74           C
ATOM   3988  CG1 VAL B 258     137.947 160.384 179.321  1.00 93.74           C
ATOM   3989  CG2 VAL B 258     136.546 158.698 178.166  1.00 93.74           C
ATOM   3990  N   VAL B 259     140.457 161.200 176.985  1.00 91.34           N
ATOM   3991  CA  VAL B 259     141.800 161.760 177.173  1.00 91.34           C
ATOM   3992  C   VAL B 259     141.922 162.274 178.609  1.00 91.34           C
ATOM   3993  O   VAL B 259     141.822 163.468 178.875  1.00 91.34           O
ATOM   3994  CB  VAL B 259     142.137 162.828 176.112  1.00 91.34           C
ATOM   3995  CG1 VAL B 259     143.620 163.222 176.199  1.00 91.34           C
ATOM   3996  CG2 VAL B 259     141.879 162.319 174.684  1.00 91.34           C
ATOM   3997  N   ASP B 260     142.062 161.347 179.553  1.00 88.80           N
ATOM   3998  CA  ASP B 260     142.267 161.649 180.973  1.00 88.80           C
ATOM   3999  C   ASP B 260     143.755 161.655 181.373  1.00 88.80           C
ATOM   4000  O   ASP B 260     144.649 161.564 180.534  1.00 88.80           O
ATOM   4001  CB  ASP B 260     141.398 160.707 181.827  1.00 88.80           C
ATOM   4002  CG  ASP B 260     141.798 159.227 181.802  1.00 88.80           C
ATOM   4003  OD1 ASP B 260     142.961 158.915 181.455  1.00 88.80           O
ATOM   4004  OD2 ASP B 260     140.940 158.417 182.201  1.00 88.80           O
ATOM   4005  N   GLU B 261     144.025 161.767 182.676  1.00 87.25           N
ATOM   4006  CA  GLU B 261     145.369 161.737 183.273  1.00 87.25           C
ATOM   4007  C   GLU B 261     146.179 160.472 182.942  1.00 87.25           C
ATOM   4008  O   GLU B 261     147.404 160.499 182.989  1.00 87.25           O
ATOM   4009  CB  GLU B 261     145.217 161.830 184.802  1.00 87.25           C
ATOM   4010  CG  GLU B 261     144.566 163.132 185.296  1.00 87.25           C
ATOM   4011  CD  GLU B 261     145.389 164.354 184.904  1.00 87.25           C
ATOM   4012  OE1 GLU B 261     144.811 165.379 184.469  1.00 87.25           O
ATOM   4013  OE2 GLU B 261     146.635 164.268 184.920  1.00 87.25           O
ATOM   4014  N   THR B 262     145.504 159.366 182.625  1.00 87.61           N
ATOM   4015  CA  THR B 262     146.131 158.074 182.314  1.00 87.61           C
ATOM   4016  C   THR B 262     146.271 157.836 180.811  1.00 87.61           C
ATOM   4017  O   THR B 262     146.919 156.876 180.387  1.00 87.61           O
ATOM   4018  CB  THR B 262     145.364 156.918 182.968  1.00 87.61           C
ATOM   4019  CG2 THR B 262     145.176 157.114 184.475  1.00 87.61           C
ATOM   4020  OG1 THR B 262     144.096 156.691 182.393  1.00 87.61           O
ATOM   4021  N   SER B 263     145.679 158.708 179.990  1.00 90.84           N
ATOM   4022  CA  SER B 263     145.721 158.602 178.540  1.00 90.84           C
ATOM   4023  C   SER B 263     147.129 158.886 178.008  1.00 90.84           C
ATOM   4024  O   SER B 263     147.683 159.953 178.272  1.00 90.84           O
ATOM   4025  CB  SER B 263     144.738 159.582 177.907  1.00 90.84           C
ATOM   4026  OG  SER B 263     144.826 159.489 176.496  1.00 90.84           O
ATOM   4027  N   PRO B 264     147.680 158.016 177.142  1.00 87.79           N
ATOM   4028  CA  PRO B 264     148.963 158.278 176.492  1.00 87.79           C
ATOM   4029  C   PRO B 264     148.892 159.441 175.492  1.00 87.79           C
ATOM   4030  O   PRO B 264     149.919 159.893 174.996  1.00 87.79           O
ATOM   4031  CB  PRO B 264     149.308 156.958 175.806  1.00 87.79           C
ATOM   4032  CG  PRO B 264     147.943 156.382 175.439  1.00 87.79           C
ATOM   4033  CD  PRO B 264     147.087 156.787 176.636  1.00 87.79           C
ATOM   4034  N   LEU B 265     147.684 159.920 175.175  1.00 86.49           N
ATOM   4035  CA  LEU B 265     147.475 161.069 174.307  1.00 86.49           C
ATOM   4036  C   LEU B 265     147.588 162.394 175.070  1.00 86.49           C
ATOM   4037  O   LEU B 265     147.842 163.415 174.446  1.00 86.49           O
ATOM   4038  CB  LEU B 265     146.126 160.901 173.582  1.00 86.49           C
ATOM   4039  CG  LEU B 265     146.051 159.697 172.627  1.00 86.49           C
ATOM   4040  CD1 LEU B 265     144.668 159.649 171.986  1.00 86.49           C
ATOM   4041  CD2 LEU B 265     147.069 159.758 171.488  1.00 86.49           C
ATOM   4042  N   LYS B 266     147.454 162.418 176.401  1.00 80.94           N
ATOM   4043  CA  LYS B 266     147.364 163.673 177.160  1.00 80.94           C
ATOM   4044  C   LYS B 266     148.556 164.620 176.936  1.00 80.94           C
ATOM   4045  O   LYS B 266     148.345 165.818 176.746  1.00 80.94           O
ATOM   4046  CB  LYS B 266     147.173 163.328 178.644  1.00 80.94           C
ATOM   4047  CG  LYS B 266     147.060 164.623 179.445  1.00 80.94           C
ATOM   4048  CD  LYS B 266     146.836 164.415 180.937  1.00 80.94           C
ATOM   4049  CE  LYS B 266     147.115 165.803 181.507  1.00 80.94           C
ATOM   4050  NZ  LYS B 266     146.940 165.871 182.957  1.00 80.94           N
ATOM   4051  N   ASP B 267     149.776 164.086 176.953  1.00 70.90           N
ATOM   4052  CA  ASP B 267     151.016 164.877 176.878  1.00 70.90           C
ATOM   4053  C   ASP B 267     151.507 165.129 175.447  1.00 70.90           C
ATOM   4054  O   ASP B 267     152.496 165.835 175.236  1.00 70.90           O
ATOM   4055  CB  ASP B 267     152.111 164.188 177.706  1.00 70.90           C
ATOM   4056  CG  ASP B 267     151.808 164.157 179.206  1.00 70.90           C
ATOM   4057  OD1 ASP B 267     151.176 165.120 179.709  1.00 70.90           O
ATOM   4058  OD2 ASP B 267     152.233 163.171 179.843  1.00 70.90           O
ATOM   4059  N   LEU B 268     150.845 164.557 174.440  1.00 68.11           N
ATOM   4060  CA  LEU B 268     151.255 164.753 173.057  1.00 68.11           C
ATOM   4061  C   LEU B 268     150.914 166.180 172.594  1.00 68.11           C
ATOM   4062  O   LEU B 268     149.844 166.699 172.933  1.00 68.11           O
ATOM   4063  CB  LEU B 268     150.631 163.669 172.163  1.00 68.11           C
ATOM   4064  CG  LEU B 268     151.299 162.291 172.283  1.00 68.11           C
ATOM   4065  CD1 LEU B 268     150.493 161.301 171.452  1.00 68.11           C
ATOM   4066  CD2 LEU B 268     152.729 162.291 171.735  1.00 68.11           C
ATOM   4067  N   PRO B 269     151.763 166.819 171.764  1.00 61.41           N
ATOM   4068  CA  PRO B 269     151.444 168.082 171.099  1.00 61.41           C
ATOM   4069  C   PRO B 269     150.400 167.819 170.009  1.00 61.41           C
ATOM   4070  O   PRO B 269     150.679 167.818 168.807  1.00 61.41           O
ATOM   4071  CB  PRO B 269     152.780 168.620 170.582  1.00 61.41           C
ATOM   4072  CG  PRO B 269     153.574 167.349 170.297  1.00 61.41           C
ATOM   4073  CD  PRO B 269     153.094 166.374 171.374  1.00 61.41           C
ATOM   4074  N   LEU B 270     149.177 167.514 170.436  1.00 57.84           N
ATOM   4075  CA  LEU B 270     148.129 167.047 169.550  1.00 57.84           C
ATOM   4076  C   LEU B 270     147.515 168.190 168.739  1.00 57.84           C
ATOM   4077  O   LEU B 270     147.157 167.979 167.584  1.00 57.84           O
ATOM   4078  CB  LEU B 270     147.046 166.346 170.360  1.00 57.84           C
ATOM   4079  CG  LEU B 270     147.415 165.043 171.074  1.00 57.84           C
ATOM   4080  CD1 LEU B 270     146.421 164.705 172.179  1.00 57.84           C
ATOM   4081  CD2 LEU B 270     147.428 163.872 170.092  1.00 57.84           C
ATOM   4082  N   ARG B 271     147.417 169.402 169.311  1.00 57.41           N
ATOM   4083  CA  ARG B 271     146.728 170.538 168.667  1.00 57.41           C
ATOM   4084  C   ARG B 271     147.427 171.044 167.405  1.00 57.41           C
ATOM   4085  O   ARG B 271     146.745 171.511 166.501  1.00 57.41           O
ATOM   4086  CB  ARG B 271     146.524 171.709 169.648  1.00 57.41           C
ATOM   4087  CG  ARG B 271     145.497 171.394 170.745  1.00 57.41           C
ATOM   4088  CD  ARG B 271     145.162 172.634 171.588  1.00 57.41           C
ATOM   4089  NE  ARG B 271     143.918 173.314 171.156  1.00 57.41           N
ATOM   4090  CZ  ARG B 271     143.351 174.319 171.807  1.00 57.41           C
ATOM   4091  NH1 ARG B 271     143.917 174.848 172.834  1.00 57.41           N
ATOM   4092  NH2 ARG B 271     142.207 174.833 171.451  1.00 57.41           N
ATOM   4093  N   SER B 272     148.755 170.956 167.323  1.00 58.88           N
ATOM   4094  CA  SER B 272     149.500 171.512 166.184  1.00 58.88           C
ATOM   4095  C   SER B 272     149.640 170.547 165.000  1.00 58.88           C
ATOM   4096  O   SER B 272     150.225 170.922 163.988  1.00 58.88           O
ATOM   4097  CB  SER B 272     150.886 171.994 166.620  1.00 58.88           C
ATOM   4098  OG  SER B 272     150.839 172.975 167.632  1.00 58.88           O
ATOM   4099  N   GLY B 273     149.200 169.283 165.116  1.00 61.86           N
ATOM   4100  CA  GLY B 273     149.597 168.231 164.167  1.00 61.86           C
ATOM   4101  C   GLY B 273     151.115 167.962 164.168  1.00 61.86           C
ATOM   4102  O   GLY B 273     151.632 167.224 163.330  1.00 61.86           O
ATOM   4103  N   GLU B 274     151.855 168.545 165.114  1.00 66.39           N
ATOM   4104  CA  GLU B 274     153.320 168.480 165.216  1.00 66.39           C
ATOM   4105  C   GLU B 274     153.817 167.195 165.881  1.00 66.39           C
ATOM   4106  O   GLU B 274     154.998 166.881 165.768  1.00 66.39           O
ATOM   4107  CB  GLU B 274     153.841 169.712 165.973  1.00 66.39           C
ATOM   4108  CG  GLU B 274     153.826 170.973 165.091  1.00 66.39           C
ATOM   4109  CD  GLU B 274     154.076 172.279 165.865  1.00 66.39           C
ATOM   4110  OE1 GLU B 274     154.183 173.333 165.199  1.00 66.39           O
ATOM   4111  OE2 GLU B 274     154.032 172.254 167.117  1.00 66.39           O
ATOM   4112  N   GLY B 275     152.939 166.425 166.533  1.00 73.30           N
ATOM   4113  CA  GLY B 275     153.319 165.150 167.146  1.00 73.30           C
ATOM   4114  C   GLY B 275     153.913 164.164 166.138  1.00 73.30           C
ATOM   4115  O   GLY B 275     153.491 164.125 164.990  1.00 73.30           O
ATOM   4116  N   ASP B 276     154.876 163.343 166.557  1.00 83.12           N
ATOM   4117  CA  ASP B 276     155.422 162.248 165.742  1.00 83.12           C
ATOM   4118  C   ASP B 276     154.923 160.908 166.285  1.00 83.12           C
ATOM   4119  O   ASP B 276     155.592 160.224 167.064  1.00 83.12           O
ATOM   4120  CB  ASP B 276     156.955 162.341 165.651  1.00 83.12           C
ATOM   4121  CG  ASP B 276     157.534 161.349 164.630  1.00 83.12           C
ATOM   4122  OD1 ASP B 276     156.820 161.020 163.653  1.00 83.12           O
ATOM   4123  OD2 ASP B 276     158.716 160.964 164.794  1.00 83.12           O
ATOM   4124  N   PHE B 277     153.678 160.578 165.940  1.00 89.88           N
ATOM   4125  CA  PHE B 277     153.044 159.326 166.329  1.00 89.88           C
ATOM   4126  C   PHE B 277     152.107 158.813 165.234  1.00 89.88           C
ATOM   4127  O   PHE B 277     151.631 159.568 164.391  1.00 89.88           O
ATOM   4128  CB  PHE B 277     152.309 159.494 167.670  1.00 89.88           C
ATOM   4129  CG  PHE B 277     151.069 160.370 167.619  1.00 89.88           C
ATOM   4130  CD1 PHE B 277     151.164 161.745 167.894  1.00 89.88           C
ATOM   4131  CD2 PHE B 277     149.820 159.806 167.294  1.00 89.88           C
ATOM   4132  CE1 PHE B 277     150.011 162.549 167.861  1.00 89.88           C
ATOM   4133  CE2 PHE B 277     148.667 160.606 167.267  1.00 89.88           C
ATOM   4134  CZ  PHE B 277     148.762 161.978 167.551  1.00 89.88           C
ATOM   4135  N   GLU B 278     151.803 157.520 165.275  1.00 93.40           N
ATOM   4136  CA  GLU B 278     150.778 156.882 164.453  1.00 93.40           C
ATOM   4137  C   GLU B 278     149.808 156.125 165.362  1.00 93.40           C
ATOM   4138  O   GLU B 278     150.205 155.235 166.113  1.00 93.40           O
ATOM   4139  CB  GLU B 278     151.445 155.967 163.411  1.00 93.40           C
ATOM   4140  CG  GLU B 278     150.433 155.213 162.532  1.00 93.40           C
ATOM   4141  CD  GLU B 278     151.096 154.295 161.492  1.00 93.40           C
ATOM   4142  OE1 GLU B 278     150.366 153.730 160.641  1.00 93.40           O
ATOM   4143  OE2 GLU B 278     152.333 154.133 161.497  1.00 93.40           O
ATOM   4144  N   LEU B 279     148.521 156.461 165.292  1.00 95.03           N
ATOM   4145  CA  LEU B 279     147.478 155.740 166.009  1.00 95.03           C
ATOM   4146  C   LEU B 279     146.906 154.641 165.114  1.00 95.03           C
ATOM   4147  O   LEU B 279     146.143 154.914 164.190  1.00 95.03           O
ATOM   4148  CB  LEU B 279     146.409 156.731 166.481  1.00 95.03           C
ATOM   4149  CG  LEU B 279     145.226 156.041 167.181  1.00 95.03           C
ATOM   4150  CD1 LEU B 279     145.627 155.401 168.513  1.00 95.03           C
ATOM   4151  CD2 LEU B 279     144.144 157.074 167.440  1.00 95.03           C
ATOM   4152  N   VAL B 280     147.242 153.392 165.401  1.00 96.80           N
ATOM   4153  CA  VAL B 280     146.695 152.223 164.712  1.00 96.80           C
ATOM   4154  C   VAL B 280     145.423 151.769 165.414  1.00 96.80           C
ATOM   4155  O   VAL B 280     145.441 151.510 166.613  1.00 96.80           O
ATOM   4156  CB  VAL B 280     147.731 151.090 164.645  1.00 96.80           C
ATOM   4157  CG1 VAL B 280     147.142 149.832 163.995  1.00 96.80           C
ATOM   4158  CG2 VAL B 280     148.966 151.525 163.847  1.00 96.80           C
ATOM   4159  N   LEU B 281     144.337 151.607 164.663  1.00 97.42           N
ATOM   4160  CA  LEU B 281     143.102 151.004 165.156  1.00 97.42           C
ATOM   4161  C   LEU B 281     142.894 149.624 164.563  1.00 97.42           C
ATOM   4162  O   LEU B 281     143.179 149.376 163.389  1.00 97.42           O
ATOM   4163  CB  LEU B 281     141.884 151.875 164.854  1.00 97.42           C
ATOM   4164  CG  LEU B 281     141.943 153.287 165.438  1.00 97.42           C
ATOM   4165  CD1 LEU B 281     140.587 153.929 165.188  1.00 97.42           C
ATOM   4166  CD2 LEU B 281     142.216 153.325 166.940  1.00 97.42           C
ATOM   4167  N   ILE B 282     142.349 148.737 165.387  1.00 96.30           N
ATOM   4168  CA  ILE B 282     142.033 147.364 165.035  1.00 96.30           C
ATOM   4169  C   ILE B 282     140.611 147.090 165.507  1.00 96.30           C
ATOM   4170  O   ILE B 282     140.341 147.086 166.706  1.00 96.30           O
ATOM   4171  CB  ILE B 282     143.045 146.385 165.674  1.00 96.30           C
ATOM   4172  CG1 ILE B 282     144.512 146.808 165.395  1.00 96.30           C
ATOM   4173  CG2 ILE B 282     142.741 144.954 165.181  1.00 96.30           C
ATOM   4174  CD1 ILE B 282     145.568 145.917 166.055  1.00 96.30           C
ATOM   4175  N   LEU B 283     139.715 146.842 164.554  1.00 95.27           N
ATOM   4176  CA  LEU B 283     138.410 146.261 164.822  1.00 95.27           C
ATOM   4177  C   LEU B 283     138.495 144.753 164.633  1.00 95.27           C
ATOM   4178  O   LEU B 283     138.950 144.284 163.589  1.00 95.27           O
ATOM   4179  CB  LEU B 283     137.329 146.918 163.954  1.00 95.27           C
ATOM   4180  CG  LEU B 283     135.926 146.307 164.158  1.00 95.27           C
ATOM   4181  CD1 LEU B 283     134.872 147.370 163.894  1.00 95.27           C
ATOM   4182  CD2 LEU B 283     135.635 145.153 163.191  1.00 95.27           C
ATOM   4183  N   SER B 284     138.007 144.000 165.611  1.00 93.93           N
ATOM   4184  CA  SER B 284     137.802 142.558 165.520  1.00 93.93           C
ATOM   4185  C   SER B 284     136.338 142.206 165.735  1.00 93.93           C
ATOM   4186  O   SER B 284     135.667 142.830 166.548  1.00 93.93           O
ATOM   4187  CB  SER B 284     138.685 141.811 166.519  1.00 93.93           C
ATOM   4188  OG  SER B 284     138.494 142.262 167.842  1.00 93.93           O
ATOM   4189  N   GLY B 285     135.850 141.189 165.035  1.00 93.16           N
ATOM   4190  CA  GLY B 285     134.529 140.613 165.265  1.00 93.16           C
ATOM   4191  C   GLY B 285     134.354 139.304 164.505  1.00 93.16           C
ATOM   4192  O   GLY B 285     135.147 138.977 163.624  1.00 93.16           O
ATOM   4193  N   THR B 286     133.315 138.551 164.824  1.00 93.27           N
ATOM   4194  CA  THR B 286     133.004 137.268 164.193  1.00 93.27           C
ATOM   4195  C   THR B 286     131.940 137.452 163.119  1.00 93.27           C
ATOM   4196  O   THR B 286     130.909 138.085 163.336  1.00 93.27           O
ATOM   4197  CB  THR B 286     132.595 136.233 165.245  1.00 93.27           C
ATOM   4198  CG2 THR B 286     132.300 134.860 164.640  1.00 93.27           C
ATOM   4199  OG1 THR B 286     133.677 136.060 166.128  1.00 93.27           O
ATOM   4200  N   VAL B 287     132.196 136.906 161.932  1.00 91.84           N
ATOM   4201  CA  VAL B 287     131.252 136.929 160.811  1.00 91.84           C
ATOM   4202  C   VAL B 287     130.158 135.898 161.057  1.00 91.84           C
ATOM   4203  O   VAL B 287     130.447 134.709 161.132  1.00 91.84           O
ATOM   4204  CB  VAL B 287     131.964 136.645 159.477  1.00 91.84           C
ATOM   4205  CG1 VAL B 287     130.997 136.767 158.293  1.00 91.84           C
ATOM   4206  CG2 VAL B 287     133.120 137.625 159.250  1.00 91.84           C
ATOM   4207  N   GLU B 288     128.908 136.348 161.107  1.00 90.31           N
ATOM   4208  CA  GLU B 288     127.726 135.521 161.392  1.00 90.31           C
ATOM   4209  C   GLU B 288     127.600 134.281 160.488  1.00 90.31           C
ATOM   4210  O   GLU B 288     127.363 133.181 160.968  1.00 90.31           O
ATOM   4211  CB  GLU B 288     126.521 136.456 161.219  1.00 90.31           C
ATOM   4212  CG  GLU B 288     125.157 135.833 161.530  1.00 90.31           C
ATOM   4213  CD  GLU B 288     124.021 136.848 161.323  1.00 90.31           C
ATOM   4214  OE1 GLU B 288     122.909 136.564 161.812  1.00 90.31           O
ATOM   4215  OE2 GLU B 288     124.261 137.891 160.654  1.00 90.31           O
ATOM   4216  N   SER B 289     127.816 134.428 159.177  1.00 89.00           N
ATOM   4217  CA  SER B 289     127.559 133.354 158.208  1.00 89.00           C
ATOM   4218  C   SER B 289     128.630 132.260 158.155  1.00 89.00           C
ATOM   4219  O   SER B 289     128.367 131.182 157.636  1.00 89.00           O
ATOM   4220  CB  SER B 289     127.395 133.964 156.815  1.00 89.00           C
ATOM   4221  OG  SER B 289     128.560 134.680 156.427  1.00 89.00           O
ATOM   4222  N   THR B 290     129.858 132.552 158.589  1.00 89.81           N
ATOM   4223  CA  THR B 290     130.993 131.614 158.474  1.00 89.81           C
ATOM   4224  C   THR B 290     131.635 131.290 159.816  1.00 89.81           C
ATOM   4225  O   THR B 290     132.596 130.526 159.846  1.00 89.81           O
ATOM   4226  CB  THR B 290     132.078 132.125 157.506  1.00 89.81           C
ATOM   4227  CG2 THR B 290     131.561 132.451 156.105  1.00 89.81           C
ATOM   4228  OG1 THR B 290     132.690 133.297 158.000  1.00 89.81           O
ATOM   4229  N   SER B 291     131.189 131.932 160.901  1.00 91.43           N
ATOM   4230  CA  SER B 291     131.806 131.878 162.234  1.00 91.43           C
ATOM   4231  C   SER B 291     133.310 132.181 162.240  1.00 91.43           C
ATOM   4232  O   SER B 291     134.036 131.807 163.158  1.00 91.43           O
ATOM   4233  CB  SER B 291     131.465 130.558 162.928  1.00 91.43           C
ATOM   4234  OG  SER B 291     130.059 130.433 162.993  1.00 91.43           O
ATOM   4235  N   ALA B 292     133.800 132.871 161.204  1.00 92.67           N
ATOM   4236  CA  ALA B 292     135.206 133.217 161.065  1.00 92.67           C
ATOM   4237  C   ALA B 292     135.471 134.576 161.706  1.00 92.67           C
ATOM   4238  O   ALA B 292     134.667 135.505 161.576  1.00 92.67           O
ATOM   4239  CB  ALA B 292     135.617 133.184 159.588  1.00 92.67           C
ATOM   4240  N   THR B 293     136.627 134.723 162.340  1.00 92.82           N
ATOM   4241  CA  THR B 293     137.061 136.015 162.869  1.00 92.82           C
ATOM   4242  C   THR B 293     137.493 136.935 161.726  1.00 92.82           C
ATOM   4243  O   THR B 293     138.248 136.570 160.824  1.00 92.82           O
ATOM   4244  CB  THR B 293     138.155 135.860 163.929  1.00 92.82           C
ATOM   4245  CG2 THR B 293     137.646 135.099 165.153  1.00 92.82           C
ATOM   4246  OG1 THR B 293     139.251 135.130 163.427  1.00 92.82           O
ATOM   4247  N   CYS B 294     136.979 138.158 161.752  1.00 92.56           N
ATOM   4248  CA  CYS B 294     137.298 139.239 160.842  1.00 92.56           C
ATOM   4249  C   CYS B 294     138.057 140.312 161.618  1.00 92.56           C
ATOM   4250  O   CYS B 294     137.636 140.712 162.702  1.00 92.56           O
ATOM   4251  CB  CYS B 294     135.993 139.778 160.252  1.00 92.56           C
ATOM   4252  SG  CYS B 294     136.342 141.066 159.024  1.00 92.56           S
ATOM   4253  N   GLN B 295     139.169 140.780 161.053  1.00 93.48           N
ATOM   4254  CA  GLN B 295     139.927 141.897 161.600  1.00 93.48           C
ATOM   4255  C   GLN B 295     140.143 142.952 160.526  1.00 93.48           C
ATOM   4256  O   GLN B 295     140.611 142.643 159.427  1.00 93.48           O
ATOM   4257  CB  GLN B 295     141.263 141.448 162.192  1.00 93.48           C
ATOM   4258  CG  GLN B 295     141.083 140.642 163.485  1.00 93.48           C
ATOM   4259  CD  GLN B 295     142.416 140.330 164.161  1.00 93.48           C
ATOM   4260  NE2 GLN B 295     142.395 139.689 165.308  1.00 93.48           N
ATOM   4261  OE1 GLN B 295     143.494 140.648 163.672  1.00 93.48           O
ATOM   4262  N   VAL B 296     139.830 144.194 160.871  1.00 95.27           N
ATOM   4263  CA  VAL B 296     139.993 145.361 160.008  1.00 95.27           C
ATOM   4264  C   VAL B 296     140.866 146.356 160.732  1.00 95.27           C
ATOM   4265  O   VAL B 296     140.717 146.564 161.934  1.00 95.27           O
ATOM   4266  CB  VAL B 296     138.651 145.987 159.606  1.00 95.27           C
ATOM   4267  CG1 VAL B 296     138.834 147.005 158.472  1.00 95.27           C
ATOM   4268  CG2 VAL B 296     137.719 144.874 159.130  1.00 95.27           C
ATOM   4269  N   ARG B 297     141.813 146.941 160.007  1.00 95.72           N
ATOM   4270  CA  ARG B 297     142.773 147.873 160.580  1.00 95.72           C
ATOM   4271  C   ARG B 297     142.770 149.169 159.802  1.00 95.72           C
ATOM   4272  O   ARG B 297     142.544 149.160 158.597  1.00 95.72           O
ATOM   4273  CB  ARG B 297     144.171 147.250 160.650  1.00 95.72           C
ATOM   4274  CG  ARG B 297     144.209 145.938 161.442  1.00 95.72           C
ATOM   4275  CD  ARG B 297     145.639 145.396 161.523  1.00 95.72           C
ATOM   4276  NE  ARG B 297     146.078 144.888 160.206  1.00 95.72           N
ATOM   4277  CZ  ARG B 297     146.279 143.630 159.865  1.00 95.72           C
ATOM   4278  NH1 ARG B 297     146.138 142.638 160.705  1.00 95.72           N
ATOM   4279  NH2 ARG B 297     146.634 143.358 158.642  1.00 95.72           N
ATOM   4280  N   THR B 298     143.073 150.253 160.487  1.00 96.60           N
ATOM   4281  CA  THR B 298     143.374 151.549 159.880  1.00 96.60           C
ATOM   4282  C   THR B 298     144.416 152.253 160.738  1.00 96.60           C
ATOM   4283  O   THR B 298     144.710 151.802 161.847  1.00 96.60           O
ATOM   4284  CB  THR B 298     142.093 152.385 159.702  1.00 96.60           C
ATOM   4285  CG2 THR B 298     141.485 152.866 161.020  1.00 96.60           C
ATOM   4286  OG1 THR B 298     142.364 153.509 158.901  1.00 96.60           O
ATOM   4287  N   SER B 299     144.986 153.347 160.248  1.00 96.13           N
ATOM   4288  CA  SER B 299     145.782 154.227 161.089  1.00 96.13           C
ATOM   4289  C   SER B 299     145.428 155.689 160.882  1.00 96.13           C
ATOM   4290  O   SER B 299     144.881 156.070 159.844  1.00 96.13           O
ATOM   4291  CB  SER B 299     147.285 153.955 160.965  1.00 96.13           C
ATOM   4292  OG  SER B 299     147.848 154.324 159.725  1.00 96.13           O
ATOM   4293  N   TYR B 300     145.725 156.485 161.903  1.00 95.04           N
ATOM   4294  CA  TYR B 300     145.593 157.930 161.910  1.00 95.04           C
ATOM   4295  C   TYR B 300     146.949 158.541 162.217  1.00 95.04           C
ATOM   4296  O   TYR B 300     147.555 158.264 163.255  1.00 95.04           O
ATOM   4297  CB  TYR B 300     144.527 158.394 162.899  1.00 95.04           C
ATOM   4298  CG  TYR B 300     143.152 157.884 162.546  1.00 95.04           C
ATOM   4299  CD1 TYR B 300     142.291 158.652 161.737  1.00 95.04           C
ATOM   4300  CD2 TYR B 300     142.755 156.614 162.999  1.00 95.04           C
ATOM   4301  CE1 TYR B 300     141.016 158.156 161.411  1.00 95.04           C
ATOM   4302  CE2 TYR B 300     141.498 156.107 162.642  1.00 95.04           C
ATOM   4303  CZ  TYR B 300     140.618 156.888 161.873  1.00 95.04           C
ATOM   4304  OH  TYR B 300     139.394 156.406 161.574  1.00 95.04           O
ATOM   4305  N   LEU B 301     147.416 159.364 161.290  1.00 92.72           N
ATOM   4306  CA  LEU B 301     148.504 160.293 161.533  1.00 92.72           C
ATOM   4307  C   LEU B 301     147.980 161.521 162.294  1.00 92.72           C
ATOM   4308  O   LEU B 301     146.774 161.761 162.309  1.00 92.72           O
ATOM   4309  CB  LEU B 301     149.152 160.666 160.189  1.00 92.72           C
ATOM   4310  CG  LEU B 301     149.800 159.475 159.466  1.00 92.72           C
ATOM   4311  CD1 LEU B 301     150.377 159.947 158.132  1.00 92.72           C
ATOM   4312  CD2 LEU B 301     150.926 158.845 160.294  1.00 92.72           C
ATOM   4313  N   PRO B 302     148.855 162.338 162.894  1.00 90.52           N
ATOM   4314  CA  PRO B 302     148.435 163.471 163.716  1.00 90.52           C
ATOM   4315  C   PRO B 302     147.667 164.526 162.910  1.00 90.52           C
ATOM   4316  O   PRO B 302     146.742 165.141 163.421  1.00 90.52           O
ATOM   4317  CB  PRO B 302     149.728 164.001 164.347  1.00 90.52           C
ATOM   4318  CG  PRO B 302     150.583 162.732 164.372  1.00 90.52           C
ATOM   4319  CD  PRO B 302     150.283 162.140 163.016  1.00 90.52           C
ATOM   4320  N   GLU B 303     147.995 164.671 161.625  1.00 88.67           N
ATOM   4321  CA  GLU B 303     147.268 165.491 160.645  1.00 88.67           C
ATOM   4322  C   GLU B 303     145.889 164.922 160.249  1.00 88.67           C
ATOM   4323  O   GLU B 303     145.025 165.657 159.783  1.00 88.67           O
ATOM   4324  CB  GLU B 303     148.176 165.690 159.414  1.00 88.67           C
ATOM   4325  CG  GLU B 303     148.614 164.374 158.733  1.00 88.67           C
ATOM   4326  CD  GLU B 303     149.640 164.549 157.596  1.00 88.67           C
ATOM   4327  OE1 GLU B 303     149.953 163.526 156.940  1.00 88.67           O
ATOM   4328  OE2 GLU B 303     150.165 165.670 157.414  1.00 88.67           O
ATOM   4329  N   GLU B 304     145.657 163.623 160.468  1.00 93.13           N
ATOM   4330  CA  GLU B 304     144.375 162.943 160.222  1.00 93.13           C
ATOM   4331  C   GLU B 304     143.454 162.994 161.472  1.00 93.13           C
ATOM   4332  O   GLU B 304     142.374 162.392 161.467  1.00 93.13           O
ATOM   4333  CB  GLU B 304     144.619 161.494 159.712  1.00 93.13           C
ATOM   4334  CG  GLU B 304     145.441 161.373 158.401  1.00 93.13           C
ATOM   4335  CD  GLU B 304     145.840 159.923 158.006  1.00 93.13           C
ATOM   4336  OE1 GLU B 304     146.113 159.611 156.820  1.00 93.13           O
ATOM   4337  OE2 GLU B 304     145.952 159.037 158.881  1.00 93.13           O
ATOM   4338  N   ILE B 305     143.866 163.693 162.542  1.00 92.82           N
ATOM   4339  CA  ILE B 305     143.121 163.890 163.797  1.00 92.82           C
ATOM   4340  C   ILE B 305     142.716 165.370 163.926  1.00 92.82           C
ATOM   4341  O   ILE B 305     143.553 166.248 164.117  1.00 92.82           O
ATOM   4342  CB  ILE B 305     143.936 163.418 165.026  1.00 92.82           C
ATOM   4343  CG1 ILE B 305     144.355 161.932 164.892  1.00 92.82           C
ATOM   4344  CG2 ILE B 305     143.113 163.633 166.313  1.00 92.82           C
ATOM   4345  CD1 ILE B 305     145.273 161.418 166.005  1.00 92.82           C
ATOM   4346  N   LEU B 306     141.417 165.649 163.854  1.00 92.29           N
ATOM   4347  CA  LEU B 306     140.863 167.001 163.801  1.00 92.29           C
ATOM   4348  C   LEU B 306     140.400 167.488 165.182  1.00 92.29           C
ATOM   4349  O   LEU B 306     139.571 166.856 165.832  1.00 92.29           O
ATOM   4350  CB  LEU B 306     139.714 167.042 162.778  1.00 92.29           C
ATOM   4351  CG  LEU B 306     140.088 166.570 161.361  1.00 92.29           C
ATOM   4352  CD1 LEU B 306     138.846 166.625 160.477  1.00 92.29           C
ATOM   4353  CD2 LEU B 306     141.174 167.434 160.720  1.00 92.29           C
ATOM   4354  N   TRP B 307     140.893 168.650 165.609  1.00 88.56           N
ATOM   4355  CA  TRP B 307     140.630 169.228 166.934  1.00 88.56           C
ATOM   4356  C   TRP B 307     139.506 170.254 166.934  1.00 88.56           C
ATOM   4357  O   TRP B 307     139.502 171.163 166.107  1.00 88.56           O
ATOM   4358  CB  TRP B 307     141.910 169.882 167.460  1.00 88.56           C
ATOM   4359  CG  TRP B 307     142.886 168.868 167.925  1.00 88.56           C
ATOM   4360  CD1 TRP B 307     143.703 168.136 167.138  1.00 88.56           C
ATOM   4361  CD2 TRP B 307     143.038 168.354 169.276  1.00 88.56           C
ATOM   4362  CE2 TRP B 307     143.855 167.197 169.202  1.00 88.56           C
ATOM   4363  CE3 TRP B 307     142.496 168.696 170.534  1.00 88.56           C
ATOM   4364  NE1 TRP B 307     144.295 167.155 167.900  1.00 88.56           N
ATOM   4365  CZ2 TRP B 307     144.012 166.357 170.303  1.00 88.56           C
ATOM   4366  CZ3 TRP B 307     142.785 167.930 171.676  1.00 88.56           C
ATOM   4367  CH2 TRP B 307     143.548 166.755 171.563  1.00 88.56           C
ATOM   4368  N   GLY B 308     138.594 170.156 167.903  1.00 91.04           N
ATOM   4369  CA  GLY B 308     137.402 171.001 167.932  1.00 91.04           C
ATOM   4370  C   GLY B 308     136.459 170.656 166.785  1.00 91.04           C
ATOM   4371  O   GLY B 308     135.889 171.548 166.166  1.00 91.04           O
ATOM   4372  N   TYR B 309     136.344 169.367 166.470  1.00 94.43           N
ATOM   4373  CA  TYR B 309     135.411 168.853 165.477  1.00 94.43           C
ATOM   4374  C   TYR B 309     134.570 167.735 166.083  1.00 94.43           C
ATOM   4375  O   TYR B 309     135.049 166.952 166.900  1.00 94.43           O
ATOM   4376  CB  TYR B 309     136.137 168.381 164.208  1.00 94.43           C
ATOM   4377  CG  TYR B 309     136.639 169.508 163.324  1.00 94.43           C
ATOM   4378  CD1 TYR B 309     135.876 169.958 162.229  1.00 94.43           C
ATOM   4379  CD2 TYR B 309     137.868 170.121 163.609  1.00 94.43           C
ATOM   4380  CE1 TYR B 309     136.342 171.020 161.429  1.00 94.43           C
ATOM   4381  CE2 TYR B 309     138.334 171.195 162.829  1.00 94.43           C
ATOM   4382  CZ  TYR B 309     137.570 171.646 161.737  1.00 94.43           C
ATOM   4383  OH  TYR B 309     138.015 172.688 160.982  1.00 94.43           O
ATOM   4384  N   GLU B 310     133.329 167.636 165.631  1.00 94.78           N
ATOM   4385  CA  GLU B 310     132.456 166.496 165.882  1.00 94.78           C
ATOM   4386  C   GLU B 310     132.002 165.909 164.551  1.00 94.78           C
ATOM   4387  O   GLU B 310     131.978 166.581 163.517  1.00 94.78           O
ATOM   4388  CB  GLU B 310     131.253 166.879 166.755  1.00 94.78           C
ATOM   4389  CG  GLU B 310     131.674 167.108 168.214  1.00 94.78           C
ATOM   4390  CD  GLU B 310     130.500 167.419 169.161  1.00 94.78           C
ATOM   4391  OE1 GLU B 310     130.780 168.012 170.223  1.00 94.78           O
ATOM   4392  OE2 GLU B 310     129.341 167.020 168.881  1.00 94.78           O
ATOM   4393  N   PHE B 311     131.639 164.631 164.560  1.00 96.33           N
ATOM   4394  CA  PHE B 311     131.068 164.026 163.374  1.00 96.33           C
ATOM   4395  C   PHE B 311     129.622 164.480 163.166  1.00 96.33           C
ATOM   4396  O   PHE B 311     128.805 164.431 164.084  1.00 96.33           O
ATOM   4397  CB  PHE B 311     131.116 162.513 163.465  1.00 96.33           C
ATOM   4398  CG  PHE B 311     132.468 161.860 163.475  1.00 96.33           C
ATOM   4399  CD1 PHE B 311     133.231 161.851 162.292  1.00 96.33           C
ATOM   4400  CD2 PHE B 311     132.937 161.202 164.626  1.00 96.33           C
ATOM   4401  CE1 PHE B 311     134.486 161.227 162.274  1.00 96.33           C
ATOM   4402  CE2 PHE B 311     134.187 160.565 164.599  1.00 96.33           C
ATOM   4403  CZ  PHE B 311     134.967 160.591 163.430  1.00 96.33           C
ATOM   4404  N   THR B 312     129.280 164.798 161.921  1.00 95.24           N
ATOM   4405  CA  THR B 312     127.905 165.127 161.524  1.00 95.24           C
ATOM   4406  C   THR B 312     126.990 163.932 161.809  1.00 95.24           C
ATOM   4407  O   THR B 312     127.388 162.794 161.523  1.00 95.24           O
ATOM   4408  CB  THR B 312     127.830 165.488 160.035  1.00 95.24           C
ATOM   4409  CG2 THR B 312     126.476 166.066 159.631  1.00 95.24           C
ATOM   4410  OG1 THR B 312     128.808 166.459 159.761  1.00 95.24           O
ATOM   4411  N   PRO B 313     125.791 164.120 162.390  1.00 93.39           N
ATOM   4412  CA  PRO B 313     124.831 163.035 162.567  1.00 93.39           C
ATOM   4413  C   PRO B 313     124.512 162.371 161.222  1.00 93.39           C
ATOM   4414  O   PRO B 313     124.018 163.016 160.307  1.00 93.39           O
ATOM   4415  CB  PRO B 313     123.594 163.678 163.209  1.00 93.39           C
ATOM   4416  CG  PRO B 313     124.166 164.897 163.930  1.00 93.39           C
ATOM   4417  CD  PRO B 313     125.290 165.344 163.000  1.00 93.39           C
ATOM   4418  N   ALA B 314     124.813 161.076 161.100  1.00 91.29           N
ATOM   4419  CA  ALA B 314     124.638 160.320 159.857  1.00 91.29           C
ATOM   4420  C   ALA B 314     123.388 159.423 159.871  1.00 91.29           C
ATOM   4421  O   ALA B 314     123.192 158.627 158.958  1.00 91.29           O
ATOM   4422  CB  ALA B 314     125.926 159.533 159.580  1.00 91.29           C
ATOM   4423  N   ILE B 315     122.570 159.501 160.925  1.00 91.98           N
ATOM   4424  CA  ILE B 315     121.375 158.672 161.095  1.00 91.98           C
ATOM   4425  C   ILE B 315     120.153 159.584 161.133  1.00 91.98           C
ATOM   4426  O   ILE B 315     120.107 160.540 161.906  1.00 91.98           O
ATOM   4427  CB  ILE B 315     121.472 157.755 162.332  1.00 91.98           C
ATOM   4428  CG1 ILE B 315     122.732 156.853 162.289  1.00 91.98           C
ATOM   4429  CG2 ILE B 315     120.205 156.876 162.395  1.00 91.98           C
ATOM   4430  CD1 ILE B 315     123.109 156.277 163.658  1.00 91.98           C
ATOM   4431  N   SER B 316     119.163 159.274 160.306  1.00 91.74           N
ATOM   4432  CA  SER B 316     117.883 159.978 160.242  1.00 91.74           C
ATOM   4433  C   SER B 316     116.723 158.985 160.222  1.00 91.74           C
ATOM   4434  O   SER B 316     116.905 157.784 160.001  1.00 91.74           O
ATOM   4435  CB  SER B 316     117.865 160.918 159.030  1.00 91.74           C
ATOM   4436  OG  SER B 316     117.971 160.193 157.819  1.00 91.74           O
ATOM   4437  N   LEU B 317     115.513 159.477 160.491  1.00 92.84           N
ATOM   4438  CA  LEU B 317     114.289 158.693 160.382  1.00 92.84           C
ATOM   4439  C   LEU B 317     113.586 159.050 159.071  1.00 92.84           C
ATOM   4440  O   LEU B 317     113.340 160.222 158.788  1.00 92.84           O
ATOM   4441  CB  LEU B 317     113.411 158.942 161.621  1.00 92.84           C
ATOM   4442  CG  LEU B 317     112.318 157.878 161.815  1.00 92.84           C
ATOM   4443  CD1 LEU B 317     112.902 156.559 162.333  1.00 92.84           C
ATOM   4444  CD2 LEU B 317     111.289 158.368 162.833  1.00 92.84           C
ATOM   4445  N   SER B 318     113.257 158.046 158.264  1.00 90.41           N
ATOM   4446  CA  SER B 318     112.467 158.241 157.054  1.00 90.41           C
ATOM   4447  C   SER B 318     111.021 158.616 157.391  1.00 90.41           C
ATOM   4448  O   SER B 318     110.515 158.274 158.461  1.00 90.41           O
ATOM   4449  CB  SER B 318     112.515 156.981 156.179  1.00 90.41           C
ATOM   4450  OG  SER B 318     111.598 155.995 156.613  1.00 90.41           O
ATOM   4451  N   ALA B 319     110.300 159.202 156.431  1.00 91.42           N
ATOM   4452  CA  ALA B 319     108.859 159.447 156.555  1.00 91.42           C
ATOM   4453  C   ALA B 319     108.043 158.160 156.820  1.00 91.42           C
ATOM   4454  O   ALA B 319     106.953 158.217 157.372  1.00 91.42           O
ATOM   4455  CB  ALA B 319     108.382 160.140 155.275  1.00 91.42           C
ATOM   4456  N   SER B 320     108.582 156.991 156.455  1.00 92.25           N
ATOM   4457  CA  SER B 320     107.973 155.684 156.719  1.00 92.25           C
ATOM   4458  C   SER B 320     108.371 155.080 158.077  1.00 92.25           C
ATOM   4459  O   SER B 320     108.127 153.895 158.291  1.00 92.25           O
ATOM   4460  CB  SER B 320     108.292 154.718 155.572  1.00 92.25           C
ATOM   4461  OG  SER B 320     109.620 154.221 155.676  1.00 92.25           O
ATOM   4462  N   GLY B 321     109.082 155.814 158.938  1.00 90.81           N
ATOM   4463  CA  GLY B 321     109.549 155.337 160.245  1.00 90.81           C
ATOM   4464  C   GLY B 321     110.751 154.384 160.209  1.00 90.81           C
ATOM   4465  O   GLY B 321     111.012 153.699 161.195  1.00 90.81           O
ATOM   4466  N   LYS B 322     111.491 154.298 159.095  1.00 90.22           N
ATOM   4467  CA  LYS B 322     112.709 153.470 159.004  1.00 90.22           C
ATOM   4468  C   LYS B 322     113.941 154.302 159.332  1.00 90.22           C
ATOM   4469  O   LYS B 322     114.076 155.411 158.823  1.00 90.22           O
ATOM   4470  CB  LYS B 322     112.853 152.827 157.616  1.00 90.22           C
ATOM   4471  CG  LYS B 322     111.775 151.770 157.346  1.00 90.22           C
ATOM   4472  CD  LYS B 322     111.983 151.121 155.971  1.00 90.22           C
ATOM   4473  CE  LYS B 322     110.900 150.064 155.741  1.00 90.22           C
ATOM   4474  NZ  LYS B 322     111.011 149.446 154.397  1.00 90.22           N
ATOM   4475  N   TYR B 323     114.874 153.746 160.100  1.00 91.50           N
ATOM   4476  CA  TYR B 323     116.193 154.353 160.275  1.00 91.50           C
ATOM   4477  C   TYR B 323     116.985 154.297 158.964  1.00 91.50           C
ATOM   4478  O   TYR B 323     117.080 153.246 158.328  1.00 91.50           O
ATOM   4479  CB  TYR B 323     116.954 153.668 161.416  1.00 91.50           C
ATOM   4480  CG  TYR B 323     116.328 153.911 162.773  1.00 91.50           C
ATOM   4481  CD1 TYR B 323     116.515 155.153 163.407  1.00 91.50           C
ATOM   4482  CD2 TYR B 323     115.549 152.913 163.393  1.00 91.50           C
ATOM   4483  CE1 TYR B 323     115.928 155.398 164.663  1.00 91.50           C
ATOM   4484  CE2 TYR B 323     114.960 153.157 164.651  1.00 91.50           C
ATOM   4485  CZ  TYR B 323     115.153 154.402 165.288  1.00 91.50           C
ATOM   4486  OH  TYR B 323     114.601 154.649 166.502  1.00 91.50           O
ATOM   4487  N   ILE B 324     117.553 155.434 158.567  1.00 91.97           N
ATOM   4488  CA  ILE B 324     118.419 155.587 157.402  1.00 91.97           C
ATOM   4489  C   ILE B 324     119.794 156.019 157.900  1.00 91.97           C
ATOM   4490  O   ILE B 324     119.922 157.047 158.558  1.00 91.97           O
ATOM   4491  CB  ILE B 324     117.824 156.595 156.390  1.00 91.97           C
ATOM   4492  CG1 ILE B 324     116.468 156.081 155.852  1.00 91.97           C
ATOM   4493  CG2 ILE B 324     118.814 156.830 155.229  1.00 91.97           C
ATOM   4494  CD1 ILE B 324     115.763 157.042 154.885  1.00 91.97           C
ATOM   4495  N   ALA B 325     120.820 155.236 157.571  1.00 92.01           N
ATOM   4496  CA  ALA B 325     122.211 155.652 157.704  1.00 92.01           C
ATOM   4497  C   ALA B 325     122.674 156.263 156.375  1.00 92.01           C
ATOM   4498  O   ALA B 325     122.828 155.545 155.385  1.00 92.01           O
ATOM   4499  CB  ALA B 325     123.057 154.446 158.131  1.00 92.01           C
ATOM   4500  N   ASP B 326     122.878 157.577 156.348  1.00 92.98           N
ATOM   4501  CA  ASP B 326     123.361 158.295 155.173  1.00 92.98           C
ATOM   4502  C   ASP B 326     124.896 158.302 155.144  1.00 92.98           C
ATOM   4503  O   ASP B 326     125.572 159.030 155.876  1.00 92.98           O
ATOM   4504  CB  ASP B 326     122.768 159.705 155.104  1.00 92.98           C
ATOM   4505  CG  ASP B 326     123.060 160.373 153.756  1.00 92.98           C
ATOM   4506  OD1 ASP B 326     123.953 159.889 153.014  1.00 92.98           O
ATOM   4507  OD2 ASP B 326     122.382 161.369 153.447  1.00 92.98           O
ATOM   4508  N   PHE B 327     125.460 157.476 154.265  1.00 92.89           N
ATOM   4509  CA  PHE B 327     126.907 157.353 154.113  1.00 92.89           C
ATOM   4510  C   PHE B 327     127.572 158.569 153.458  1.00 92.89           C
ATOM   4511  O   PHE B 327     128.796 158.672 153.534  1.00 92.89           O
ATOM   4512  CB  PHE B 327     127.250 156.045 153.397  1.00 92.89           C
ATOM   4513  CG  PHE B 327     127.120 154.854 154.318  1.00 92.89           C
ATOM   4514  CD1 PHE B 327     128.154 154.582 155.233  1.00 92.89           C
ATOM   4515  CD2 PHE B 327     125.955 154.067 154.325  1.00 92.89           C
ATOM   4516  CE1 PHE B 327     128.012 153.534 156.154  1.00 92.89           C
ATOM   4517  CE2 PHE B 327     125.834 152.992 155.223  1.00 92.89           C
ATOM   4518  CZ  PHE B 327     126.867 152.719 156.135  1.00 92.89           C
ATOM   4519  N   SER B 328     126.810 159.501 152.874  1.00 93.12           N
ATOM   4520  CA  SER B 328     127.363 160.784 152.428  1.00 93.12           C
ATOM   4521  C   SER B 328     127.816 161.655 153.609  1.00 93.12           C
ATOM   4522  O   SER B 328     128.800 162.382 153.495  1.00 93.12           O
ATOM   4523  CB  SER B 328     126.356 161.530 151.545  1.00 93.12           C
ATOM   4524  OG  SER B 328     125.279 162.044 152.292  1.00 93.12           O
ATOM   4525  N   LEU B 329     127.181 161.486 154.776  1.00 94.81           N
ATOM   4526  CA  LEU B 329     127.488 162.195 156.024  1.00 94.81           C
ATOM   4527  C   LEU B 329     128.480 161.428 156.917  1.00 94.81           C
ATOM   4528  O   LEU B 329     128.873 161.915 157.978  1.00 94.81           O
ATOM   4529  CB  LEU B 329     126.173 162.463 156.783  1.00 94.81           C
ATOM   4530  CG  LEU B 329     125.056 163.147 155.972  1.00 94.81           C
ATOM   4531  CD1 LEU B 329     123.814 163.311 156.848  1.00 94.81           C
ATOM   4532  CD2 LEU B 329     125.448 164.528 155.465  1.00 94.81           C
ATOM   4533  N   PHE B 330     128.886 160.213 156.522  1.00 95.53           N
ATOM   4534  CA  PHE B 330     129.691 159.322 157.366  1.00 95.53           C
ATOM   4535  C   PHE B 330     131.040 159.940 157.752  1.00 95.53           C
ATOM   4536  O   PHE B 330     131.399 159.924 158.930  1.00 95.53           O
ATOM   4537  CB  PHE B 330     129.890 157.976 156.656  1.00 95.53           C
ATOM   4538  CG  PHE B 330     130.759 156.999 157.422  1.00 95.53           C
ATOM   4539  CD1 PHE B 330     132.119 156.853 157.093  1.00 95.53           C
ATOM   4540  CD2 PHE B 330     130.221 156.263 158.495  1.00 95.53           C
ATOM   4541  CE1 PHE B 330     132.937 155.985 157.835  1.00 95.53           C
ATOM   4542  CE2 PHE B 330     131.046 155.400 159.239  1.00 95.53           C
ATOM   4543  CZ  PHE B 330     132.404 155.262 158.914  1.00 95.53           C
ATOM   4544  N   ASP B 331     131.742 160.506 156.769  1.00 96.15           N
ATOM   4545  CA  ASP B 331     133.056 161.140 156.927  1.00 96.15           C
ATOM   4546  C   ASP B 331     132.965 162.653 157.219  1.00 96.15           C
ATOM   4547  O   ASP B 331     133.989 163.292 157.462  1.00 96.15           O
ATOM   4548  CB  ASP B 331     133.892 160.868 155.660  1.00 96.15           C
ATOM   4549  CG  ASP B 331     134.296 159.397 155.501  1.00 96.15           C
ATOM   4550  OD1 ASP B 331     134.856 158.832 156.465  1.00 96.15           O
ATOM   4551  OD2 ASP B 331     134.123 158.812 154.404  1.00 96.15           O
ATOM   4552  N   GLN B 332     131.760 163.238 157.187  1.00 96.64           N
ATOM   4553  CA  GLN B 332     131.573 164.679 157.340  1.00 96.64           C
ATOM   4554  C   GLN B 332     131.718 165.105 158.802  1.00 96.64           C
ATOM   4555  O   GLN B 332     131.101 164.535 159.708  1.00 96.64           O
ATOM   4556  CB  GLN B 332     130.220 165.111 156.759  1.00 96.64           C
ATOM   4557  CG  GLN B 332     130.125 166.643 156.622  1.00 96.64           C
ATOM   4558  CD  GLN B 332     128.787 167.106 156.060  1.00 96.64           C
ATOM   4559  NE2 GLN B 332     128.668 168.340 155.627  1.00 96.64           N
ATOM   4560  OE1 GLN B 332     127.822 166.372 155.995  1.00 96.64           O
ATOM   4561  N   VAL B 333     132.478 166.173 159.026  1.00 96.32           N
ATOM   4562  CA  VAL B 333     132.735 166.747 160.347  1.00 96.32           C
ATOM   4563  C   VAL B 333     132.315 168.212 160.392  1.00 96.32           C
ATOM   4564  O   VAL B 333     132.388 168.915 159.385  1.00 96.32           O
ATOM   4565  CB  VAL B 333     134.209 166.573 160.759  1.00 96.32           C
ATOM   4566  CG1 VAL B 333     134.586 165.089 160.858  1.00 96.32           C
ATOM   4567  CG2 VAL B 333     135.183 167.257 159.790  1.00 96.32           C
ATOM   4568  N   VAL B 334     131.904 168.670 161.567  1.00 95.75           N
ATOM   4569  CA  VAL B 334     131.532 170.062 161.849  1.00 95.75           C
ATOM   4570  C   VAL B 334     132.425 170.615 162.950  1.00 95.75           C
ATOM   4571  O   VAL B 334     132.823 169.880 163.853  1.00 95.75           O
ATOM   4572  CB  VAL B 334     130.040 170.200 162.215  1.00 95.75           C
ATOM   4573  CG1 VAL B 334     129.167 169.903 160.992  1.00 95.75           C
ATOM   4574  CG2 VAL B 334     129.606 169.293 163.374  1.00 95.75           C
ATOM   4575  N   LYS B 335     132.783 171.899 162.860  1.00 94.09           N
ATOM   4576  CA  LYS B 335     133.616 172.570 163.867  1.00 94.09           C
ATOM   4577  C   LYS B 335     132.770 172.869 165.109  1.00 94.09           C
ATOM   4578  O   LYS B 335     131.655 173.367 164.988  1.00 94.09           O
ATOM   4579  CB  LYS B 335     134.255 173.830 163.257  1.00 94.09           C
ATOM   4580  CG  LYS B 335     135.374 174.419 164.131  1.00 94.09           C
ATOM   4581  CD  LYS B 335     135.989 175.664 163.472  1.00 94.09           C
ATOM   4582  CE  LYS B 335     137.106 176.254 164.348  1.00 94.09           C
ATOM   4583  NZ  LYS B 335     137.611 177.553 163.823  1.00 94.09           N
ATOM   4584  N   VAL B 336     133.311 172.591 166.291  1.00 91.04           N
ATOM   4585  CA  VAL B 336     132.669 172.778 167.601  1.00 91.04           C
ATOM   4586  C   VAL B 336     133.645 173.494 168.540  1.00 91.04           C
ATOM   4587  O   VAL B 336     134.848 173.575 168.268  1.00 91.04           O
ATOM   4588  CB  VAL B 336     132.165 171.433 168.184  1.00 91.04           C
ATOM   4589  CG1 VAL B 336     131.177 171.641 169.342  1.00 91.04           C
ATOM   4590  CG2 VAL B 336     131.429 170.601 167.123  1.00 91.04           C
ATOM   4591  N   ALA B 337     133.142 174.056 169.644  1.00 82.71           N
ATOM   4592  CA  ALA B 337     133.985 174.664 170.669  1.00 82.71           C
ATOM   4593  C   ALA B 337     135.080 173.677 171.121  1.00 82.71           C
ATOM   4594  O   ALA B 337     134.809 172.517 171.430  1.00 82.71           O
ATOM   4595  CB  ALA B 337     133.109 175.130 171.839  1.00 82.71           C
ATOM   4596  N   SER B 338     136.333 174.143 171.133  1.00 74.07           N
ATOM   4597  CA  SER B 338     137.459 173.311 171.572  1.00 74.07           C
ATOM   4598  C   SER B 338     137.268 172.883 173.033  1.00 74.07           C
ATOM   4599  O   SER B 338     136.797 173.692 173.835  1.00 74.07           O
ATOM   4600  CB  SER B 338     138.781 174.063 171.428  1.00 74.07           C
ATOM   4601  OG  SER B 338     139.134 174.197 170.063  1.00 74.07           O
ATOM   4602  N   PRO B 339     137.644 171.647 173.411  1.00 66.92           N
ATOM   4603  CA  PRO B 339     137.497 171.178 174.785  1.00 66.92           C
ATOM   4604  C   PRO B 339     138.305 172.059 175.751  1.00 66.92           C
ATOM   4605  O   PRO B 339     139.519 172.204 175.612  1.00 66.92           O
ATOM   4606  CB  PRO B 339     137.961 169.716 174.776  1.00 66.92           C
ATOM   4607  CG  PRO B 339     138.842 169.598 173.531  1.00 66.92           C
ATOM   4608  CD  PRO B 339     138.256 170.629 172.573  1.00 66.92           C
ATOM   4609  N   SER B 340     137.633 172.640 176.747  1.00 60.06           N
ATOM   4610  CA  SER B 340     138.262 173.405 177.826  1.00 60.06           C
ATOM   4611  C   SER B 340     138.972 172.448 178.789  1.00 60.06           C
ATOM   4612  O   SER B 340     138.306 171.757 179.557  1.00 60.06           O
ATOM   4613  CB  SER B 340     137.188 174.234 178.552  1.00 60.06           C
ATOM   4614  OG  SER B 340     136.123 173.402 178.976  1.00 60.06           O
ATOM   4615  N   GLY B 341     140.307 172.365 178.748  1.00 53.67           N
ATOM   4616  CA  GLY B 341     141.076 171.586 179.733  1.00 53.67           C
ATOM   4617  C   GLY B 341     142.386 170.965 179.241  1.00 53.67           C
ATOM   4618  O   GLY B 341     143.278 170.740 180.058  1.00 53.67           O
ATOM   4619  N   LEU B 342     142.565 170.738 177.933  1.00 52.71           N
ATOM   4620  CA  LEU B 342     143.899 170.417 177.417  1.00 52.71           C
ATOM   4621  C   LEU B 342     144.721 171.703 177.372  1.00 52.71           C
ATOM   4622  O   LEU B 342     144.324 172.665 176.714  1.00 52.71           O
ATOM   4623  CB  LEU B 342     143.865 169.702 176.050  1.00 52.71           C
ATOM   4624  CG  LEU B 342     144.065 168.177 176.173  1.00 52.71           C
ATOM   4625  CD1 LEU B 342     142.749 167.469 176.479  1.00 52.71           C
ATOM   4626  CD2 LEU B 342     144.652 167.616 174.884  1.00 52.71           C
TER    4627      LEU B 342
ATOM   4628  N   ALA C  45     158.347 109.683 133.312  1.00 76.39           N
ATOM   4629  CA  ALA C  45     157.787 108.519 132.632  1.00 76.39           C
ATOM   4630  C   ALA C  45     156.383 108.854 132.106  1.00 76.39           C
ATOM   4631  O   ALA C  45     155.611 109.550 132.766  1.00 76.39           O
ATOM   4632  CB  ALA C  45     157.769 107.322 133.587  1.00 76.39           C
ATOM   4633  N   ASP C  46     156.079 108.418 130.886  1.00 76.62           N
ATOM   4634  CA  ASP C  46     154.761 108.588 130.268  1.00 76.62           C
ATOM   4635  C   ASP C  46     154.259 110.037 130.176  1.00 76.62           C
ATOM   4636  O   ASP C  46     153.058 110.289 130.070  1.00 76.62           O
ATOM   4637  CB  ASP C  46     153.768 107.620 130.926  1.00 76.62           C
ATOM   4638  CG  ASP C  46     154.221 106.171 130.783  1.00 76.62           C
ATOM   4639  OD1 ASP C  46     154.918 105.892 129.778  1.00 76.62           O
ATOM   4640  OD2 ASP C  46     153.868 105.382 131.681  1.00 76.62           O
ATOM   4641  N   LYS C  47     155.172 111.019 130.122  1.00 76.33           N
ATOM   4642  CA  LYS C  47     154.832 112.447 129.989  1.00 76.33           C
ATOM   4643  C   LYS C  47     153.786 112.708 128.900  1.00 76.33           C
ATOM   4644  O   LYS C  47     152.843 113.453 129.133  1.00 76.33           O
ATOM   4645  CB  LYS C  47     156.126 113.246 129.757  1.00 76.33           C
ATOM   4646  CG  LYS C  47     155.876 114.758 129.683  1.00 76.33           C
ATOM   4647  CD  LYS C  47     157.183 115.564 129.682  1.00 76.33           C
ATOM   4648  CE  LYS C  47     156.891 117.070 129.647  1.00 76.33           C
ATOM   4649  NZ  LYS C  47     158.133 117.879 129.722  1.00 76.33           N
ATOM   4650  N   ARG C  48     153.922 112.083 127.724  1.00 77.40           N
ATOM   4651  CA  ARG C  48     152.962 112.231 126.610  1.00 77.40           C
ATOM   4652  C   ARG C  48     151.578 111.676 126.955  1.00 77.40           C
ATOM   4653  O   ARG C  48     150.581 112.326 126.666  1.00 77.40           O
ATOM   4654  CB  ARG C  48     153.490 111.548 125.338  1.00 77.40           C
ATOM   4655  CG  ARG C  48     154.737 112.234 124.761  1.00 77.40           C
ATOM   4656  CD  ARG C  48     155.148 111.547 123.454  1.00 77.40           C
ATOM   4657  NE  ARG C  48     156.365 112.148 122.871  1.00 77.40           N
ATOM   4658  CZ  ARG C  48     156.953 111.768 121.748  1.00 77.40           C
ATOM   4659  NH1 ARG C  48     156.486 110.798 121.013  1.00 77.40           N
ATOM   4660  NH2 ARG C  48     158.040 112.360 121.336  1.00 77.40           N
ATOM   4661  N   PHE C  49     151.524 110.512 127.594  1.00 79.68           N
ATOM   4662  CA  PHE C  49     150.273 109.882 128.008  1.00 79.68           C
ATOM   4663  C   PHE C  49     149.553 110.708 129.082  1.00 79.68           C
ATOM   4664  O   PHE C  49     148.335 110.857 129.028  1.00 79.68           O
ATOM   4665  CB  PHE C  49     150.591 108.475 128.511  1.00 79.68           C
ATOM   4666  CG  PHE C  49     149.372 107.674 128.900  1.00 79.68           C
ATOM   4667  CD1 PHE C  49     149.055 107.484 130.258  1.00 79.68           C
ATOM   4668  CD2 PHE C  49     148.555 107.115 127.902  1.00 79.68           C
ATOM   4669  CE1 PHE C  49     147.918 106.736 130.615  1.00 79.68           C
ATOM   4670  CE2 PHE C  49     147.420 106.370 128.259  1.00 79.68           C
ATOM   4671  CZ  PHE C  49     147.101 106.179 129.615  1.00 79.68           C
ATOM   4672  N   LEU C  50     150.299 111.332 130.000  1.00 81.33           N
ATOM   4673  CA  LEU C  50     149.737 112.253 130.992  1.00 81.33           C
ATOM   4674  C   LEU C  50     149.031 113.453 130.337  1.00 81.33           C
ATOM   4675  O   LEU C  50     147.918 113.783 130.744  1.00 81.33           O
ATOM   4676  CB  LEU C  50     150.838 112.716 131.964  1.00 81.33           C
ATOM   4677  CG  LEU C  50     151.373 111.617 132.901  1.00 81.33           C
ATOM   4678  CD1 LEU C  50     152.597 112.139 133.655  1.00 81.33           C
ATOM   4679  CD2 LEU C  50     150.325 111.191 133.933  1.00 81.33           C
ATOM   4680  N   TYR C  51     149.621 114.062 129.300  1.00 81.84           N
ATOM   4681  CA  TYR C  51     148.967 115.151 128.553  1.00 81.84           C
ATOM   4682  C   TYR C  51     147.736 114.671 127.766  1.00 81.84           C
ATOM   4683  O   TYR C  51     146.732 115.375 127.711  1.00 81.84           O
ATOM   4684  CB  TYR C  51     149.962 115.844 127.611  1.00 81.84           C
ATOM   4685  CG  TYR C  51     150.992 116.724 128.300  1.00 81.84           C
ATOM   4686  CD1 TYR C  51     150.617 117.963 128.855  1.00 81.84           C
ATOM   4687  CD2 TYR C  51     152.337 116.328 128.361  1.00 81.84           C
ATOM   4688  CE1 TYR C  51     151.567 118.786 129.496  1.00 81.84           C
ATOM   4689  CE2 TYR C  51     153.280 117.128 129.026  1.00 81.84           C
ATOM   4690  CZ  TYR C  51     152.904 118.356 129.598  1.00 81.84           C
ATOM   4691  OH  TYR C  51     153.851 119.119 130.215  1.00 81.84           O
ATOM   4692  N   LEU C  52     147.772 113.463 127.193  1.00 82.67           N
ATOM   4693  CA  LEU C  52     146.623 112.894 126.475  1.00 82.67           C
ATOM   4694  C   LEU C  52     145.456 112.539 127.405  1.00 82.67           C
ATOM   4695  O   LEU C  52     144.304 112.622 126.996  1.00 82.67           O
ATOM   4696  CB  LEU C  52     147.067 111.653 125.684  1.00 82.67           C
ATOM   4697  CG  LEU C  52     147.960 111.960 124.470  1.00 82.67           C
ATOM   4698  CD1 LEU C  52     148.498 110.647 123.900  1.00 82.67           C
ATOM   4699  CD2 LEU C  52     147.203 112.694 123.361  1.00 82.67           C
ATOM   4700  N   LYS C  53     145.734 112.167 128.657  1.00 87.56           N
ATOM   4701  CA  LYS C  53     144.694 111.875 129.653  1.00 87.56           C
ATOM   4702  C   LYS C  53     143.966 113.134 130.138  1.00 87.56           C
ATOM   4703  O   LYS C  53     142.820 113.041 130.570  1.00 87.56           O
ATOM   4704  CB  LYS C  53     145.334 111.084 130.802  1.00 87.56           C
ATOM   4705  CG  LYS C  53     144.284 110.556 131.787  1.00 87.56           C
ATOM   4706  CD  LYS C  53     144.919 109.599 132.797  1.00 87.56           C
ATOM   4707  CE  LYS C  53     143.839 109.085 133.754  1.00 87.56           C
ATOM   4708  NZ  LYS C  53     144.344 107.967 134.590  1.00 87.56           N
ATOM   4709  N   ASP C  54     144.614 114.294 130.066  1.00 88.43           N
ATOM   4710  CA  ASP C  54     144.044 115.591 130.439  1.00 88.43           C
ATOM   4711  C   ASP C  54     144.080 116.559 129.251  1.00 88.43           C
ATOM   4712  O   ASP C  54     144.801 117.563 129.235  1.00 88.43           O
ATOM   4713  CB  ASP C  54     144.731 116.127 131.702  1.00 88.43           C
ATOM   4714  CG  ASP C  54     144.007 117.348 132.282  1.00 88.43           C
ATOM   4715  OD1 ASP C  54     143.005 117.820 131.697  1.00 88.43           O
ATOM   4716  OD2 ASP C  54     144.456 117.839 133.342  1.00 88.43           O
ATOM   4717  N   LEU C  55     143.297 116.224 128.217  1.00 87.80           N
ATOM   4718  CA  LEU C  55     143.175 117.046 127.013  1.00 87.80           C
ATOM   4719  C   LEU C  55     142.741 118.470 127.365  1.00 87.80           C
ATOM   4720  O   LEU C  55     143.345 119.424 126.886  1.00 87.80           O
ATOM   4721  CB  LEU C  55     142.179 116.411 126.023  1.00 87.80           C
ATOM   4722  CG  LEU C  55     142.645 115.090 125.386  1.00 87.80           C
ATOM   4723  CD1 LEU C  55     141.560 114.555 124.453  1.00 87.80           C
ATOM   4724  CD2 LEU C  55     143.939 115.242 124.581  1.00 87.80           C
ATOM   4725  N   TRP C  56     141.743 118.632 128.236  1.00 89.66           N
ATOM   4726  CA  TRP C  56     141.206 119.943 128.601  1.00 89.66           C
ATOM   4727  C   TRP C  56     142.281 120.879 129.167  1.00 89.66           C
ATOM   4728  O   TRP C  56     142.496 121.967 128.624  1.00 89.66           O
ATOM   4729  CB  TRP C  56     140.063 119.758 129.599  1.00 89.66           C
ATOM   4730  CG  TRP C  56     139.466 121.039 130.085  1.00 89.66           C
ATOM   4731  CD1 TRP C  56     139.637 121.566 131.317  1.00 89.66           C
ATOM   4732  CD2 TRP C  56     138.603 121.971 129.364  1.00 89.66           C
ATOM   4733  CE2 TRP C  56     138.245 123.028 130.250  1.00 89.66           C
ATOM   4734  CE3 TRP C  56     138.080 122.030 128.054  1.00 89.66           C
ATOM   4735  NE1 TRP C  56     138.897 122.726 131.429  1.00 89.66           N
ATOM   4736  CZ2 TRP C  56     137.415 124.090 129.861  1.00 89.66           C
ATOM   4737  CZ3 TRP C  56     137.244 123.088 127.650  1.00 89.66           C
ATOM   4738  CH2 TRP C  56     136.912 124.117 128.549  1.00 89.66           C
ATOM   4739  N   THR C  57     143.014 120.457 130.202  1.00 88.65           N
ATOM   4740  CA  THR C  57     144.084 121.286 130.778  1.00 88.65           C
ATOM   4741  C   THR C  57     145.200 121.518 129.765  1.00 88.65           C
ATOM   4742  O   THR C  57     145.677 122.648 129.627  1.00 88.65           O
ATOM   4743  CB  THR C  57     144.660 120.653 132.048  1.00 88.65           C
ATOM   4744  CG2 THR C  57     145.663 121.557 132.762  1.00 88.65           C
ATOM   4745  OG1 THR C  57     143.623 120.409 132.964  1.00 88.65           O
ATOM   4746  N   THR C  58     145.557 120.493 128.984  1.00 90.04           N
ATOM   4747  CA  THR C  58     146.577 120.587 127.929  1.00 90.04           C
ATOM   4748  C   THR C  58     146.224 121.658 126.897  1.00 90.04           C
ATOM   4749  O   THR C  58     147.048 122.525 126.588  1.00 90.04           O
ATOM   4750  CB  THR C  58     146.766 119.225 127.240  1.00 90.04           C
ATOM   4751  CG2 THR C  58     147.849 119.253 126.163  1.00 90.04           C
ATOM   4752  OG1 THR C  58     147.188 118.291 128.197  1.00 90.04           O
ATOM   4753  N   PHE C  59     144.984 121.665 126.402  1.00 90.62           N
ATOM   4754  CA  PHE C  59     144.518 122.674 125.459  1.00 90.62           C
ATOM   4755  C   PHE C  59     144.421 124.055 126.098  1.00 90.62           C
ATOM   4756  O   PHE C  59     144.718 125.040 125.423  1.00 90.62           O
ATOM   4757  CB  PHE C  59     143.178 122.270 124.837  1.00 90.62           C
ATOM   4758  CG  PHE C  59     143.301 121.199 123.770  1.00 90.62           C
ATOM   4759  CD1 PHE C  59     143.968 121.469 122.562  1.00 90.62           C
ATOM   4760  CD2 PHE C  59     142.746 119.926 123.970  1.00 90.62           C
ATOM   4761  CE1 PHE C  59     144.093 120.456 121.591  1.00 90.62           C
ATOM   4762  CE2 PHE C  59     142.825 118.936 122.980  1.00 90.62           C
ATOM   4763  CZ  PHE C  59     143.500 119.202 121.784  1.00 90.62           C
ATOM   4764  N   ILE C  60     144.066 124.187 127.381  1.00 91.00           N
ATOM   4765  CA  ILE C  60     144.056 125.499 128.045  1.00 91.00           C
ATOM   4766  C   ILE C  60     145.478 126.059 128.201  1.00 91.00           C
ATOM   4767  O   ILE C  60     145.696 127.237 127.886  1.00 91.00           O
ATOM   4768  CB  ILE C  60     143.282 125.498 129.375  1.00 91.00           C
ATOM   4769  CG1 ILE C  60     141.787 125.232 129.103  1.00 91.00           C
ATOM   4770  CG2 ILE C  60     143.402 126.898 130.023  1.00 91.00           C
ATOM   4771  CD1 ILE C  60     140.971 125.026 130.378  1.00 91.00           C
ATOM   4772  N   ASP C  61     146.435 125.246 128.643  1.00 88.77           N
ATOM   4773  CA  ASP C  61     147.804 125.676 128.949  1.00 88.77           C
ATOM   4774  C   ASP C  61     148.675 125.894 127.704  1.00 88.77           C
ATOM   4775  O   ASP C  61     149.671 126.625 127.762  1.00 88.77           O
ATOM   4776  CB  ASP C  61     148.452 124.686 129.931  1.00 88.77           C
ATOM   4777  CG  ASP C  61     147.937 124.845 131.370  1.00 88.77           C
ATOM   4778  OD1 ASP C  61     147.336 125.906 131.690  1.00 88.77           O
ATOM   4779  OD2 ASP C  61     148.212 123.966 132.199  1.00 88.77           O
ATOM   4780  N   MET C  62     148.264 125.351 126.557  1.00 89.63           N
ATOM   4781  CA  MET C  62     148.925 125.534 125.268  1.00 89.63           C
ATOM   4782  C   MET C  62     149.192 127.016 124.942  1.00 89.63           C
ATOM   4783  O   MET C  62     148.360 127.898 125.189  1.00 89.63           O
ATOM   4784  CB  MET C  62     148.061 124.854 124.198  1.00 89.63           C
ATOM   4785  CG  MET C  62     148.731 124.838 122.828  1.00 89.63           C
ATOM   4786  SD  MET C  62     147.754 124.052 121.525  1.00 89.63           S
ATOM   4787  CE  MET C  62     147.671 122.338 122.122  1.00 89.63           C
ATOM   4788  N   GLN C  63     150.359 127.327 124.364  1.00 91.29           N
ATOM   4789  CA  GLN C  63     150.704 128.693 123.947  1.00 91.29           C
ATOM   4790  C   GLN C  63     149.741 129.214 122.870  1.00 91.29           C
ATOM   4791  O   GLN C  63     149.223 128.448 122.065  1.00 91.29           O
ATOM   4792  CB  GLN C  63     152.148 128.788 123.437  1.00 91.29           C
ATOM   4793  CG  GLN C  63     153.206 128.430 124.491  1.00 91.29           C
ATOM   4794  CD  GLN C  63     154.627 128.584 123.952  1.00 91.29           C
ATOM   4795  NE2 GLN C  63     155.599 128.825 124.804  1.00 91.29           N
ATOM   4796  OE1 GLN C  63     154.887 128.495 122.759  1.00 91.29           O
ATOM   4797  N   TRP C  64     149.519 130.533 122.835  1.00 92.83           N
ATOM   4798  CA  TRP C  64     148.554 131.154 121.916  1.00 92.83           C
ATOM   4799  C   TRP C  64     148.812 130.826 120.443  1.00 92.83           C
ATOM   4800  O   TRP C  64     147.866 130.499 119.742  1.00 92.83           O
ATOM   4801  CB  TRP C  64     148.529 132.668 122.149  1.00 92.83           C
ATOM   4802  CG  TRP C  64     147.666 133.080 123.298  1.00 92.83           C
ATOM   4803  CD1 TRP C  64     148.062 133.650 124.460  1.00 92.83           C
ATOM   4804  CD2 TRP C  64     146.210 133.054 123.339  1.00 92.83           C
ATOM   4805  CE2 TRP C  64     145.781 133.609 124.581  1.00 92.83           C
ATOM   4806  CE3 TRP C  64     145.216 132.646 122.427  1.00 92.83           C
ATOM   4807  NE1 TRP C  64     146.951 133.951 125.228  1.00 92.83           N
ATOM   4808  CZ2 TRP C  64     144.424 133.744 124.911  1.00 92.83           C
ATOM   4809  CZ3 TRP C  64     143.857 132.782 122.748  1.00 92.83           C
ATOM   4810  CH2 TRP C  64     143.460 133.324 123.979  1.00 92.83           C
ATOM   4811  N   ARG C  65     150.077 130.812 120.005  1.00 93.98           N
ATOM   4812  CA  ARG C  65     150.443 130.441 118.628  1.00 93.98           C
ATOM   4813  C   ARG C  65     149.928 129.058 118.217  1.00 93.98           C
ATOM   4814  O   ARG C  65     149.347 128.916 117.152  1.00 93.98           O
ATOM   4815  CB  ARG C  65     151.964 130.570 118.421  1.00 93.98           C
ATOM   4816  CG  ARG C  65     152.826 129.659 119.317  1.00 93.98           C
ATOM   4817  CD  ARG C  65     154.311 129.875 119.029  1.00 93.98           C
ATOM   4818  NE  ARG C  65     155.155 129.089 119.946  1.00 93.98           N
ATOM   4819  CZ  ARG C  65     156.434 128.806 119.794  1.00 93.98           C
ATOM   4820  NH1 ARG C  65     157.120 129.181 118.750  1.00 93.98           N
ATOM   4821  NH2 ARG C  65     157.049 128.148 120.729  1.00 93.98           N
ATOM   4822  N   TYR C  66     150.079 128.060 119.087  1.00 92.42           N
ATOM   4823  CA  TYR C  66     149.644 126.694 118.805  1.00 92.42           C
ATOM   4824  C   TYR C  66     148.126 126.551 118.910  1.00 92.42           C
ATOM   4825  O   TYR C  66     147.548 125.786 118.154  1.00 92.42           O
ATOM   4826  CB  TYR C  66     150.356 125.719 119.748  1.00 92.42           C
ATOM   4827  CG  TYR C  66     151.868 125.741 119.681  1.00 92.42           C
ATOM   4828  CD1 TYR C  66     152.523 125.469 118.466  1.00 92.42           C
ATOM   4829  CD2 TYR C  66     152.619 125.989 120.846  1.00 92.42           C
ATOM   4830  CE1 TYR C  66     153.928 125.446 118.411  1.00 92.42           C
ATOM   4831  CE2 TYR C  66     154.025 125.984 120.793  1.00 92.42           C
ATOM   4832  CZ  TYR C  66     154.680 125.698 119.576  1.00 92.42           C
ATOM   4833  OH  TYR C  66     156.034 125.638 119.535  1.00 92.42           O
ATOM   4834  N   LYS C  67     147.464 127.328 119.780  1.00 92.11           N
ATOM   4835  CA  LYS C  67     145.995 127.372 119.832  1.00 92.11           C
ATOM   4836  C   LYS C  67     145.372 127.980 118.588  1.00 92.11           C
ATOM   4837  O   LYS C  67     144.380 127.457 118.110  1.00 92.11           O
ATOM   4838  CB  LYS C  67     145.501 128.203 121.006  1.00 92.11           C
ATOM   4839  CG  LYS C  67     145.785 127.544 122.343  1.00 92.11           C
ATOM   4840  CD  LYS C  67     145.019 128.355 123.377  1.00 92.11           C
ATOM   4841  CE  LYS C  67     145.361 127.797 124.736  1.00 92.11           C
ATOM   4842  NZ  LYS C  67     144.146 127.703 125.563  1.00 92.11           N
ATOM   4843  N   LEU C  68     145.927 129.089 118.100  1.00 93.99           N
ATOM   4844  CA  LEU C  68     145.453 129.734 116.876  1.00 93.99           C
ATOM   4845  C   LEU C  68     145.678 128.820 115.673  1.00 93.99           C
ATOM   4846  O   LEU C  68     144.769 128.636 114.875  1.00 93.99           O
ATOM   4847  CB  LEU C  68     146.166 131.084 116.691  1.00 93.99           C
ATOM   4848  CG  LEU C  68     145.736 132.168 117.693  1.00 93.99           C
ATOM   4849  CD1 LEU C  68     146.663 133.375 117.560  1.00 93.99           C
ATOM   4850  CD2 LEU C  68     144.298 132.635 117.469  1.00 93.99           C
ATOM   4851  N   LEU C  69     146.846 128.172 115.603  1.00 93.48           N
ATOM   4852  CA  LEU C  69     147.115 127.163 114.584  1.00 93.48           C
ATOM   4853  C   LEU C  69     146.123 125.997 114.666  1.00 93.48           C
ATOM   4854  O   LEU C  69     145.568 125.609 113.647  1.00 93.48           O
ATOM   4855  CB  LEU C  69     148.565 126.678 114.734  1.00 93.48           C
ATOM   4856  CG  LEU C  69     148.974 125.634 113.679  1.00 93.48           C
ATOM   4857  CD1 LEU C  69     148.998 126.227 112.271  1.00 93.48           C
ATOM   4858  CD2 LEU C  69     150.368 125.106 114.015  1.00 93.48           C
ATOM   4859  N   LEU C  70     145.879 125.463 115.865  1.00 90.29           N
ATOM   4860  CA  LEU C  70     144.912 124.390 116.086  1.00 90.29           C
ATOM   4861  C   LEU C  70     143.490 124.819 115.701  1.00 90.29           C
ATOM   4862  O   LEU C  70     142.796 124.048 115.060  1.00 90.29           O
ATOM   4863  CB  LEU C  70     144.974 123.972 117.559  1.00 90.29           C
ATOM   4864  CG  LEU C  70     143.994 122.842 117.915  1.00 90.29           C
ATOM   4865  CD1 LEU C  70     144.481 121.485 117.402  1.00 90.29           C
ATOM   4866  CD2 LEU C  70     143.859 122.813 119.429  1.00 90.29           C
ATOM   4867  N   PHE C  71     143.074 126.037 116.058  1.00 91.68           N
ATOM   4868  CA  PHE C  71     141.789 126.612 115.653  1.00 91.68           C
ATOM   4869  C   PHE C  71     141.672 126.582 114.125  1.00 91.68           C
ATOM   4870  O   PHE C  71     140.799 125.904 113.591  1.00 91.68           O
ATOM   4871  CB  PHE C  71     141.656 128.031 116.242  1.00 91.68           C
ATOM   4872  CG  PHE C  71     140.455 128.830 115.764  1.00 91.68           C
ATOM   4873  CD1 PHE C  71     140.505 129.549 114.554  1.00 91.68           C
ATOM   4874  CD2 PHE C  71     139.289 128.900 116.545  1.00 91.68           C
ATOM   4875  CE1 PHE C  71     139.371 130.242 114.095  1.00 91.68           C
ATOM   4876  CE2 PHE C  71     138.155 129.591 116.091  1.00 91.68           C
ATOM   4877  CZ  PHE C  71     138.186 130.239 114.848  1.00 91.68           C
ATOM   4878  N   SER C  72     142.603 127.224 113.418  1.00 93.25           N
ATOM   4879  CA  SER C  72     142.584 127.287 111.954  1.00 93.25           C
ATOM   4880  C   SER C  72     142.641 125.900 111.310  1.00 93.25           C
ATOM   4881  O   SER C  72     141.909 125.642 110.359  1.00 93.25           O
ATOM   4882  CB  SER C  72     143.761 128.129 111.459  1.00 93.25           C
ATOM   4883  OG  SER C  72     143.665 129.450 111.957  1.00 93.25           O
ATOM   4884  N   ALA C  73     143.471 125.001 111.845  1.00 93.11           N
ATOM   4885  CA  ALA C  73     143.607 123.636 111.352  1.00 93.11           C
ATOM   4886  C   ALA C  73     142.336 122.807 111.565  1.00 93.11           C
ATOM   4887  O   ALA C  73     141.975 122.042 110.677  1.00 93.11           O
ATOM   4888  CB  ALA C  73     144.816 122.983 112.029  1.00 93.11           C
ATOM   4889  N   THR C  74     141.630 122.965 112.689  1.00 91.35           N
ATOM   4890  CA  THR C  74     140.369 122.250 112.921  1.00 91.35           C
ATOM   4891  C   THR C  74     139.290 122.732 111.958  1.00 91.35           C
ATOM   4892  O   THR C  74     138.681 121.898 111.299  1.00 91.35           O
ATOM   4893  CB  THR C  74     139.883 122.360 114.372  1.00 91.35           C
ATOM   4894  CG2 THR C  74     138.612 121.534 114.593  1.00 91.35           C
ATOM   4895  OG1 THR C  74     140.849 121.842 115.257  1.00 91.35           O
ATOM   4896  N   PHE C  75     139.090 124.044 111.799  1.00 91.93           N
ATOM   4897  CA  PHE C  75     138.087 124.567 110.861  1.00 91.93           C
ATOM   4898  C   PHE C  75     138.392 124.150 109.418  1.00 91.93           C
ATOM   4899  O   PHE C  75     137.600 123.430 108.812  1.00 91.93           O
ATOM   4900  CB  PHE C  75     137.955 126.089 111.000  1.00 91.93           C
ATOM   4901  CG  PHE C  75     137.107 126.495 112.187  1.00 91.93           C
ATOM   4902  CD1 PHE C  75     135.703 126.424 112.106  1.00 91.93           C
ATOM   4903  CD2 PHE C  75     137.707 126.884 113.396  1.00 91.93           C
[truncated: 473,384 more chars]
